# Supplementary material for: Carbohydrate-active enzymes in Trichoderma harzianum: a bioinformatic analysis bioprospecting for key enzymes for the biofuels industry
Source: BMC Genomics. 2017 Oct 12;18:779. doi: 10.1186/s12864-017-4181-9 (PMC5639747; doi:10.1186/s12864-017-4181-9)
Supplement: Supplementary file 6 — Mapping of the Trichoderma spp. proteins against the CAZy database. (XLSX 172 kb) [file 12864_2017_4181_MOESM6_ESM.xlsx]

## Sheet: Th_CAZyme
QseqID	SseqID	Qstart	Qend	Sstart	Send	evalue	score	pident	qcovs	genome annotation
KKO96455.1	CCT66023.1|GT62||eukaryota|Fusarium	1	371	1	374	0.0	1524	74.33	99	mannan polymerase complexes MNN9 subunit
KKO96516.1	AEO70515.1|CE3||eukaryota|Thielavia	34	947	1	943	0.0	3343	66.84	96	hypothetical protein THAR02_11383, partial
KKO96592.1	CEF77752.1|AA3||eukaryota|Fusarium	34	648	46	672	0.0	1649	51.97	94	hypothetical protein THAR02_11303
KKO96621.1	AEO71227.1|GH30||eukaryota|Thielavia	12	457	1	448	0.0	1790	75.22	97	cellulosome enzyme
KKO96622.1	AAP57749.1|CE15|CBM1|eukaryota|Trichoderma	1	318	1	318	0.0	1386	85.22	100	Cip2, partial
KKO96786.1	CCT67493.1|GT20||eukaryota|Fusarium	1	873	13	882	0.0	3800	79.54	99	trehalose 6-phosphate synthase
KKO96812.1	CAK37140.1|AA1||eukaryota|Aspergillus	14	602	21	610	0.0	2200	67.51	96	multicopper oxidase
KKO96869.1	CEF85950.1|GT2||eukaryota|Fusarium	7	413	9	414	0.0	1638	76.77	99	dolichyl-phosphate beta-glucosyltransferase
KKO96871.1	CCT74702.1|GH2||eukaryota|Fusarium	13	614	17	610	0.0	2108	64.74	98	glycosyl hydrolase family 2
KKO96981.1	CCT73860.1|GH32|CBM38|eukaryota|Fusarium	18	634	18	685	0.0	1875	53.95	97	hypothetical protein THAR02_10916
KKO97043.1	CAP73666.1|GH3||eukaryota|Podospora	23	777	1	766	0.0	2533	60.47	97	beta-glucosidase
KKO97125.1	AEO64832.1|GH3||eukaryota|Thielavia	4	955	2	960	0.0	3394	65.87	99	hypothetical protein THAR02_10769
KKO97198.1	XP_003714173.1|GH37||eukaryota|Magnaporthe	22	685	19	683	0.0	2426	65.97	97	trehalase
KKO97237.1	AAP57754.1|GH5||eukaryota|Trichoderma	1	438	1	436	0.0	1808	84.28	99	cellulase
KKO97265.1	CCT68908.1|GT32||eukaryota|Fusarium	1	385	34	421	0.0	1486	67.78	94	hypothetical protein THAR02_10636
KKO97330.1	ACS45199.1|AA1||eukaryota|Trichoderma	1	473	1	474	0.0	1968	76.37	99	hypothetical protein THAR02_10565
KKO97501.1	AHJ14526.1|GH49||eukaryota|Talaromyces	6	601	8	607	0.0	2483	76.33	99	dextranase
KKO97503.1	AEO70654.1|GH13||eukaryota|Thielavia	21	599	4	580	0.0	2135	66.72	96	oligo-1,6-glucosidase
KKO97554.1	EGR51573.1|GH47||eukaryota|Trichoderma	1	514	1	513	0.0	2366	86.96	99	glycosyl hydrolase family 47
KKO97625.1	CCT69665.1|GH17||eukaryota|Fusarium	1	704	1	680	0.0	1522	50.41	100	murein transglycosylase
KKO97705.1	AAP57756.1|GH3||eukaryota|Trichoderma	1	835	1	833	0.0	4100	90.66	100	beta-glucosidase
KKO97768.1	CCT63973.1|GT58||eukaryota|Fusarium	5	407	13	414	0.0	1521	68.98	96	alpha-1,3-mannosyltransferase
KKO97773.1	AEO60444.1|GT31||eukaryota|Myceliophthora	1	510	1	493	0.0	1618	58.37	100	hypothetical protein THAR02_10120
KKO97791.1	CCT70158.1|CE9||eukaryota|Fusarium	1	430	1	434	0.0	1798	75.86	98	N-acetylglucosamine-6-phosphate deacetylase
KKO97805.1	AAM93196.1|GH18||eukaryota|Trichoderma	1	337	1	337	0.0	1747	99.11	99	hypothetical protein THAR02_10088
KKO97910.1	CEF73540.1|GT90||eukaryota|Fusarium	1	987	1	981	0.0	2578	50.50	99	hypothetical protein THAR02_09987
KKO97938.1	AEO60130.1|AA3||eukaryota|Myceliophthora	1	604	2	608	0.0	1489	49.10	99	aryl-alcohol dehydrogenase
KKO97970.1	CDP31705.1|AA7||eukaryota|Podospora	1	470	1	468	0.0	1366	53.39	99	FAD binding domain-containing protein
KKO98033.1	CCT64188.1|AA3||eukaryota|Fusarium	1	543	1	543	0.0	2476	82.87	100	choline dehydrogenase
KKO98075.1	CCT67252.1|GH63||eukaryota|Fusarium	1	814	1	813	0.0	3170	69.94	91	mannosyl-oligosaccharide glucosidase
KKO98105.1	CAJ81226.1|GH1||eukaryota|Lasiodiplodia	19	611	15	616	0.0	1949	62.34	95	beta-glucosidase
KKO98141.1	CCT62329.1|GT69||eukaryota|Fusarium	21	415	20	406	0.0	1462	69.37	95	hypothetical protein THAR02_09749
KKO98142.1	AAP05785.1|GT39||eukaryota|Trichoderma	1	771	1	773	0.0	3811	91.73	100	dolichyl-phosphate-mannose-protein mannosyltransferase
KKO98147.1	CEF72578.1|GH47||eukaryota|Fusarium	1	681	1	670	0.0	2447	68.08	99	glycosyl hydrolase family 47
KKO98175.1	AHW57398.1|GH5|CBM1|eukaryota|Trichoderma	1	425	1	425	0.0	1723	80.09	100	cellulase
KKO98192.1	ACH72647.1|GH3||eukaryota|Trichoderma	1	929	1	929	0.0	4892	97.63	100	beta-N-acetylhexosaminidase
KKO98211.1	BAG69580.1|GH13||eukaryota|Trichoderma	1	463	1	463	0.0	2087	82.54	100	alpha-amylase
KKO98215.1	AEO57204.1|GH13||eukaryota|Myceliophthora	1	596	1	597	0.0	2300	68.95	99	glucan 1,6-alpha-glucosidase
KKO98273.1	CAD60572.1|AA3||eukaryota|Podospora	8	603	10	608	0.0	1989	62.00	97	aryl-alcohol dehydrogenase
KKO98433.1	CAK44966.1|GH71||eukaryota|Aspergillus	29	423	40	430	0.0	1368	61.77	93	mutanase
KKO98512.1	ADF57303.1|GH18||eukaryota|Trichoderma	1	404	1	404	0.0	2066	98.02	98	glycosylhydrolase family 18-1
KKO98536.1	AID21733.1|GH2||eukaryota|Trichoderma	1	942	1	942	0.0	4966	97.88	100	beta-mannosidase
KKO98539.1	BAD67019.1|GH55||eukaryota|Trichoderma	1	759	1	759	0.0	3938	98.29	100	glucan endo-1,3-beta-glucosidase
KKO98641.1	AAZ23947.1|GH18||eukaryota|Trichoderma	2	357	3	358	0.0	1817	93.82	99	hypothetical protein THAR02_09257
KKO98643.1	ACF88011.1|GH72|CBM43|eukaryota|Zea	22	541	19	540	0.0	1701	62.26	96	hypothetical protein THAR02_09247
KKO98690.1	CCT62775.1|GT4||eukaryota|Fusarium	1	498	1	501	0.0	2296	85.49	99	phosphatidylinositol N-acetylglucosaminyltransferase gpi3 subunit
KKO98821.1	CEF77417.1|GT39||eukaryota|Fusarium	4	940	2	960	0.0	3793	73.86	99	hypothetical protein THAR02_09071
KKO98890.1	CEF83260.1|GT33||eukaryota|Fusarium	9	471	5	456	0.0	1728	71.55	98	beta-1,4-mannosyltransferase
KKO99004.1	AFD01232.1|GH7|CBM1|eukaryota|Trichoderma	18	504	2	488	0.0	2569	99.79	97	exoglucanase 1 precursor
KKO99216.1	CEF84286.1|GT35||eukaryota|Fusarium	1	884	1	885	0.0	4101	85.08	99	glycogen phosphorylase
KKO99233.1	CEF88436.1|GT4||eukaryota|Fusarium	31	548	3	528	0.0	1882	68.25	94	alpha-1,2-mannosyltransferase alg-11
KKO99256.1	CAM07141.1|GH28||eukaryota|Trichoderma	1	376	1	380	0.0	1847	96.32	100	polygalacturonase
KKO99307.1	CAP69563.1|GT34||eukaryota|Podospora	146	601	1	461	0.0	1785	73.08	76	galactosyl transferase GMA12/MNN10 family protein
KKO99376.1	CCT63406.1|GT22||eukaryota|Fusarium	4	542	7	551	0.0	1667	61.31	97	alpha-1,6-mannosyltransferase
KKO99378.1	CCT62058.1|GH13||eukaryota|Fusarium	26	593	1	570	0.0	2272	70.93	94	trehalose-6-phosphate hydrolase
KKO99381.1	CDP29756.1|GT20||eukaryota|Podospora	8	654	11	671	0.0	1479	43.83	98	glycosyltransferase family 20
KKO99423.1	AEO71253.1|GH30||eukaryota|Thielavia	2	465	1	479	0.0	1566	61.67	99	hypothetical protein THAR02_08478
KKO99433.1	CAK47731.1|GH55||eukaryota|Aspergillus	25	761	215	942	0.0	1596	48.00	96	hypothetical protein THAR02_08461
KKO99498.1	CCT61767.1|GT39||eukaryota|Fusarium	1	740	1	740	0.0	3347	81.11	100	dolichyl-phosphate-mannose-protein mannosyltransferase
KKO99651.1	CAZ16624.1|GH18||eukaryota|Trichoderma	6	357	5	359	0.0	1595	83.66	99	chitinase 3
KKO99735.1	CCT73043.1|GH67||eukaryota|Fusarium	1	830	1	834	0.0	2766	62.19	100	glycosyl hydrolase family 67 middle domain-containing protein
KKO99751.1	AAT37496.1|GH18||eukaryota|Trichoderma	1	397	1	397	0.0	2114	99.24	100	endochitinase 1 precursor
KKO99845.1	BAE66022.1|GH89||eukaryota|Aspergillus	130	746	3	629	0.0	1735	52.15	82	hypothetical protein THAR02_08038
KKO99869.1	AEO59616.1|GT4||eukaryota|Myceliophthora	1	684	1	688	0.0	2481	65.75	99	clock-controlled gene-9 protein
KKO99924.1	CBX98927.1|GH27||eukaryota|Leptosphaeria	21	490	25	496	0.0	1616	64.71	95	melibiase
KKP00118.1	CCT70427.1|GH5||eukaryota|Fusarium	1	439	1	430	0.0	1515	66.14	99	hypothetical protein THAR02_07770
KKP00125.1	ACI96032.1|GH18|CBM1|eukaryota|Trichoderma	1	395	1	397	0.0	1801	90.18	100	glycosylhydrolase family 18-1
KKP00134.1	AEO66261.1|GH2||eukaryota|Thielavia	19	951	23	931	0.0	2646	53.69	98	hypothetical protein THAR02_07754
KKP00147.1	BAE60574.1|GH2||eukaryota|Aspergillus	3	559	9	545	0.0	1750	57.45	99	beta-galactosidase, partial
KKP00148.1	CCT65003.1|GH95||eukaryota|Fusarium	9	517	11	521	0.0	1856	65.04	95	hypothetical protein THAR02_07732
KKP00317.1	XP_003719058.1|AA3||eukaryota|Magnaporthe	39	622	33	607	0.0	1492	52.92	94	choline dehydrogenase
KKP00338.1	CAC80492.1|GH30||eukaryota|Trichoderma	1	490	1	490	0.0	2545	98.16	100	glycosyl hydrolase family 30-1
KKP00372.1	AAB47060.1|GH20||eukaryota|Trichoderma	1	578	1	578	0.0	3068	98.79	100	beta-N-acetylhexosaminidase
KKP00524.1	CAP67893.1|GH55||eukaryota|Podospora	45	1307	1	1309	0.0	3397	53.76	87	1,3-beta glucanase
KKP00605.1	AAP57755.1|GH3||eukaryota|Trichoderma	28	881	20	873	0.0	4204	90.16	97	beta-glucosidase
KKP00643.1	CCT68937.1|GH2||eukaryota|Fusarium	13	698	3	685	0.0	2366	62.12	98	hypothetical protein THAR02_07232
KKP00707.1	CAP73016.1|GH72|CBM43|eukaryota|Podospora	6	467	9	467	0.0	1494	58.96	89	glycolipid anchored surface protein
KKP00785.1	AIW82452.1|GH10||eukaryota|Trichoderma	1	347	1	347	0.0	1820	98.56	100	glycosyl hydrolase family 10
KKP00872.1	AEO53735.1|GT20||eukaryota|Myceliophthora	1	905	1	903	0.0	3678	75.05	99	glycosyltransferase family 20
KKP00943.1	AEO56570.1|GT21||eukaryota|Myceliophthora	1	529	8	533	0.0	1526	54.66	99	ceramide glucosyltransferase
KKP01061.1	CCT75713.1|GH76||eukaryota|Fusarium	7	455	6	450	0.0	1408	59.20	98	mannan endo-1,6-alpha-mannosidase
KKP01100.1	CCT64023.1|GH133||eukaryota|Fusarium	3	1552	4	1553	0.0	6499	76.27	99	hypothetical protein THAR02_06801
KKP01152.1	CCT71692.1|GT90||eukaryota|Fusarium	2	672	3	635	0.0	2035	56.61	99	hypothetical protein THAR02_06750
KKP01234.1	CAI67598.1|GH15||eukaryota|Trichoderma	28	583	1	553	0.0	2386	86.07	84	glucoamylase
KKP01385.1	BAP59015.1|GH3||eukaryota|Trichoderma	1	896	1	895	0.0	4017	88.50	100	hypothetical protein THAR02_06500
KKP01418.1	CCT65447.1|AA3||eukaryota|Fusarium	12	675	14	677	0.0	3231	89.16	98	alcohol oxidase
KKP01419.1	ADF57312.1|GH18|CBM1|eukaryota|Trichoderma	1	396	1	397	0.0	2010	96.98	100	glycosylhydrolase family 18-1
KKP01432.1	AAD00894.3|GT1||eukaryota|Glomerella	6	877	4	906	0.0	2706	58.08	98	glycosyltransferase family 28 domain-containing protein
KKP01446.1	CEF88095.1|AA1||eukaryota|Fusarium	6	629	7	593	0.0	1409	47.77	96	hypothetical protein THAR02_06442
KKP01538.1	CCD47609.2|GH55||eukaryota|Botryotinia	67	839	36	786	0.0	2067	52.44	92	exo-beta-1,3-glucanase
KKP01577.1	CCT68452.1|GT90||eukaryota|Fusarium	17	532	38	552	0.0	1827	63.64	97	hypothetical protein THAR02_06325
KKP01590.1	CCT64532.1|GT50||eukaryota|Fusarium	6	415	4	421	0.0	1524	68.65	99	GPI mannosyltransferase
KKP01661.1	AAP57750.1|GH62||eukaryota|Trichoderma	1	322	1	322	0.0	1474	85.09	100	alpha-L-arabinofuranosidase
KKP01663.1	AAF27911.1|GH71|CBM24|eukaryota|Trichoderma	1	575	1	574	0.0	2967	98.09	99	murein transglycosylase
KKP01669.1	ADF56048.1|GT15||eukaryota|Metarhizium	1	413	1	431	0.0	1759	76.33	100	glycolipid 2-alpha-mannosyltransferase
KKP01855.1	CAC17620.1|GH37||eukaryota|Metarhizium	1	740	1	736	0.0	3376	84.32	99	neutral trehalase
KKP01885.1	CCT75372.1|AA1||eukaryota|Fusarium	10	716	16	680	0.0	2360	61.83	98	hypothetical protein THAR02_06004
KKP01929.1	CCT68343.1|GT2||eukaryota|Fusarium	16	916	1	903	0.0	3978	80.87	98	chitin synthase 3
KKP01989.1	CEF74120.1|GT41||eukaryota|Fusarium	15	1564	7	1483	0.0	4423	57.52	99	hypothetical protein THAR02_05916
KKP02076.1	CEF83785.1|GT15||eukaryota|Fusarium	1	394	1	394	0.0	1761	79.19	100	mannosyltransferase
KKP02123.1	CAK43562.1|GH20||eukaryota|Aspergillus	4	703	9	704	0.0	1824	50.71	99	glycosyl hydrolase family 20
KKP02149.1	BAE55770.1|GH2||eukaryota|Aspergillus	5	877	6	839	0.0	2216	48.58	98	beta-mannosidase
KKP02188.1	EAA60172.1|GH18|CBM18,CBM18|eukaryota|Aspergillus	16	1193	1	1237	0.0	2396	42.37	99	hypothetical protein THAR02_05695
KKP02210.1	CCT68280.1|AA1||eukaryota|Fusarium	5	609	6	602	0.0	1780	55.02	99	hypothetical protein THAR02_05672
KKP02370.1	CCT61660.1|GT4||eukaryota|Fusarium	15	442	8	431	0.0	1647	71.26	91	alpha-1,3/alpha-1,6-mannosyltransferase
KKP02389.1	AEO55022.1|GH92||eukaryota|Myceliophthora	27	800	23	803	0.0	3059	70.97	95	alpha-1,2-mannosidase
KKP02395.1	AEO58399.1|GH43||eukaryota|Myceliophthora	1	544	1	537	0.0	2268	76.29	100	glycosyl hydrolase family 43
KKP02440.1	CCT63927.1|GT22||eukaryota|Fusarium	39	627	14	602	0.0	2342	70.68	92	alpha-1,2-mannosyltransferase
KKP02477.1	ABN50090.1|GH1||eukaryota|Trichoderma	1	453	1	453	0.0	2430	99.78	97	beta-glucosidase
KKP02513.1	CCD56846.1|GH31||eukaryota|Botryotinia	3	762	2	760	0.0	3099	72.80	99	alpha-D-xyloside xylohydrolase
KKP02563.1	CEF78466.1|AA3||eukaryota|Fusarium	31	600	24	594	0.0	1948	64.86	95	GMC oxidoreductase
KKP02733.1	XP_362213.1|GH27||eukaryota|Magnaporthe	16	490	79	557	0.0	1562	58.26	96	melibiase
KKP02777.1	AEO68470.1|GT31||eukaryota|Thielavia	18	551	5	548	0.0	1595	55.39	97	hypothetical protein THAR02_05105
KKP02807.1	ABM55269.1|GH55||eukaryota|Trichoderma	1	762	1	762	0.0	3893	96.72	100	glucan endo-1,3-beta-glucosidase
KKP02892.1	AIT18887.1|GH18|CBM18|eukaryota|Beauveria	17	1500	3	1458	0.0	3656	48.04	99	glycosylhydrolase family 18-8
KKP02981.1	CBX95390.1|GH18|CBM18,CBM18|eukaryota|Leptosphaeria	8	1242	95	1302	0.0	1793	35.29	97	glycosyl hydrolase family 18
KKP03049.1	CCT68987.1|GT57||eukaryota|Fusarium	1	501	1	501	0.0	2227	82.63	100	dolichyl pyrophosphate Glc1Man9GlcNAc2 alpha-1,3-glucosyltransferase
KKP03051.1	EHK21605.1|GH32||eukaryota|Trichoderma	13	641	2	629	0.0	1754	52.49	98	hypothetical protein THAR02_04820
KKP03055.1	CCT66619.1|GH2||eukaryota|Fusarium	3	869	2	864	0.0	2872	61.90	99	hypothetical protein THAR02_04824
KKP03082.1	CAP93857.1|GH65||eukaryota|Penicillium	10	1079	9	1067	0.0	3981	68.16	99	acid trehalase
KKP03114.1	AFD36223.1|GH18||eukaryota|Trichoderma	1	540	9	525	0.0	1906	70.20	100	glycosylhydrolase family 18-2
KKP03210.1	AAF80600.1|GH55||eukaryota|Trichoderma	1	776	2	770	0.0	3186	78.72	100	hypothetical protein THAR02_04684
KKP03239.1	CCT62022.1|GT2||eukaryota|Fusarium	1	1210	1	1220	0.0	5066	78.20	99	chitin synthase 4
KKP03245.1	CEF72631.1|GH47||eukaryota|Fusarium	4	588	2	605	0.0	1937	60.73	99	hypothetical protein THAR02_04627
KKP03258.1	CAA93245.1|GH36||eukaryota|Trichoderma	1	745	1	745	0.0	3716	92.75	100	alpha-galactosidase 2
KKP03293.1	CCD49275.2|GH92||eukaryota|Botryotinia	3	797	12	805	0.0	2928	67.00	99	glycosyl hydrolase
KKP03334.1	CEF75256.1|GT31||eukaryota|Fusarium	70	532	264	710	0.0	1420	55.15	87	hypothetical protein THAR02_04585
KKP03485.1	AAR29981.1|GH5|CBM1|eukaryota|Trichoderma	1	419	1	419	0.0	2175	98.33	100	cellulase
KKP03492.1	XP_331853.1|GH105||eukaryota|Neurospora	1	372	1	375	0.0	1492	74.67	100	glycosyl hydrolase family 88
KKP03494.1	AAA34210.1|GH6|CBM1|eukaryota|Trichoderma	1	472	1	471	0.0	2082	89.62	100	glycosyl hydrolase family 6
KKP03518.1	CCT74359.1|GH81||eukaryota|Fusarium	27	863	20	852	0.0	2853	62.53	97	hypothetical protein THAR02_04381
KKP03537.1	CAH04880.1|GH71|CBM24,CBM24|eukaryota|Trichoderma	1	603	1	635	0.0	2179	68.12	100	murein transglycosylase
KKP03542.1	BAP59016.1|GH3||eukaryota|Trichoderma	1	960	1	949	0.0	4121	81.04	100	glycosyl hydrolase family 3 N terminal domain-containing protein
KKP03543.1	AAZ23949.1|GH18||eukaryota|Trichoderma	1	316	1	309	0.0	1322	78.80	100	glycosylhydrolase family 18-1
KKP03561.1	CCT73245.1|GH76||eukaryota|Fusarium	2	461	8	467	0.0	1840	73.16	99	hypothetical protein THAR02_04368
KKP03601.1	CEF72197.1|GH76||eukaryota|Fusarium	3	587	13	609	0.0	1612	52.23	99	hypothetical protein THAR02_04285
KKP03616.1	AEO69937.1|GH2||eukaryota|Thielavia	1	851	1	850	0.0	3219	66.82	99	glycosyl hydrolase family 2
KKP03633.1	CCT71266.1|GT22||eukaryota|Fusarium	17	627	18	607	0.0	2148	66.23	97	GPI mannosyltransferase 3
KKP03649.1	CCT67470.1|GT48||eukaryota|Fusarium	53	1934	66	1948	0.0	8423	82.88	97	1,3-beta-glucan synthase component FKS1
KKP03732.1	CCT64497.1|GT32||eukaryota|Fusarium	1	371	1	384	0.0	1399	67.19	99	glycosyltransferase sugar-binding region containing DXD domain-containing protein
KKP03751.1	CCT73322.1|AA3||eukaryota|Fusarium	3	581	1	579	0.0	2156	68.05	99	hypothetical protein THAR02_04139
KKP03755.1	CDR47857.1|GH5||eukaryota|Cyberlindnera	4	476	2	472	0.0	1612	63.45	98	glucan 1,3-beta-glucosidase
KKP03760.1	EAA57616.1|GH95||eukaryota|Aspergillus	3	791	2	802	0.0	2396	57.05	99	hypothetical protein THAR02_04148
KKP03854.1	XP_003713725.1|GT66||eukaryota|Magnaporthe	10	741	9	750	0.0	3272	83.69	99	oligosaccharyl transferase STT3 subunit
KKP03872.1	CCT67518.1|GH72||eukaryota|Fusarium	1	485	3	488	0.0	1779	65.43	99	hypothetical protein THAR02_04021
KKP03969.1	CAP72574.1|GH31||eukaryota|Podospora	58	955	24	914	0.0	3088	62.98	94	glycosyl hydrolase family 31
KKP03991.1	CAA92949.1|GH67||eukaryota|Trichoderma	1	846	1	847	0.0	4013	88.55	100	alpha-glucuronidase
KKP04059.1	ALG64172.1|GH5|,CBM1|eukaryota|Trichoderma	1	423	1	433	0.0	1805	85.91	98	mannanase
KKP04070.1	AEB98490.1|GT2||eukaryota|Trichoderma	1	920	1	878	0.0	4676	95.33	77	chitin synthase 1
KKP04123.1	XP_361931.1|GH43|CBM66|eukaryota|Magnaporthe	5	471	3	470	0.0	1509	60.89	93	endo-1,4-beta-xylanase D precursor
KKP04165.1	CAG84911.1|GH13||eukaryota|Debaryomyces	1	577	1	565	0.0	1366	44.91	98	alpha amylase
KKP04196.1	EAA65188.1|GH78||eukaryota|Aspergillus	8	464	11	478	0.0	1461	58.72	98	hypothetical protein THAR02_03714
KKP04211.1	CCT62886.1|GH47||eukaryota|Fusarium	1	1042	36	1053	0.0	3726	67.36	100	hypothetical protein THAR02_03667
KKP04290.1	AEO69703.1|GH31||eukaryota|Thielavia	1	659	1	662	0.0	2807	74.92	100	glycosyl hydrolase family 31
KKP04308.1	BAP59014.1|GH3||eukaryota|Trichoderma	10	839	2	831	0.0	3931	87.11	99	beta-glucosidase K
KKP04340.1	ACN62417.1|GH2||eukaryota|Trichoderma	1	891	1	890	0.0	4461	92.14	100	hypothetical protein THAR02_03543
KKP04342.1	ALG00081.1|GH31||eukaryota|Purpureocillium	1	843	1	849	0.0	3346	72.86	100	neutral alpha-glucosidase ab
KKP04363.1	CCT67598.1|GT2||eukaryota|Fusarium	22	754	64	830	0.0	2933	71.78	97	hypothetical protein THAR02_03566
KKP04478.1	XP_368714.1|GH5||eukaryota|Magnaporthe	90	495	2	410	0.0	1529	66.50	82	endoglucanase E1
KKP04531.1	CAA43059.1|GH7|CBM1|eukaryota|Trichoderma	1	471	1	463	0.0	1844	79.62	100	glycosylhydrolase family 7-1
KKP04535.1	CCT75699.1|GT71||eukaryota|Fusarium	51	483	55	485	0.0	1429	62.19	88	hypothetical protein THAR02_03361
KKP04548.1	CCT73322.1|AA3||eukaryota|Fusarium	7	583	3	579	0.0	2201	68.98	99	hypothetical protein THAR02_03374
KKP04629.1	CAP94355.1|GH3||eukaryota|Penicillium	1	532	1	529	0.0	1555	55.64	99	glycosyl hydrolase family 3 N terminal domain-containing protein
KKP04631.1	AAB47061.1|GH20||eukaryota|Trichoderma	1	602	1	602	0.0	3206	98.84	100	hypothetical protein THAR02_03244
KKP04785.1	CAP59870.1|GH79||eukaryota|Podospora	33	539	35	545	0.0	1613	62.69	94	beta-glucuronidase
KKP04802.1	CCT71207.1|GT57||eukaryota|Fusarium	1	577	1	581	0.0	2269	76.16	98	alpha-1,3-glucosyltransferase
KKP04861.1	CCT61772.1|GT1||eukaryota|Fusarium	11	1253	12	1269	0.0	3780	59.40	99	hypothetical protein THAR02_03039
KKP04907.1	ABY19519.1|GH55||eukaryota|Trichoderma	1	1025	1	1026	0.0	4816	86.95	99	glucan 1,3-beta-glucosidase
KKP04948.1	AEO58638.1|AA3||eukaryota|Myceliophthora	6	567	3	563	0.0	1835	58.72	99	hypothetical protein THAR02_02969
KKP04990.1	XP_368104.1|GT15||eukaryota|Magnaporthe	1	499	1	516	0.0	2188	79.69	100	alpha-1,2 mannosyltransferase KTR1
KKP05013.1	CCT62739.1|GH36||eukaryota|Fusarium	1	891	1	891	0.0	3070	61.32	99	hypothetical protein THAR02_02877
KKP05070.1	AEO56973.1|GT2||eukaryota|Myceliophthora	27	797	93	885	0.0	1437	37.78	95	chitin synthase 3
KKP05109.1	AEO62211.1|GH47||eukaryota|Thielavia	9	585	22	601	0.0	1882	61.75	98	glycosyl hydrolase family 47
KKP05186.1	CEF73349.1|GH17||eukaryota|Fusarium	23	581	24	610	0.0	1678	59.66	96	hypothetical protein THAR02_02705
KKP05192.1	CCT62050.1|AA2||eukaryota|Fusarium	1	353	1	356	0.0	1415	74.16	99	cytochrome c peroxidase, mitochondrial
KKP05219.1	CEF83378.1|AA0||eukaryota|Fusarium	1	738	1	739	0.0	2238	58.20	100	hypothetical protein THAR02_02671
KKP05225.1	AEO57845.1|GT22||eukaryota|Myceliophthora	1	513	1	515	0.0	2139	76.50	99	GPI mannosyltransferase
KKP05268.1	CEF87418.1|GT20||eukaryota|Fusarium	1	524	1	527	0.0	2559	89.58	100	alpha,alpha-trehalose-phosphate synthase
KKP05465.1	CCT70030.1|GH76||eukaryota|Fusarium	8	580	18	585	0.0	1803	60.76	99	hypothetical protein THAR02_02425
KKP05473.1	AEO64879.1|GH16||eukaryota|Thielavia	3	481	5	483	0.0	1827	70.81	99	beta-1,3-glucan-binding protein
KKP05604.1	ACE81431.1|GH5||eukaryota|Trichoderma	1	429	1	429	0.0	2290	98.83	100	hypothetical protein THAR02_02330
KKP05610.1	AAP57758.1|GH1||eukaryota|Trichoderma	1	484	1	484	0.0	2474	92.77	100	beta-glucosidase
KKP05673.1	ACX66629.1|GH95||bacteria|Paenibacillus	3	793	2	779	0.0	1818	46.44	99	alpha-L-fucosidase
KKP05689.1	CAP73625.1|GH76||eukaryota|Podospora	2	450	10	457	0.0	1618	67.41	99	glycosylhydrolase family 76-2
KKP05708.1	XP_003712802.1|GH78||eukaryota|Magnaporthe	1	713	12	729	0.0	1971	54.23	99	alpha-L-rhamnosidase A
KKP05717.1	AEO67512.1|GH3||eukaryota|Thielavia	28	869	41	900	0.0	2238	53.87	97	glycosyl hydrolase family 3 N terminal domain-containing protein
KKP05725.1	AAP57760.1|GH3||eukaryota|Trichoderma	1	764	1	765	0.0	3484	83.16	99	beta-glucosidase
KKP05757.1	EAA65188.1|GH78||eukaryota|Aspergillus	6	885	656	1499	0.0	1962	46.16	99	hypothetical protein THAR02_02131
KKP05758.1	AIB10099.1|GH3||eukaryota|Trichoderma	1	865	1	866	0.0	4133	91.45	100	glycosylhydrolase 3-3
KKP05760.1	AFD50197.1|AA9|CBM1|eukaryota|Hypocrea	1	345	1	347	0.0	1420	79.25	99	glycosylhydrolase family 61-2
KKP05778.1	AHC03897.1|GH54|CBM42|eukaryota|Trichoderma	1	499	1	499	0.0	2424	91.78	100	alpha-L-arabinofuranosidase B
KKP05819.1	CCT66427.1|GT2||eukaryota|Fusarium	63	661	56	659	0.0	2209	67.66	90	hypothetical protein THAR02_02103
KKP05943.1	CAD70669.1|GH35||eukaryota|Trichoderma	15	1008	16	1023	0.0	4227	79.48	99	glycosyl hydrolase family 35
KKP06071.1	CAA93244.1|GH27||eukaryota|Trichoderma	1	444	1	444	0.0	2062	85.81	100	alpha-galactosidase
KKP06152.1	BAH60889.1|GT1||eukaryota|Colletotrichum	22	1419	36	1447	0.0	4474	62.39	97	sterol 3beta-glucosyltransferase
KKP06161.1	BAC84995.1|GH30||eukaryota|Trichoderma	1	478	1	479	0.0	2169	86.22	100	endo-beta-1,6-galactanase
KKP06365.1	XP_365280.1|GT90||eukaryota|Magnaporthe	7	578	241	817	0.0	1400	45.75	99	hypothetical protein THAR02_01513
KKP06410.1	EAA59998.1|GH71||eukaryota|Aspergillus	1	472	1	476	0.0	1515	58.92	98	mutanase
KKP06435.1	CCD55713.1|GH13||eukaryota|Botryotinia	3	557	12	581	0.0	1786	60.31	99	trehalose-6-phosphate hydrolase
KKP06441.1	CEF78478.1|AA3||eukaryota|Fusarium	11	614	15	604	0.0	1670	54.20	98	hypothetical protein THAR02_01492
KKP06443.1	CEF74605.1|AA1||eukaryota|Fusarium	7	611	9	600	0.0	1392	46.73	99	hypothetical protein THAR02_01494
KKP06518.1	CCT66054.1|GT3||eukaryota|Fusarium	1	718	1	705	0.0	3361	87.74	100	glycogen (starch) synthase
KKP06543.1	AAL23719.1|GT2||eukaryota|Colletotrichum	1	1858	3	1866	0.0	7812	76.39	100	chitin synthase
KKP06544.1	ACY08044.1|GT2||eukaryota|Fusarium	1	1768	1	1780	0.0	6928	72.54	100	chitin synthase
KKP06557.1	CEF74160.1|GT2||eukaryota|Fusarium	15	683	10	682	0.0	2851	75.93	94	chitin synthase D
KKP06562.1	CEF79254.1|GT62||eukaryota|Fusarium	1	435	1	435	0.0	1936	80.69	94	mannan polymerase II complex ANP1 subunit
KKP06589.1	CEF73183.1|GH15||eukaryota|Fusarium	8	665	13	661	0.0	2771	75.79	98	hypothetical protein THAR02_01287
KKP06643.1	EHK41777.1|GH18||eukaryota|Trichoderma	1	338	1	336	0.0	1535	84.91	99	hypothetical protein THAR02_01240
KKP06647.1	AAU87580.1|GH31||eukaryota|Trichoderma	1	961	1	963	0.0	4421	84.44	99	alpha 1,3-glucosidase
KKP06677.1	CCT72047.1|GH39||eukaryota|Fusarium	6	452	4	420	0.0	1422	58.76	98	hypothetical protein THAR02_01166
KKP06709.1	CAJ81226.1|GH1||eukaryota|Lasiodiplodia	10	635	11	615	0.0	1748	55.91	98	beta-glucosidase A
KKP06735.1	CCT70774.1|GH81||eukaryota|Fusarium	158	867	146	854	0.0	2346	58.79	82	glycosyl hydrolase family 81
KKP06738.1	BAE65957.1|GH115||eukaryota|Aspergillus	1	957	1	963	0.0	2570	49.28	98	hypothetical protein THAR02_01123
KKP06778.1	CEF77008.1|GH5||eukaryota|Fusarium	43	753	61	726	0.0	2063	58.78	94	hypothetical protein THAR02_01163
KKP06787.1	CEF75293.1|GH72||eukaryota|Fusarium	1	457	1	448	0.0	1659	69.15	100	1,3-beta-glucanosyltransferase gel1 precursor
KKP06801.1	CAD70999.1|GT62||eukaryota|Neurospora	1	404	1	404	0.0	1931	86.14	100	mannan polymerase II complex ANP1 subunit
KKP06841.1	CAK48586.1|GH95||eukaryota|Aspergillus	6	758	8	763	0.0	1920	49.81	96	hypothetical protein THAR02_01038
KKP06872.1	CCT69140.1|GH64||eukaryota|Fusarium	1	445	1	443	0.0	1341	58.35	99	hypothetical protein THAR02_01069
KKP06891.1	AEO68216.1|GH30||eukaryota|Thielavia	21	478	28	480	0.0	1380	59.13	96	glycosyl hydrolase family 30-1
KKP06905.1	CBX94180.1|GH95||eukaryota|Leptosphaeria	4	788	12	806	0.0	1883	47.27	99	hypothetical protein THAR02_00986
KKP06926.1	CAA93246.1|GH27||eukaryota|Trichoderma	1	623	1	624	0.0	3028	88.46	100	hypothetical protein THAR02_01007
KKP06976.1	CEF86959.1|GT31||eukaryota|Fusarium	17	506	1	492	0.0	1589	56.97	97	hypothetical protein THAR02_00956
KKP06978.1	EAA64028.1|GH2||eukaryota|Aspergillus	5	928	6	923	0.0	1997	44.27	99	hypothetical protein THAR02_00857
KKP06979.1	CAA93246.1|GH27||eukaryota|Trichoderma	2	620	4	622	0.0	2262	67.31	99	alpha-galactosidase
KKP07011.1	ACS93768.1|GH3||eukaryota|Trichoderma	1	733	1	744	0.0	3423	87.63	100	glycosyl hydrolase family 3-4
KKP07012.1	CAA93248.1|GH3||eukaryota|Trichoderma	1	795	1	795	0.0	3691	89.56	100	glycosyl hydrolase family 3 N terminal domain-containing protein
KKP07073.1	BAB40590.1|GH18||eukaryota|Trichoderma	1	430	1	430	0.0	2256	99.77	100	chitinase 1
KKP07120.1	AKH05011.1|GH92||eukaryota|Epichloe	318	1097	1	795	0.0	3205	72.68	71	glycosyl hydrolase family 92
KKP07200.1	AAZ23948.1|GH18||eukaryota|Trichoderma	1	392	1	392	0.0	1635	76.84	100	hypothetical protein THAR02_00736
KKP07219.1	EAA51756.1|GH92||eukaryota|Magnaporthe	3	772	22	789	0.0	2824	66.93	98	glycosyl hydrolase family 92
KKP07226.1	CCT70172.1|GH3||eukaryota|Fusarium	1	770	1	772	0.0	3275	79.27	100	beta-glucosidase
KKP07227.1	ADB90535.1|GH54|CBM42|eukaryota|Talaromyces	1	510	2	508	0.0	2089	81.41	100	alpha-L-arabinofuranosidase B
KKP07266.1	CCT64273.1|GH76||eukaryota|Fusarium	1	418	1	418	0.0	1470	64.20	89	hypothetical protein THAR02_00590
KKP07310.1	EAA29319.1|GH93||eukaryota|Neurospora	1	448	1	452	0.0	1830	73.95	99	S-(hydroxymethyl)glutathione dehydrogenase/alcohol dehydrogenase
KKP07350.1	CAP79724.1|GH92||eukaryota|Penicillium	12	826	2	802	0.0	2619	62.59	95	glycosyl hydrolase
KKP07360.1	CCT63987.1|GT59||eukaryota|Fusarium	28	698	12	714	0.0	1999	57.71	96	alpha-1,2 glucosyltransferase ALG10
KKP07441.1	CAA56315.1|GH18||eukaryota|Trichoderma	1	321	1	321	0.0	1676	99.07	100	glycosylhydrolase family 18-1
KKP07461.1	CEF79202.1|GT4||eukaryota|Fusarium	12	515	13	517	0.0	2162	80.99	97	hypothetical protein THAR02_00382
KKP07566.1	CCT66046.1|GH38||eukaryota|Fusarium	54	1130	1	1080	0.0	4642	77.41	95	alpha-mannosidase
KKP07603.1	CEF74783.1|GT2||eukaryota|Fusarium	4	1205	7	1191	0.0	4201	68.07	99	chitin synthase 2
KKP07666.1	XP_325070.1|GH2||eukaryota|Neurospora	9	844	9	840	0.0	1945	46.68	96	glycosylhydrolase family 2-1
KKP07671.1	CEF84213.1|GT90||eukaryota|Fusarium	2	632	11	612	0.0	2080	59.34	99	hypothetical protein THAR02_00207
KKP07688.1	CAP66963.1|GH18|CBM18,CBM50,CBM50,CBM50|eukaryota|Podospora	35	1289	40	1361	0.0	3180	47.36	97	glycosyl hydrolase family 18
KKP07711.1	AET13878.1|AA1||eukaryota|Epichloe	1	614	1	615	0.0	2357	69.43	99	iron transport multicopper oxidase FET3 precursor
KKP07728.1	CCT67355.1|GH5||eukaryota|Fusarium	1	767	1	768	0.0	3345	77.46	100	hypothetical protein THAR02_00117
KKP07759.1	CEF78290.1|AA3||eukaryota|Fusarium	5	594	4	598	0.0	1756	55.41	99	hypothetical protein THAR02_00147
KKP07817.1	EAA57305.1|GH92||eukaryota|Magnaporthe	1	749	46	783	0.0	2682	65.03	99	glycosyl hydrolase
KKP07835.1	AAL84695.1|GH55||eukaryota|Trichoderma	4	752	2	750	0.0	1600	47.79	98	glucan endo-1,3-beta-glucosidase
KKP07890.1	CCT74767.1|GH43||eukaryota|Fusarium	16	577	11	566	0.0	1701	56.56	96	hypothetical protein THAR02_00098
KKO98574.1	CCD43231.1|GH39||eukaryota|Botryotinia	21	453	29	461	0.0	1345	58.72	95	hypothetical protein THAR02_09331
KKP02780.1	CCT70783.1|GH125||eukaryota|Fusarium	11	522	4	515	0.0	2136	75.20	98	hypothetical protein THAR02_05108
KKP07618.1	CEF79227.1|GH125||eukaryota|Fusarium	24	540	24	543	0.0	2198	77.31	96	hypothetical protein THAR02_00293
KKP01279.1	CCD50963.1|GH127||eukaryota|Botryotinia	4	621	41	656	0.0	2396	69.52	98	hypothetical protein THAR02_06637
KKO97774.1	AEO60443.1|GT2||eukaryota|Myceliophthora	16	600	1	581	0.0	1828	57.48	97	hypothetical protein THAR02_10121
KKO96819.1	CEF72686.1|GT2||eukaryota|Fusarium	9	502	13	501	0.0	2155	79.35	93	hypothetical protein THAR02_11077
KKP06774.1	EAA61740.1|AA3||eukaryota|Aspergillus	49	186	82	220	6e-12	165	33.33	73	hypothetical protein THAR02_01159
KKP03262.1	CDS09080.1|GT22||eukaryota|Absidia	4	115	460	586	9e-16	189	30.71	89	glutaredoxin 3
KKP06762.1	AID32530.1|GT51||bacteria|Mesorhizobium	15	258	804	1043	4e-17	209	30.04	94	short chain dehydrogenase
KKP03558.1	AID32530.1|GT51||bacteria|Mesorhizobium	9	249	804	1043	3e-19	226	30.00	95	2-deoxy-D-gluconate 3-dehydrogenase
KKO97459.1	AID32530.1|GT51||bacteria|Mesorhizobium	11	255	805	1043	1e-19	229	31.52	95	2-deoxy-D-gluconate 3-dehydrogenase
KKP02923.1	CEF87799.1|GT15||eukaryota|Fusarium	9	164	294	439	6e-20	222	35.22	92	hypothetical protein THAR02_04988
KKO99262.1	ADI00416.1|GH16||bacteria|Bacillus	32	218	166	348	4e-20	223	31.91	85	hypothetical protein THAR02_08635
KKP05656.1	AKP53889.1|PL12||bacteria|Cyclobacterium	36	242	36	240	1e-21	245	32.71	85	hypothetical protein THAR02_02210
KKO96872.1	ADX23545.1|GH33||eukaryota|Trypanosoma	37	233	472	666	6e-24	262	38.00	77	mixed-linked glucanase, partial
KKP05655.1	ALJ44860.1|GH92||bacteria|Bacteroides	85	341	482	759	1e-25	282	30.85	71	hypothetical protein THAR02_02209
KKP07306.1	AAW46053.1|GH23||eukaryota|Cryptococcus	39	230	209	390	4e-26	271	35.57	76	hypothetical protein THAR02_00630
KKP04754.1	ADX71897.1|GH3||bacteria|Arthrobacter	54	216	18	171	4e-29	299	38.04	71	gluconokinase
KKO97789.1	CCG56996.1|CE9||bacteria|Brachyspira	1	259	1	251	1e-30	319	31.80	73	glucosamine-6-phosphate isomerase
KKO99401.1	EAA63396.1|GH76||eukaryota|Aspergillus	3	325	412	751	4e-32	328	30.25	99	hypothetical protein THAR02_08482
KKP03092.1	AGJ52613.1|AA0||bacteria|Streptomyces	61	491	45	470	2e-37	371	32.81	87	hypothetical protein THAR02_04808
KKO98572.1	AEI52017.1|CE6||bacteria|Runella	52	502	307	739	1e-37	382	30.32	83	carboxylesterase
KKO99273.1	AEI52017.1|CE6||bacteria|Runella	25	528	284	760	9e-38	384	30.58	91	carboxylesterase
KKP06368.1	CCD46398.1|CE16||eukaryota|Botryotinia	25	162	179	315	2e-38	353	47.10	85	acetyl esterase
KKO96430.1	AFN02868.1|GT32||eukaryota|Phakopsora	46	349	43	328	1e-44	416	36.45	84	hypothetical protein THAR02_11469
KKP02739.1	EAA63396.1|GH76||eukaryota|Aspergillus	1	350	406	747	3e-46	435	33.70	99	alcohol dehydrogenase
KKP01105.1	AGN91810.1|GT4||bacteria|Escherichia	127	482	351	701	1e-46	448	33.70	73	hypothetical protein THAR02_06806
KKO99403.1	BAE55946.1|CE1||eukaryota|Aspergillus	48	318	46	317	1e-47	426	33.21	85	hypothetical protein THAR02_08484
KKO99737.1	CEF76135.1|CE5||eukaryota|Fusarium	49	163	116	230	1e-47	405	62.61	70	acetylxylan esterase 2 precursor
KKO99480.1	EAA29319.1|GH93||eukaryota|Neurospora	4	377	41	436	7e-49	463	32.12	98	alcohol dehydrogenase
KKO96815.1	BAE55946.1|CE1||eukaryota|Aspergillus	42	297	36	309	9e-54	467	38.63	84	hypothetical protein THAR02_11085
KKP05335.1	AJR05544.1|AA7||bacteria|Photobacterium	31	473	23	456	4e-54	491	31.43	93	hypothetical protein THAR02_02524
KKO97502.1	EAA58450.1|AA9||eukaryota|Aspergillus	2	166	52	216	7e-55	455	50.91	92	glycosyl hydrolase family 61
KKP03489.1	CAK96418.1|GH79||eukaryota|Aspergillus	32	516	41	541	2e-55	508	30.87	94	beta-glucuronidase
KKP03361.1	EAA58455.1|GT1||eukaryota|Aspergillus	105	397	567	853	6e-56	512	35.71	73	hypothetical protein THAR02_04504
KKO99261.1	CCD43231.1|GH39||eukaryota|Botryotinia	3	159	38	196	3e-56	479	52.20	99	hypothetical protein THAR02_08634
KKP02922.1	CCT64215.1|GT15||eukaryota|Fusarium	18	245	7	235	9e-57	497	43.48	74	hypothetical protein THAR02_04987
KKP05761.1	CCD42451.1|GH16||eukaryota|Botryotinia	2	279	13	284	8e-57	483	39.22	99	endo-1,3(4)-beta-glucanase
KKP01889.1	CBA03971.1|GT30||bacteria|Neisseria	6	436	5	407	1e-57	534	30.72	86	6-phosphogluconate dehydrogenase
KKP04923.1	KFY84961.1|GH135||eukaryota|Pseudogymnoascus	89	437	12	375	9e-58	525	37.47	80	AreB protein
KKO99815.1	BAE63841.1|PL7||eukaryota|Aspergillus	7	242	4	254	2e-58	488	41.34	98	hypothetical protein THAR02_08091
KKP06706.1	XP_003720283.1|GH128||eukaryota|Magnaporthe	25	256	142	377	2e-60	513	43.39	88	hypothetical protein THAR02_01195
KKP03089.1	KFY84961.1|GH135||eukaryota|Pseudogymnoascus	9	387	3	383	1e-61	548	35.90	98	AreB protein
KKO97937.1	CAP79838.1|CE3||eukaryota|Penicillium	1	165	142	306	1e-67	546	56.97	99	hypothetical protein THAR02_09964
KKP03965.1	AGZ16504.1|AA0||bacteria|Bacillus	53	508	10	509	3e-69	608	30.83	78	multicopper oxidase
KKO97128.1	BAE63841.1|PL7||eukaryota|Aspergillus	1	249	1	254	2e-70	568	47.66	99	hypothetical protein THAR02_10772
KKP06160.1	CCT72882.1|GH5||eukaryota|Fusarium	9	358	11	358	3e-71	603	42.86	74	hypothetical protein THAR02_01763
KKP03475.1	BAE65591.1|GH3||eukaryota|Aspergillus	55	251	51	241	2e-71	630	59.39	81	beta-xylosidase
KKP03284.1	EAA29319.1|GH93||eukaryota|Neurospora	11	390	26	424	8e-72	635	35.41	92	NAD-dependent aldehyde dehydrogenase
KKO98503.1	AEO55983.1|GH16||eukaryota|Myceliophthora	2	331	3	323	2e-75	645	38.97	92	beta-1,3-endoglucanase, partial
KKP03437.1	CAB42311.1|GH45|CBM1|eukaryota|Clonostachys	11	228	10	221	9e-77	615	54.79	87	glycosyl hydrolase family 45
KKO99412.1	CCD43680.2|GH71||eukaryota|Botryotinia	187	605	265	696	3e-79	690	38.78	92	hypothetical protein THAR02_08493
KKP03057.1	CCD43969.1|GH26||eukaryota|Botryotinia	11	311	13	309	4e-85	680	45.60	95	hypothetical protein THAR02_04826
KKO99742.1	XP_366696.1|GH13||eukaryota|Magnaporthe	1	218	1	218	5e-86	701	55.96	97	hypothetical protein THAR02_08148
KKP03729.1	CCT71655.1|GT8||eukaryota|Fusarium	4	279	178	435	2e-86	695	48.55	93	glucose N-acetyltransferase 1
KKP07262.1	CEF78718.1|AA11||eukaryota|Fusarium	1	231	1	230	2e-86	680	55.13	99	hypothetical protein THAR02_00586
KKP05082.1	AHO16406.1|GH13||bacteria|Salmonella	18	384	1	343	1e-87	743	43.87	76	serine hydroxymethyltransferase
KKO98969.1	CCT68698.1|GT1||eukaryota|Fusarium	4	200	6	208	4e-89	683	62.25	99	beta-1,4-N-acetylglucosaminyltransferase
KKO97742.1	XP_003715080.1|AA8||eukaryota|Magnaporthe	118	564	56	492	1e-89	745	37.61	79	hypothetical protein THAR02_10149
KKO97602.1	CCT67688.1|AA1||eukaryota|Fusarium	26	403	20	384	2e-90	757	41.95	95	L-ascorbate oxidase
KKP00121.1	CAG87553.1|GH88||eukaryota|Debaryomyces	26	415	4	409	2e-93	751	40.19	94	unsaturated glucuronyl hydrolase
KKP05923.1	EAA60035.1|GH18|CBM18|eukaryota|Aspergillus	67	438	111	450	1e-95	817	49.73	74	phosphatidylinositol glycan, class C
KKO98619.1	AEO71812.1|GH24||eukaryota|Thielavia	21	266	21	261	5e-96	741	57.49	92	lysozyme
KKP07813.1	CCD49125.1|GH79||eukaryota|Botryotinia	18	485	32	535	7e-98	799	38.82	96	beta-glucuronidase
KKP05527.1	CCT75452.1|AA11||eukaryota|Fusarium	1	404	1	353	1e-99	790	46.53	94	hypothetical protein THAR02_02344
KKP05139.1	AFK32784.1|GH12||eukaryota|Trichoderma	1	236	1	234	7e-100	760	62.45	99	endoglucanase-1 precursor
KKP01899.1	BAE60574.1|GH2||eukaryota|Aspergillus	1	422	577	1009	2e-100	840	41.28	99	beta-galactosidase/beta-glucuronidase
KKO98750.1	AEO58610.1|GT1||eukaryota|Myceliophthora	7	489	4	524	2e-102	829	35.10	99	hypothetical protein THAR02_09143
KKP05599.1	CCD49058.1|GH28||eukaryota|Botryotinia	40	437	20	410	4e-103	820	46.73	87	exo-rhamnogalacturonase B
KKP02332.1	CEF73821.1|GT1||eukaryota|Fusarium	45	286	41	276	3e-103	793	60.08	82	hypothetical protein THAR02_05582
KKP02848.1	XP_324881.1|GH25||eukaryota|Neurospora	1	228	1	226	3e-103	781	64.91	100	lysozyme
KKO97102.1	AEO58398.1|GH128||eukaryota|Myceliophthora	16	292	22	303	3e-105	811	53.71	95	hypothetical protein THAR02_10795
KKO96672.1	CAA93246.1|GH27||eukaryota|Trichoderma	36	440	178	585	2e-106	863	44.66	82	alpha-galactosidase
KKO98491.1	CAC07218.1|GH75||eukaryota|Metarhizium	1	230	1	233	7e-107	811	65.67	83	chitosanase
KKP04612.1	CCT69058.1|GH16||eukaryota|Fusarium	8	283	7	279	2e-108	827	54.35	98	endo-1,3(4)-beta-glucanase
KKP07841.1	BAE63841.1|PL7||eukaryota|Aspergillus	3	248	6	254	2e-108	820	62.15	99	hypothetical protein THAR02_00049
KKO97950.1	AEO68738.1|GT32||eukaryota|Thielavia	12	285	8	278	3e-109	838	56.20	92	MIPC synthase
KKP01664.1	ADQ27862.1|CE5||eukaryota|Colletotrichum	1	226	1	228	1e-110	829	72.05	100	cutinase
KKO99033.1	ABK59833.1|GH11||eukaryota|Trichoderma	1	226	1	229	8e-112	837	72.05	100	glycosyl hydrolase family 11
KKP05773.1	AEO63100.1|GH11|CBM1|eukaryota|Thielavia	1	292	1	296	4e-112	853	61.72	100	glycosylhydrolase 11-2
KKP03647.1	CCD50655.1|GT25||eukaryota|Botryotinia	82	400	51	367	1e-112	875	55.08	80	hypothetical protein THAR02_04222
KKO98959.1	CAA83846.1|GH45|CBM1|eukaryota|Trichoderma	1	246	1	241	1e-113	853	67.55	99	hypothetical protein THAR02_08923
KKP04958.1	CAA83846.1|GH45|CBM1|eukaryota|Trichoderma	1	249	1	241	8e-115	861	74.70	99	PHB depolymerase family esterase
KKP00006.1	XP_003721298.1|GH71||eukaryota|Magnaporthe	17	433	11	431	2e-116	908	45.71	96	glucan endo-1,3-alpha-glucosidase agn1
KKP00145.1	BAG80639.1|PL20||eukaryota|Trichoderma	20	257	21	257	2e-116	875	65.55	92	hypothetical protein THAR02_07765
KKP07260.1	CDP24658.1|CE16||eukaryota|Podospora	2	338	3	345	2e-116	891	47.52	99	acetyl esterase
KKP00250.1	CAA93247.1|CE5|CBM1|eukaryota|Trichoderma	1	234	1	237	6e-118	886	73.84	99	acetylxylan esterase
KKP02771.1	ABX57824.1|GH75||eukaryota|Fusarium	1	313	1	300	1e-118	902	56.60	89	fungal chitosanase
KKP05982.1	AAT84251.1|GH16||eukaryota|Fusarium	37	414	23	384	8e-119	918	48.15	91	hypothetical protein THAR02_01938
KKP03056.1	CCD43969.1|GH26||eukaryota|Botryotinia	13	309	21	320	4e-119	912	60.47	78	hypothetical protein THAR02_04825
KKP00192.1	ACU74083.1|GH64|CBM6|bacteria|Catenulispora	2	336	33	360	8e-120	934	54.44	97	glucanase B
KKO96495.1	AEO55065.1|GT32||eukaryota|Myceliophthora	81	352	145	415	5e-120	924	63.00	77	initiation-specific alpha-1,6-mannosyltransferase
KKO97863.1	CEF85876.1|AA9|CBM18|eukaryota|Fusarium	10	362	7	350	2e-121	941	50.99	95	endoglucanase B
KKP01677.1	CAC14144.1|CE1|CBM1|eukaryota|Talaromyces	7	385	1	353	1e-121	931	50.40	98	feruloyl esterase B
KKO99426.1	CCT74021.1|GT64||eukaryota|Fusarium	13	339	40	358	6e-122	931	54.13	92	hypothetical protein THAR02_08454
KKP00309.1	CEF87921.1|GH128||eukaryota|Fusarium	6	254	36	283	2e-122	916	67.60	98	hypothetical protein THAR02_07577
KKO96960.1	AEO59372.1|GT8||eukaryota|Myceliophthora	1	325	1	329	1e-122	931	55.42	100	glucose N-acetyltransferase
KKP06442.1	AAS77607.1|GH75||eukaryota|Trichoderma	1	234	1	235	5e-123	913	72.34	100	chitosanase
KKP05301.1	CCT75307.1|GT32||eukaryota|Fusarium	2	358	14	357	5e-126	959	53.50	96	hypothetical protein THAR02_02567
KKP07696.1	ACR13580.1|GH2||bacteria|Teredinibacter	1	288	561	848	4e-126	998	64.71	94	beta-galactosidase
KKP04060.1	AAD43340.1|CE8||eukaryota|Bipolaris	15	328	24	337	9e-127	958	61.51	96	pectinesterase
KKO99561.1	XP_388068.1|GH12||eukaryota|Fusarium	1	322	1	324	5e-128	966	54.68	98	hypothetical protein THAR02_08323
KKP06258.1	CEF72406.1|AA8||eukaryota|Fusarium	1	410	1	387	4e-131	1000	48.43	99	hypothetical protein THAR02_01596
KKO99041.1	AEO64856.1|GH16||eukaryota|Thielavia	6	439	13	488	2e-131	1025	47.30	95	glycosyl hydrolase family 16
KKO99128.1	CCA72326.1|CE1|CBM1|eukaryota|Piriformospora	9	271	8	268	1e-131	991	70.72	79	ferulic acid esterase A
KKP06164.1	CCT74021.1|GT64||eukaryota|Fusarium	9	356	35	361	6e-132	997	54.29	98	hypothetical protein THAR02_01767
KKP02588.1	CCT74016.1|GT34||eukaryota|Fusarium	1	310	1	311	5e-132	989	57.23	99	hypothetical protein THAR02_05320
KKP04790.1	CCT67099.1|AA11||eukaryota|Fusarium	1	429	1	404	4e-133	1016	53.42	100	hypothetical protein THAR02_03127
KKP05135.1	AAP57757.1|CE5||eukaryota|Trichoderma	27	298	27	299	1e-133	997	74.55	91	hypothetical protein THAR02_02730
KKO98808.1	CCT73500.1|GH128||eukaryota|Fusarium	10	300	10	300	1e-133	1000	62.89	91	hypothetical protein THAR02_09091
KKP01204.1	CCT68763.1|GH114||eukaryota|Fusarium	5	336	8	341	7e-135	1013	58.33	98	hypothetical protein THAR02_06686
KKO99306.1	CCT65987.1|GH16||eukaryota|Fusarium	7	320	6	321	5e-136	1035	63.64	92	endo-1,3(4)-beta-glucanase
KKP05848.1	AEO64619.1|GT32||eukaryota|Thielavia	15	445	7	438	2e-136	1044	45.87	97	hypothetical protein THAR02_02045
KKP02506.1	CBY00458.1|GH88||eukaryota|Leptosphaeria	46	472	15	475	1e-136	1050	45.99	90	unsaturated glucuronyl hydrolase
KKP06730.1	CCA72326.1|CE1|CBM1|eukaryota|Piriformospora	9	271	8	268	1e-136	1021	73.00	85	ferulic acid esterase A
KKO99928.1	CAA93246.1|GH27||eukaryota|Trichoderma	31	475	165	622	1e-137	1071	48.80	93	hypothetical protein THAR02_07962
KKO99257.1	ABK59833.1|GH11||eukaryota|Trichoderma	1	230	1	229	2e-138	1014	85.65	100	glycosyl hydrolase family 11
KKP07468.1	ABX57824.1|GH75||eukaryota|Fusarium	1	310	1	300	2e-139	1041	62.82	87	hypothetical protein THAR02_00389
KKP07119.1	CCT64640.1|GH16||eukaryota|Fusarium	1	395	1	419	1e-140	1064	52.25	100	hypothetical protein THAR02_00769
KKP01680.1	AEO68051.1|GH43|CBM35|eukaryota|Thielavia	1	384	41	463	4e-141	1071	49.65	100	glycosyl hydrolase family 43 protein
KKP02786.1	CCT69125.1|CE1||eukaryota|Fusarium	27	318	15	306	3e-141	1051	65.41	89	hypothetical protein THAR02_05114
KKO99777.1	CCT69815.1|GT69||eukaryota|Fusarium	56	465	55	452	2e-143	1094	51.70	88	hypothetical protein THAR02_08127
KKP04422.1	CEF86898.1|GT31||eukaryota|Fusarium	13	502	11	492	2e-143	1101	43.00	97	hypothetical protein THAR02_03498
KKP02933.1	CEF84639.1|GH16||eukaryota|Fusarium	1	332	43	373	1e-144	1080	61.01	100	hypothetical protein THAR02_04947
KKP02255.1	CCT71629.1|GT31||eukaryota|Fusarium	66	447	54	412	5e-145	1109	54.57	81	hypothetical protein THAR02_05668
KKP06894.1	CAA93246.1|GH27||eukaryota|Trichoderma	27	470	167	620	2e-146	1130	51.43	94	hypothetical protein THAR02_00975
KKP06476.1	AFC93434.1|GH16||eukaryota|Trichoderma	1	292	1	285	1e-146	1080	72.35	100	hypothetical protein THAR02_01434
KKO97738.1	CCT69140.1|GH64||eukaryota|Fusarium	5	440	3	443	3e-147	1116	51.69	98	hypothetical protein THAR02_10165
KKP07860.1	CAC07216.1|GH18|CBM1|eukaryota|Metarhizium	7	380	4	414	4e-150	1125	57.52	98	glycosylhydrolase family 18-1
KKP00348.1	CCT75503.1|AA3||eukaryota|Fusarium	2	544	5	545	3e-150	1157	44.93	98	GMC oxidoreductase
KKP07834.1	CCT67677.1|GH16||eukaryota|Fusarium	1	304	1	308	8e-151	1111	69.35	100	hypothetical protein THAR02_00042
KKP06353.1	AFK32784.1|GH12||eukaryota|Trichoderma	1	222	1	235	2e-151	1099	91.06	100	murein transglycosylase
KKP05096.1	CCT67337.1|GH47||eukaryota|Fusarium	624	1116	469	977	1e-151	1249	49.81	85	mannosyl-oligosaccharide alpha-1,2-mannosidase
KKP06713.1	CAK40027.1|AA3||eukaryota|Aspergillus	11	609	15	612	1e-151	1177	43.04	98	GMC oxidoreductase
KKP04658.1	AAY86996.1|GH10||eukaryota|Aspergillus	4	323	5	326	8e-153	1128	66.46	99	glycosyl hydrolase family 10
KKP04131.1	EAA50256.1|GH76||eukaryota|Magnaporthe	2	434	6	451	4e-153	1156	50.78	98	glycosyl hydrolase family 76
KKP05999.1	CCT64267.1|GH17||eukaryota|Fusarium	1	374	1	376	2e-153	1161	60.69	72	murein transglycosylase
KKP06691.1	CDP29676.1|AA3||eukaryota|Podospora	23	593	48	637	1e-153	1190	45.21	96	GMC oxidoreductase
KKP00902.1	CDP31277.1|AA3||eukaryota|Podospora	24	582	21	597	7e-154	1190	45.08	94	glucose oxidase
KKO97443.1	EAA29800.1|GH55||eukaryota|Neurospora	57	796	33	777	3e-154	1226	37.47	93	1,3-beta glucanase
KKP06491.1	CAA93247.1|CE5|CBM1|eukaryota|Trichoderma	1	299	1	302	2e-155	1140	77.81	100	acetylxylan esterase
KKO97664.1	CEF84524.1|GT1||eukaryota|Fusarium	10	511	9	513	9e-156	1186	44.47	98	hypothetical protein THAR02_10235
KKP02527.1	CAC07216.1|GH18|CBM1|eukaryota|Metarhizium	5	400	2	414	4e-156	1167	57.93	99	glycosylhydrolase family 18-1
KKP01743.1	AEO57324.1|GH17||eukaryota|Myceliophthora	1	411	1	405	3e-156	1169	57.18	100	glucan 1,3-beta-glucosidase
KKP02016.1	ACF40831.1|GH11||eukaryota|Trichoderma	1	221	1	221	3e-156	1129	99.55	100	glycosylhydrolase 11-2
KKP03650.1	CEF85276.1|GT24||eukaryota|Fusarium	1	417	28	447	1e-156	1257	55.71	88	hypothetical protein THAR02_04225
KKO99738.1	XP_365143.1|GH43||eukaryota|Magnaporthe	1	466	70	529	6e-157	1195	49.68	96	glycosyl hydrolase family 43 protein
KKO97949.1	AEO64619.1|GT32||eukaryota|Thielavia	14	426	9	439	2e-158	1188	53.00	96	hypothetical protein THAR02_09947
KKP03123.1	AIT18905.1|GH18||eukaryota|Hirsutella	1	370	1	367	4e-159	1180	59.30	97	glycosyl hydrolase family 18
KKP03363.1	CEF73471.1|GH132||eukaryota|Fusarium	20	440	22	443	6e-160	1199	55.63	96	hypothetical protein THAR02_04506
KKP06937.1	BAE66022.1|GH89||eukaryota|Aspergillus	135	578	3	449	3e-161	1240	51.22	77	hypothetical protein THAR02_01018
KKP01882.1	CEF72301.1|GT31||eukaryota|Fusarium	13	453	17	453	1e-161	1213	50.45	96	hypothetical protein THAR02_06001
KKO96827.1	CCT69815.1|GT69||eukaryota|Fusarium	10	419	7	452	8e-162	1211	53.78	97	hypothetical protein THAR02_11073
KKP06860.1	CAC07216.1|GH18|CBM1|eukaryota|Metarhizium	7	393	4	406	4e-162	1208	60.30	94	chitin recognition protein
KKO98108.1	BAL98934.1|GH4||bacteria|Caldilinea	1	432	1	445	2e-162	1216	52.12	100	hypothetical protein THAR02_09791
KKO97781.1	ACD36971.1|AA9||eukaryota|Trichoderma	1	248	1	249	1e-162	1177	87.95	100	glycosyl hydrolase family 61
KKP03811.1	AEO70954.1|GH62|CBM1|eukaryota|Thielavia	24	384	19	392	3e-163	1210	64.00	94	glycosyl hydrolase family 62
KKO97196.1	CEF88474.1|GT17||eukaryota|Fusarium	5	373	1	376	9e-164	1211	59.68	99	glycosyltransferase family 17
KKP02842.1	CEF85929.1|GT1||eukaryota|Fusarium	3	476	5	513	7e-164	1236	45.95	99	hypothetical protein THAR02_05072
KKP02990.1	EAA29319.1|GH93||eukaryota|Neurospora	5	433	18	453	2e-164	1286	56.49	99	alcohol dehydrogenase GroES-like domain-containing protein
KKO97558.1	CCT64606.1|GT76||eukaryota|Fusarium	4	437	3	427	7e-166	1237	56.45	99	GPI mannosyltransferase 2
KKP04639.1	CBX98616.1|GH92||eukaryota|Leptosphaeria	1	431	358	797	7e-166	1270	56.33	99	glycosyl hydrolase
KKO99012.1	BAG80639.1|PL20||eukaryota|Trichoderma	1	256	1	256	1e-166	1205	90.23	99	hypothetical protein THAR02_08883
KKO99919.1	AAS77607.1|GH75||eukaryota|Trichoderma	1	235	1	235	3e-168	1211	99.57	100	chitosanase
KKO99151.1	CCT64076.1|GH16||eukaryota|Fusarium	1	567	1	585	1e-168	1326	46.31	74	hypothetical protein THAR02_08742
KKP05654.1	CCT70688.1|GH27||eukaryota|Fusarium	23	407	23	406	1e-168	1250	60.62	94	alpha-galactosidase
KKO97391.1	CBF71201.1|GH18|CBM18|eukaryota|Aspergillus	21	804	535	1232	4e-169	1361	41.04	97	hypothetical protein THAR02_10506
KKP00310.1	CCT74918.1|GH5||eukaryota|Fusarium	7	408	7	405	1e-169	1257	55.47	99	hypothetical protein THAR02_07578
KKP03954.1	AKC54395.1|GH28||eukaryota|Fusarium	3	456	6	443	3e-170	1271	52.72	98	polygalacturonase
KKP00193.1	AIA62363.1|GH16||eukaryota|Trichoderma	1	323	56	366	5e-172	1262	74.30	95	hypothetical protein THAR02_07717
KKO97447.1	ABN48556.1|CE5||eukaryota|Trichoderma	1	248	1	248	3e-173	1246	94.76	100	cutinase
KKO99734.1	AEO71227.1|GH30||eukaryota|Thielavia	24	459	11	448	4e-174	1296	57.60	94	cellulosome enzyme
KKP05047.1	CCT63803.1|GH132||eukaryota|Fusarium	1	503	1	496	3e-174	1306	54.03	100	murein transglycosylase
KKP00725.1	AAG32629.1|GT2||eukaryota|Trichoderma	1	243	1	243	2e-174	1253	95.88	100	dolichol-phosphate mannosyltransferase
KKP03152.1	CCT67128.1|GH16||eukaryota|Fusarium	4	375	7	378	2e-175	1288	64.88	99	endo-1,3(4)-beta-glucanase
KKP01562.1	XP_325541.1|GH16|CBM18|eukaryota|Neurospora	6	385	11	379	1e-176	1317	65.71	80	cell wall glucanase
KKO98678.1	AEO71939.1|AA3||eukaryota|Thielavia	3	595	7	604	4e-177	1344	47.15	99	choline dehydrogenase
KKP02687.1	CAD70378.1|GH72||eukaryota|Neurospora	19	471	17	422	5e-178	1320	55.70	96	1,3-beta-glucanosyltransferase gel3
KKO99254.1	CAD70922.1|GT8||eukaryota|Neurospora	7	540	6	625	7e-179	1358	47.60	99	glycogenin
KKO97596.1	CCT71621.1|GT1||eukaryota|Fusarium	1	428	1	429	1e-179	1329	61.54	99	hypothetical protein THAR02_10302
KKP01544.1	XP_003711760.1|AA3||eukaryota|Magnaporthe	2	621	3	659	8e-180	1370	43.29	99	hypothetical protein THAR02_06366

## Sheet: Tr_CAZyme
ID	SseqID	Qstart	Qend	Sstart	Send	evalue	score	pident	qcovs	genome annotation
ETS01954.1	CEF76010.1|GH18|,CBM18,CBM50|eukaryota|Fusarium	9	855	3	852	0.0	1581	39.86	55	hypothetical protein M419DRAFT_79622
ETS03277.1	CDP29756.1|GT20||eukaryota|Podospora	10	632	13	671	0.0	1490	46.54	96	putative trehalose-6-phosphate synthase/trehalose phosphatase
ETS07011.1	CCT61772.1|GT1||eukaryota|Fusarium	25	1248	27	1267	0.0	3722	59.2	98	UDP-Glycosyltransferase/glycogen phosphorylase
ETS07210.1	BAH60889.1|GT1||eukaryota|Colletotrichum	38	1381	44	1447	0.0	4395	62.27	96	UDP-Glycosyltransferase/glycogen phosphorylase
ETS04818.1	CCT63973.1|GT58||eukaryota|Fusarium	10	407	18	414	0.0	1438	66.83	95	ALG3-domain-containing protein
ETS04651.1	CCT63714.1|GT20||eukaryota|Fusarium	1	905	1	922	0.0	3675	75.68	100	trehalose phosphate synthase
ETR96688.1	CCT68386.1|GT8||eukaryota|Fusarium	1	314	13	320	0.0	1338	77.39	99	nucleotide-diphospho-sugar transferase, partial
ETS07245.1	CCT67493.1|GT20||eukaryota|Fusarium	1	873	13	882	0.0	3776	79.25	99	putative trehalose-6-phosphate synthase/trehalose phosphatase
ETR96889.1	CEF79254.1|GT62||eukaryota|Fusarium	1	440	1	440	0.0	1953	79.77	94	Anp1-domain-containing protein
ETS05733.1	XP_003713725.1|GT66||eukaryota|Magnaporthe	11	743	9	750	0.0	3294	84.23	99	oligosaccharyl transferase STT3 subunit
ETR98780.1	CAD70999.1|GT62||eukaryota|Neurospora	1	404	1	404	0.0	1915	85.4	100	putative ANP1 protein
ETR96805.1	AAP57754.1|GH5||eukaryota|Trichoderma	1	438	1	438	0.0	2334	100	100	endoglucanase VIII
ETR97619.1	CAA93246.1|GH27||eukaryota|Trichoderma	1	624	1	624	0.0	3351	100	100	alpha-galactosidase 3
ETR97674.1	EGR44872.1|GH20||eukaryota|Trichoderma	1	603	1	603	0.0	3246	100	100	chitobiase precursor
ETR97931.1	CAA92949.1|GH67||eukaryota|Trichoderma	1	847	1	847	0.0	4521	100	100	alpha-glucuronidase
ETR98869.1	BAD44715.1|GH18||eukaryota|Trichoderma	1	424	1	424	0.0	2238	100	100	hypothetical protein M419DRAFT_124526
ETR99407.1	CAA93243.1|GH54|CBM42|eukaryota|Trichoderma	1	500	1	500	0.0	2611	100	100	alpha-N-arabinofuranosidase
ETR99728.1	CAZ16624.1|GH18||eukaryota|Trichoderma	1	359	1	359	0.0	1916	100	100	endo-N-acetyl-beta-D-glucosaminidase precursor
ETS00118.1	CAD70669.1|GH35||eukaryota|Trichoderma	1	1023	1	1023	0.0	5407	100	100	beta-galactosidase
ETS00749.1	EGR47352.1|GH3||eukaryota|Trichoderma	1	932	1	932	0.0	4998	100	100	beta-N-acetylglucosaminidase
ETS01017.1	BAP59016.1|GH3||eukaryota|Trichoderma	1	949	1	949	0.0	5066	100	100	glycoside hydrolase family 3 protein
ETS01326.1	AAP57752.1|GH74|CBM1|eukaryota|Trichoderma	1	838	1	838	0.0	4304	100	100	Xyloglucanase
ETS01745.1	EGR50812.1|GH20||eukaryota|Trichoderma	1	582	1	582	0.0	3129	100	100	chitobiase precursor
ETS02736.1	BAD99604.1|GH2||eukaryota|Trichoderma	1	892	1	892	0.0	4789	100	100	Exo-beta-D-glucosaminidase
ETS03170.1	AAP57759.1|GH3||eukaryota|Trichoderma	1	700	1	700	0.0	3754	100	100	hypothetical protein M419DRAFT_122639
ETS03193.1	CAA93248.1|GH3||eukaryota|Trichoderma	1	797	1	797	0.0	4260	100	100	beta-xylosidase
ETS03194.1	AAA18473.1|GH3||eukaryota|Trichoderma	1	744	1	744	0.0	3923	100	100	beta-D-glucoside glucohydrolase I
ETS03601.1	AAP57750.1|GH62||eukaryota|Trichoderma	1	322	1	322	0.0	1694	100	100	glycoside hydrolase
ETS03626.1	AAP57760.1|GH3||eukaryota|Trichoderma	1	765	1	765	0.0	4116	100	100	hypothetical protein M419DRAFT_74305
ETS04310.1	EGR51573.1|GH47||eukaryota|Trichoderma	1	523	1	523	0.0	2757	100	100	1,2-a-D-mannosidase
ETS04541.1	AAA34208.1|GH5|CBM1|eukaryota|Trichoderma	1	437	1	437	0.0	2314	100	100	beta-mannase, partial
ETS04885.1	AAQ21383.1|GH5|CBM1|eukaryota|Trichoderma	1	418	1	418	0.0	2200	100	100	endoglucanase III
ETS04894.1	AAA34210.1|GH6|CBM1|eukaryota|Trichoderma	1	471	1	471	0.0	2479	100	100	Exoglucanase 2
ETS05245.1	BAA89465.2|GH10||eukaryota|Trichoderma	1	347	1	347	0.0	1835	100	100	xylanase III
ETS05552.1	AHK23047.1|GH1||eukaryota|Trichoderma	1	466	1	466	0.0	2496	100	100	beta-glucosidase
ETS07075.1	AAA34212.1|GH7|CBM1|eukaryota|Trichoderma	1	459	1	459	0.0	2414	100	100	endoglucanase I precursor
ETR96711.1	AAP57749.1|CE15|CBM1|eukaryota|Trichoderma	1	460	1	460	0.0	2432	100	100	hypothetical protein M419DRAFT_125575
ETS06298.1	CAA93247.1|CE5|CBM1|eukaryota|Trichoderma	1	302	1	302	0.0	1573	100	100	acetyl xylan esterase
ETS06743.1	AAP57757.1|CE5||eukaryota|Trichoderma	1	299	1	299	0.0	1550	100	100	cutinase-domain-containing protein
ETS06557.1	BAG80639.1|PL20||eukaryota|Trichoderma	1	258	1	258	0.0	1392	100	100	glucuronan lyase A
ETS03833.1	ACD36971.1|AA9||eukaryota|Trichoderma	1	249	1	249	0.0	1316	100	100	endoglucanase VII
ETS06300.1	CAA71999.1|AA9|CBM1|eukaryota|Trichoderma	1	344	1	344	0.0	1784	100	100	endoglucanase-4
ETS02349.1	ERT02678.1|GH47||eukaryota|Sporothrix	4	1056	7	1042	0.0	2016	41.10	99	seven-hairpin glycosidase
ETS04573.1	BAE60282.1|GH18|CBM18,CBM50|eukaryota|Aspergillus	10	1237	5	1208	0.0	2323	41.18	99	hypothetical protein M419DRAFT_127688
ETR97488.1	EAA58486.1|CE3||eukaryota|Aspergillus	1	870	59	920	0.0	1791	44.73	96	hypothetical protein M419DRAFT_134377
ETS03209.1	EAA64028.1|GH2||eukaryota|Aspergillus	22	920	25	923	0.0	2020	45.11	97	glycoside hydrolase
ETR96764.1	CEF71974.1|GT90||eukaryota|Fusarium	11	838	9	821	0.0	1997	46.14	98	hypothetical protein M419DRAFT_93384
ETR97356.1	CEF74605.1|AA1||eukaryota|Fusarium	4	619	12	609	0.0	1386	46.15	99	laccase
ETR98215.1	ACX66629.1|GH95||bacteria|Paenibacillus	3	787	2	775	0.0	1824	46.85	99	alpha-L-fucosidase
ETR97606.1	CBX94180.1|GH95||eukaryota|Leptosphaeria	6	770	11	806	0.0	1873	47.01	99	hypothetical protein M419DRAFT_39268
ETR97184.1	CEF88095.1|AA1||eukaryota|Fusarium	6	610	7	593	0.0	1412	47.40	95	hypothetical protein M419DRAFT_104845
ETS06856.1	AAL84695.1|GH55||eukaryota|Trichoderma	4	753	2	750	0.0	1603	47.60	98	endoglucanase
ETR99467.1	CAD70922.1|GT8||eukaryota|Neurospora	7	540	6	625	0.0	1374	47.67	99	nucleotide-diphospho-sugar transferase
ETS04839.1	CAK47731.1|GH55||eukaryota|Aspergillus	22	759	208	942	0.0	1622	48.14	97	putative exo-beta-1,3-glucanase
ETS05623.1	BAE55770.1|GH2||eukaryota|Aspergillus	5	902	6	841	0.0	2239	48.56	98	beta-mannosidase
ETS06836.1	CAP71792.1|CE1||eukaryota|Podospora	124	1145	22	1094	0.0	2354	48.87	89	P-loop containing nucleoside triphosphate hydrolase protein
ETR97627.1	BAE66022.1|GH89||eukaryota|Aspergillus	137	761	3	629	0.0	1658	49.14	82	putative alpha-N-acetylglucosaminidase
ETS03312.1	CAK43562.1|GH20||eukaryota|Aspergillus	4	704	9	704	0.0	1800	49.93	99	glycoside hydrolase
ETR98680.1	CAK48586.1|GH95||eukaryota|Aspergillus	7	786	8	772	0.0	1983	50.25	97	hypothetical protein M419DRAFT_38400
ETS00701.1	BAE65957.1|GH115||eukaryota|Aspergillus	17	955	18	961	0.0	2566	50.58	95	hypothetical protein M419DRAFT_25542
ETS07035.1	CEF73540.1|GT90||eukaryota|Fusarium	14	991	32	980	0.0	2514	51.07	99	hypothetical protein M419DRAFT_126463
ETR97666.1	CBX98616.1|GH92||eukaryota|Leptosphaeria	1	802	1	797	0.0	2093	51.60	99	glycosyl hydrolase
ETS03645.1	XP_003712802.1|GH78||eukaryota|Magnaporthe	3	685	17	729	0.0	1853	52.20	99	alpha-l-rhamnosidase
ETS06962.1	CEF72197.1|GH76||eukaryota|Fusarium	31	572	34	608	0.0	1572	52.24	94	Six-hairpin glycosidase
ETS05605.1	BAE66022.1|GH89||eukaryota|Aspergillus	131	745	3	629	0.0	1735	52.31	82	putative alpha-N-acetylglucosaminidase
ETS03636.1	AEO67512.1|GH3||eukaryota|Thielavia	15	857	40	900	0.0	2286	54.16	98	glycoside hydrolase
ETS02237.1	BAE60282.1|GH18|CBM18,CBM50|eukaryota|Aspergillus	1	1267	1	1212	0.0	3707	54.27	99	hypothetical protein M419DRAFT_130024
ETR97680.1	CEF78478.1|AA3||eukaryota|Fusarium	8	614	12	604	0.0	1693	54.43	99	alcohol dehydrogenase
ETR96708.1	AEO66261.1|GH2||eukaryota|Thielavia	3	929	2	932	0.0	2681	54.50	99	putative beta-mannosidase A
ETR97889.1	ACF88011.1|GH72|CBM43|eukaryota|Zea	22	524	19	534	0.0	1500	54.84	96	beta-1,3-glucanosyltransferase
ETR99105.1	CEF76600.1|GT71||eukaryota|Fusarium	1	486	8	488	0.0	1390	54.92	95	hypothetical protein M419DRAFT_132828
ETR97676.1	CAP94355.1|GH3||eukaryota|Penicillium	7	532	7	529	0.0	1533	55.13	99	putative beta-N-acetylglucosaminidase
ETS04752.1	CCT63987.1|GT59||eukaryota|Fusarium	36	695	24	714	0.0	1948	55.16	95	hypothetical protein M419DRAFT_72561
ETR97111.1	AEO68470.1|GT31||eukaryota|Thielavia	2	547	5	548	0.0	1579	55.17	99	hypothetical protein M419DRAFT_134774
ETS02598.1	CEF78290.1|AA3||eukaryota|Fusarium	5	594	4	598	0.0	1688	55.18	99	putative choline dehydrogenase
ETS03281.1	CCT69665.1|GH17||eukaryota|Fusarium	12	617	130	680	0.0	1472	55.34	98	glycoside hydrolase
ETS06456.1	CEF83378.1|AA0||eukaryota|Fusarium	5	733	4	739	0.0	2131	55.93	99	GMC oxidoreductase
ETS03896.1	EAA57616.1|GH95||eukaryota|Aspergillus	3	791	2	802	0.0	2418	56.55	99	alpha-fucosidase
ETS02857.1	AEO56570.1|GT21||eukaryota|Myceliophthora	6	527	12	533	0.0	1516	56.60	99	putative ceramide glucosyltransferase
ETS04334.1	AAL78812.1|GH18||eukaryota|Trichoderma	1	490	9	526	0.0	1492	56.65	99	hypothetical protein M419DRAFT_33168
ETS02706.1	BAE65509.1|AA3||eukaryota|Aspergillus	1	541	1	542	0.0	1630	56.99	100	alcohol oxidase
ETR99384.1	AAD00894.3|GT1||eukaryota|Glomerella	6	818	4	849	0.0	2445	57.13	94	UDP-Glycosyltransferase/glycogen phosphorylase
ETR98319.1	CEF86959.1|GT31||eukaryota|Fusarium	17	502	1	492	0.0	1588	57.82	97	hypothetical protein M419DRAFT_103444
ETS01232.1	CCT63406.1|GT22||eukaryota|Fusarium	21	552	11	551	0.0	1592	57.84	95	hypothetical protein M419DRAFT_130862
ETR98393.1	CCT71692.1|GT90||eukaryota|Fusarium	2	643	3	635	0.0	2036	57.87	99	putative capsule associated protein
ETR99895.1	CCT68705.1|GT31||eukaryota|Fusarium	86	506	307	750	0.0	1421	58.11	83	hypothetical protein M419DRAFT_101599
ETS01180.1	CCT68723.1|GH47||eukaryota|Fusarium	1	566	1	567	0.0	1786	58.64	99	seven-hairpin glycosidase
ETR97594.1	AEO68216.1|GH30||eukaryota|Thielavia	21	476	28	480	0.0	1368	58.73	96	P1 protein
ETR98501.1	CCT68280.1|AA1||eukaryota|Fusarium	29	609	29	604	0.0	1875	58.83	95	hypothetical protein M419DRAFT_88862
ETS00697.1	CCT70774.1|GH81||eukaryota|Fusarium	5	710	146	850	0.0	2342	59.12	99	glycosyl hydrolase
ETS00663.1	CCT62739.1|GH36||eukaryota|Fusarium	7	892	6	891	0.0	2929	59.41	99	glycoside hydrolase
ETS00250.1	AEO60444.1|GT31||eukaryota|Myceliophthora	1	510	1	493	0.0	1620	59.65	100	hypothetical protein M419DRAFT_113118
ETR98819.1	AGL15218.1|GH43|CBM66|bacteria|Actinoplanes	9	499	4	484	0.0	1513	59.72	98	putative glycosyl hydrolase
ETS01786.1	CAP73666.1|GH3||eukaryota|Podospora	23	781	1	770	0.0	2486	59.77	97	putative beta-glucosidase
ETS02122.1	CAD70378.1|GH72||eukaryota|Neurospora	19	451	17	416	0.0	1367	59.77	95	hypothetical protein M419DRAFT_98936
ETR97557.1	CEF72631.1|GH47||eukaryota|Fusarium	3	598	2	605	0.0	1902	59.87	99	seven-hairpin glycosidase
ETS00249.1	AEO60443.1|GT2||eukaryota|Myceliophthora	16	601	1	581	0.0	1890	60.00	97	hypothetical protein M419DRAFT_142146
ETS01214.1	CEF73349.1|GH17||eukaryota|Fusarium	23	582	24	610	0.0	1740	60.03	96	glycoside hydrolase
ETS03510.1	CAK44966.1|GH71||eukaryota|Aspergillus	1	425	9	430	0.0	1385	60.09	99	putative glucan endo-1,3-alpha-glucosidase agn1 precursor
ETS01036.1	CCT75713.1|GH76||eukaryota|Fusarium	1	455	1	450	0.0	1465	60.18	99	family 76 glycosyl hydrolase
ETS05202.1	XP_362213.1|GH27||eukaryota|Magnaporthe	17	493	79	559	0.0	1592	61.16	96	glycoside hydrolase
ETR97649.1	AEO71253.1|GH30||eukaryota|Thielavia	5	465	1	479	0.0	1553	61.25	99	glycoside hydrolase
ETS02830.1	CAP59870.1|GH79||eukaryota|Podospora	2	539	6	545	0.0	1655	61.34	99	glycoside hydrolase family 79 protein
ETR97866.1	CAD60572.1|AA3||eukaryota|Podospora	3	603	2	607	0.0	1995	61.61	99	alcohol oxidase
ETS00304.1	CBX98927.1|GH27||eukaryota|Leptosphaeria	19	495	25	505	0.0	1590	61.78	96	melibiase
ETR97351.1	AEO70370.1|AA5||eukaryota|Thielavia	1	1119	1	1116	0.0	3582	61.94	100	putative glyoxal oxidase precursor
ETS06887.1	CCT67477.1|GT24||eukaryota|Fusarium	14	1487	2	1455	0.0	4940	62.03	99	hypothetical protein M419DRAFT_68830
ETS02879.1	CCT74359.1|GH81||eukaryota|Fusarium	27	863	20	852	0.0	2849	62.17	97	glycoside hydrolase family 81 protein
ETR99562.1	ACF88011.1|GH72|CBM43|eukaryota|Zea	22	540	19	540	0.0	1716	62.26	96	1,3-beta-glucanosyltransferase gel4
ETS01475.1	CCT68452.1|GT90||eukaryota|Fusarium	1	543	11	552	0.0	1860	62.32	100	hypothetical protein M419DRAFT_130510
ETS00348.1	CEF88342.1|GH47||eukaryota|Fusarium	12	560	4	561	0.0	1883	62.50	97	seven-hairpin glycosidase
ETS04741.1	CAP79724.1|GH92||eukaryota|Penicillium	1	820	1	802	0.0	2634	62.70	96	hypothetical protein M419DRAFT_6566
ETS00421.1	AEO62211.1|GH47||eukaryota|Thielavia	47	602	45	601	0.0	1799	62.81	92	family 47 glycosyl hydrolase
ETS03458.1	CCT74702.1|GH2||eukaryota|Fusarium	3	615	1	610	0.0	2156	63.47	99	family 2 glycosyl hydrolase
ETR98325.1	CCT71621.1|GT1||eukaryota|Fusarium	1	408	17	424	0.0	1335	64.22	98	UDP-Glycosyltransferase/glycogen phosphorylase
ETS03679.1	XP_325541.1|GH16|CBM18|eukaryota|Neurospora	1	384	1	388	0.0	1362	64.54	81	hypothetical protein M419DRAFT_96805
ETS05312.1	CCT64273.1|GH76||eukaryota|Fusarium	1	417	1	416	0.0	1491	64.59	88	mannan endo-1,6-alpha-mannosidase
ETS06839.1	CCD49275.2|GH92||eukaryota|Botryotinia	5	806	2	811	0.0	2816	64.82	99	alpha-1,2-mannosidase, putative subfamily
ETS01016.1	CAH04880.1|GH71|CBM24,CBM24|eukaryota|Trichoderma	7	604	8	635	0.0	2091	64.97	99	mutanase
ETS04488.1	CCD45597.1|GH47||eukaryota|Botryotinia	3	687	4	707	0.0	2455	64.97	98	mannosyl-oligosaccharide 1,2-alpha-mannosidase
ETR98930.1	CAB91745.2|GT4||eukaryota|Neurospora	1	514	14	546	0.0	1850	65.17	99	UDP-Glycosyltransferase/glycogen phosphorylase
ETR97398.1	BAD08418.1|GH31||eukaryota|Acremonium	32	896	30	901	0.0	3115	65.75	94	family 31 glycosyl hydrolase
ETS01521.1	CCT67518.1|GH72||eukaryota|Fusarium	1	477	1	488	0.0	1776	65.98	99	hypothetical protein M419DRAFT_9074
ETR99378.1	CAK37140.1|AA1||eukaryota|Aspergillus	3	586	5	595	0.0	2189	66.33	97	putative ferrooxidoreductase Fet3
ETR99273.1	CCT71191.1|GH37||eukaryota|Fusarium	25	684	20	678	0.0	2426	66.37	96	glycoside hydrolase
ETS03208.1	CAA93246.1|GH27||eukaryota|Trichoderma	2	620	4	622	0.0	2235	66.51	99	glycoside hydrolase
ETS02721.1	AEO59616.1|GT4||eukaryota|Myceliophthora	1	684	1	688	0.0	2533	66.62	99	UDP-Glycosyltransferase/glycogen phosphorylase
ETS06947.1	AEO69937.1|GH2||eukaryota|Thielavia	1	852	1	850	0.0	3248	66.63	99	family 2 glycosyl hydrolase
ETS06373.1	CEF84213.1|GT90||eukaryota|Fusarium	3	527	89	611	0.0	1997	66.73	98	hypothetical protein M419DRAFT_67836
ETS00525.1	CCT64497.1|GT32||eukaryota|Fusarium	1	371	1	384	0.0	1397	66.75	99	hypothetical protein M419DRAFT_131661
ETR99154.1	CCT71266.1|GT22||eukaryota|Fusarium	17	629	18	606	0.0	2119	66.83	97	putative mannosyltransferase, partial
ETS00053.1	CEF76906.1|GH76||eukaryota|Fusarium	15	493	20	502	0.0	1771	66.94	97	mannan endo-1,6-alpha-mannosidase
ETS06287.1	AAS72549.1|GH18|CBM18,CBM50,CBM50|eukaryota|Aspergillus	23	997	23	987	0.0	3455	66.97	71	hypothetical protein M419DRAFT_69611
ETS00836.1	CCT62886.1|GH47||eukaryota|Fusarium	1	1070	15	1053	0.0	3768	67.04	100	family 47 glycosyl hydrolase
ETR99434.1	CCT72371.1|GT41||eukaryota|Fusarium	308	1373	442	1491	0.0	3772	67.31	99	TPR-like protein
ETR97759.1	CCD49275.2|GH92||eukaryota|Botryotinia	1	799	10	805	0.0	2956	67.42	99	alpha-1,2-mannosidase, putative subfamily
ETS04494.1	CCT62329.1|GT69||eukaryota|Fusarium	21	415	20	406	0.0	1442	67.85	95	hypothetical protein M419DRAFT_33307
ETS03698.1	CCT73322.1|AA3||eukaryota|Fusarium	1	579	1	579	0.0	2147	67.88	100	alcohol oxidase
ETR97325.1	CAP93857.1|GH65||eukaryota|Penicillium	1	1078	1	1065	0.0	3965	68.03	99	hypothetical protein M419DRAFT_139320
ETS03340.1	AEO57204.1|GH13||eukaryota|Myceliophthora	1	596	1	597	0.0	2297	68.28	99	putative maltase MLT3
ETS00848.1	CCT68908.1|GT32||eukaryota|Fusarium	9	375	48	417	0.0	1440	68.38	92	family 32 glycosyltransferase
ETS05795.1	CCT75372.1|AA1||eukaryota|Fusarium	53	657	80	680	0.0	2353	68.43	92	L-ascorbate oxidase
ETR99336.1	AEO64832.1|GH3||eukaryota|Thielavia	7	890	64	960	0.0	3343	68.45	99	hypothetical protein M419DRAFT_86704
ETR98201.1	AEO63530.1|GH76||eukaryota|Thielavia	11	459	4	453	0.0	1645	68.51	98	putative glycosyl hydrolase
ETS05228.1	EAA51756.1|GH92||eukaryota|Magnaporthe	18	772	37	788	0.0	2840	68.65	95	family 92 glycosyl hydrolase
ETR98794.1	CEF75293.1|GH72||eukaryota|Fusarium	1	456	1	448	0.0	1646	68.71	100	glycolipid-anchored surface protein 5
ETR99119.1	CCT73322.1|AA3||eukaryota|Fusarium	7	584	3	579	0.0	2201	68.86	99	alcohol oxidase
ETS06270.1	XP_368714.1|GH5||eukaryota|Magnaporthe	1	408	2	410	0.0	1558	69.44	99	glycoside hydrolase
ETS03062.1	CCT67252.1|GH63||eukaryota|Fusarium	1	815	1	813	0.0	3186	69.73	100	glucosidase I
ETS05285.1	CEF83260.1|GT33||eukaryota|Fusarium	1	471	1	456	0.0	1715	69.92	99	putative beta-1,4-mannosyltransferase
ETR97534.1	CEF73807.1|GT4||eukaryota|Fusarium	10	439	3	431	0.0	1614	70.07	92	UDP-Glycosyltransferase/glycogen phosphorylase
ETS00583.1	CCT64532.1|GT50||eukaryota|Fusarium	6	413	4	415	0.0	1538	70.12	98	mannosyltransferase
ETS00435.1	AEO64879.1|GH16||eukaryota|Thielavia	3	483	5	483	0.0	1817	70.72	99	glucan 1,3-beta-glucosidase
ETS06632.1	AET13878.1|AA1||eukaryota|Epichloe	21	606	22	612	0.0	2340	70.90	93	putative multicopperoxidase
ETS02504.1	AEO55022.1|GH92||eukaryota|Myceliophthora	27	800	23	803	0.0	3066	71.23	95	putative alpha-1,2-mannosidase family protein
ETS02738.1	ALG00081.1|GH31||eukaryota|Purpureocillium	1	844	1	849	0.0	3265	71.48	99	neutral alpha-glucosidase ab precursor
ETS01033.1	CEF79618.1|GH76||eukaryota|Fusarium	1	460	2	465	0.0	1792	71.73	99	family 76 glycoside hydrolase
ETS01899.1	CCT66427.1|GT2||eukaryota|Fusarium	1	590	60	659	0.0	2334	71.85	98	hypothetical protein M419DRAFT_80026, partial
ETS03863.1	AAZ23946.1|GH18||eukaryota|Trichoderma	1	398	1	395	0.0	1560	71.86	99	hypothetical protein M419DRAFT_33886
ETS03919.1	CAP69563.1|GT34||eukaryota|Podospora	1	459	1	461	0.0	1785	71.95	100	golgi mannosyltransferase complex subunit
ETR97426.1	CCD56846.1|GH31||eukaryota|Botryotinia	1	759	1	760	0.0	3067	71.97	99	family 31 glycosyl hydrolase
ETS01230.1	CCT62058.1|GH13||eukaryota|Fusarium	1	573	1	570	0.0	2287	72.13	100	family 13 glycoside hydrolase
ETS02757.1	CCT67598.1|GT2||eukaryota|Fusarium	42	755	84	830	0.0	2873	72.21	95	hypothetical protein M419DRAFT_140893
ETR96712.1	AEO71227.1|GH30||eukaryota|Thielavia	15	458	3	448	0.0	1717	72.42	97	cellulosome enzyme
ETS01971.1	ABS11265.1|GT2||eukaryota|Fusarium	1	1758	10	1780	0.0	6877	72.81	100	hypothetical protein M419DRAFT_98699
ETS04615.1	CCT63927.1|GT22||eukaryota|Fusarium	35	629	14	609	0.0	2424	72.82	93	hypothetical protein M419DRAFT_24033
ETR97102.1	CCT70783.1|GH125||eukaryota|Fusarium	9	528	2	515	0.0	2105	73.27	98	DUF1237 domain protein
ETS04892.1	CEF72028.1|GH105||eukaryota|Fusarium	1	371	1	371	0.0	1493	73.32	99	family 88 putative glycosyl hydrolase
ETS07137.1	AAZ23948.1|GH18||eukaryota|Trichoderma	1	393	1	392	0.0	1555	73.35	100	hypothetical protein M419DRAFT_69331
ETS00735.1	CCT70180.1|GH5||eukaryota|Fusarium	1	431	251	682	0.0	1767	73.84	99	glycoside hydrolase
ETR99226.1	CCT71207.1|GT57||eukaryota|Fusarium	2	566	4	584	0.0	2160	73.88	98	family 57 glycosyltransferase
ETS03389.1	CEF77417.1|GT39||eukaryota|Fusarium	4	944	2	960	0.0	3825	74.32	99	Dolichyl-phosphate-mannose-protein mannosyltransferase-containing protein
ETS00750.1	CCT70158.1|CE9||eukaryota|Fusarium	1	436	1	440	0.0	1792	74.60	99	N-acetylglucosamine-6-phosphate deacetylase
ETS00383.1	AKH05011.1|GH92||eukaryota|Epichloe	37	790	29	795	0.0	3198	74.97	95	glycosyl hydrolase
ETS00342.1	CAP69519.1|GH15||eukaryota|Podospora	11	671	40	701	0.0	2775	75.57	98	glycosyl hydrolase
ETS04810.1	ADF56048.1|GT15||eukaryota|Metarhizium	1	406	1	431	0.0	1746	75.64	100	glycolipid 2-alpha-mannosyltransferase
ETS01205.1	CCT62050.1|AA2||eukaryota|Fusarium	1	354	1	356	0.0	1446	75.84	99	heme peroxidase
ETR96883.1	CEF74160.1|GT2||eukaryota|Fusarium	15	690	10	687	0.0	2861	75.99	96	family 2 glycosyltransferase
ETS04701.1	CCT64023.1|GH133||eukaryota|Fusarium	3	1553	4	1554	0.0	6493	76.22	99	glycogen debranching enzyme
ETS05158.1	CEF79227.1|GH125||eukaryota|Fusarium	27	545	24	543	0.0	2196	76.39	95	DUF1237-domain-containing protein
ETS02497.1	AEO58399.1|GH43||eukaryota|Myceliophthora	1	545	1	537	0.0	2287	76.51	99	family 43 glycoside hydrolase
ETS03951.1	CCT66023.1|GT62||eukaryota|Fusarium	1	371	1	374	0.0	1567	76.74	99	mannan polymerase complexes MNN9 subunit
ETS06464.1	AEO57845.1|GT22||eukaryota|Myceliophthora	1	513	1	515	0.0	2126	76.89	99	Alg9-like mannosyltransferase
ETS01972.1	ABF20219.1|GT2||eukaryota|Epichloe	4	1859	7	1860	0.0	7859	77.32	99	class V chitin synthase
ETS03990.1	CCT66046.1|GH38||eukaryota|Fusarium	1	1077	1	1080	0.0	4656	77.69	100	alpha-mannosidase
ETS05174.1	CEF74783.1|GT2||eukaryota|Fusarium	2	982	220	1191	0.0	4074	77.84	99	class 2 chitin synthase
ETS03456.1	CEF85950.1|GT2||eukaryota|Fusarium	7	413	9	414	0.0	1660	78.00	99	hypothetical protein M419DRAFT_136643
ETS00817.1	CEF72686.1|GT2||eukaryota|Fusarium	8	491	22	501	0.0	2051	78.10	93	family 2 glycosyltransferase
ETS01757.1	AHG06595.1|GT2||eukaryota|Fusarium	1	1216	1	1222	0.0	5078	78.40	100	chitin synthase 4
ETS06561.1	CAI67598.1|GH15||eukaryota|Trichoderma	1	557	1	553	0.0	2211	78.57	88	glycoside hydrolase family 15 Glucoamylase
ETS02572.1	CCT67355.1|GH5||eukaryota|Fusarium	1	770	1	768	0.0	3420	78.63	100	putative glycosyl hydrolase
ETR98056.1	CCT73512.1|GT4||eukaryota|Fusarium	11	517	10	516	0.0	2146	79.68	97	putative glycosyl transferase
ETR97985.1	CEF83785.1|GT15||eukaryota|Fusarium	1	394	1	394	0.0	1756	79.70	100	family 15 glycosyltransferase
ETS05238.1	ADB90535.1|GH54|CBM42|eukaryota|Talaromyces	7	510	9	508	0.0	2066	80.16	99	arabinofuranosidase B
ETR97094.1	AHG06591.1|GT2||eukaryota|Fusarium	16	914	1	903	0.0	3974	80.94	98	hypothetical protein M419DRAFT_26956
ETR97289.1	CCT68987.1|GT57||eukaryota|Fusarium	1	501	1	501	0.0	2206	81.44	100	dolichyl glycosyltransferase
ETS00495.1	ACS45199.1|AA1||eukaryota|Trichoderma	1	589	1	590	0.0	2664	81.86	100	laccase
ETS02170.1	CCT61767.1|GT39||eukaryota|Fusarium	1	740	1	740	0.0	3409	82.03	100	family 39 glycosyltransferase
ETS03336.1	BAG69580.1|GH13||eukaryota|Trichoderma	1	463	1	463	0.0	2069	82.11	100	alpha-amylase
ETS06886.1	CCT67470.1|GT48||eukaryota|Fusarium	1	1938	1	1948	0.0	8484	82.13	100	1,3-beta-glucan synthase component GLS1
ETR99027.1	CEF79294.1|GH13|,CBM48|eukaryota|Fusarium	10	691	24	705	0.0	3152	82.55	99	family 13 glycoside hydrolase
ETR97470.1	CCT64188.1|AA3||eukaryota|Fusarium	1	543	1	543	0.0	2473	83.24	100	alcohol oxidase
ETS06436.1	CAA56315.1|GH18||eukaryota|Trichoderma	1	324	1	321	0.0	1395	83.95	100	hypothetical protein M419DRAFT_94061
ETS03024.1	EHK41777.1|GH18||eukaryota|Trichoderma	1	339	1	336	0.0	1523	84.07	99	alkaline phosphatase
ETS03599.1	AAF27911.1|GH71|CBM24|eukaryota|Trichoderma	1	622	1	634	0.0	2769	84.48	100	mutanase precursor
ETS02086.1	CCT62775.1|GT4||eukaryota|Fusarium	1	498	1	501	0.0	2292	84.89	99	family 4 glycosyltransferase
ETS05298.1	CCT64306.1|GT35||eukaryota|Fusarium	2	884	3	885	0.0	4095	84.94	99	family 35 glycosyltransferase
ETS03701.1	XP_325535.1|GT15||eukaryota|Neurospora	1	418	86	503	0.0	1957	85.48	100	glycosyl transferase
ETS01828.1	CAC17620.1|GH37||eukaryota|Metarhizium	1	739	1	736	0.0	3477	85.66	99	neutral trehalase
ETR99394.1	CCT65447.1|AA3||eukaryota|Fusarium	5	675	7	677	0.0	3213	87.33	99	alcohol oxidase
ETR98463.1	ADF57301.1|GH18||eukaryota|Hypocrea	1	401	1	404	0.0	1776	87.87	100	hypothetical protein M419DRAFT_114979
ETS02454.1	CEF87418.1|GT20||eukaryota|Fusarium	1	527	1	529	0.0	2546	88.14	98	family 20 glycosyltransferase
ETS00923.1	AAL84695.1|GH55||eukaryota|Trichoderma	1	758	1	761	0.0	3613	88.70	99	beta-1,3-glucanase precursor
ETR99971.1	CCT66054.1|GT3||eukaryota|Fusarium	1	706	1	704	0.0	3396	89.53	100	glycogen synthase
ETS03734.1	CAC80492.1|GH30||eukaryota|Trichoderma	1	490	1	490	0.0	2305	89.80	100	P2 protein
ETR96848.1	AAL84694.1|GH55||eukaryota|Trichoderma	1	763	1	759	0.0	3668	90.17	100	endo-beta 1,3-glucanase
ETR97552.1	AID21733.1|GH2||eukaryota|Trichoderma	1	942	1	942	0.0	4630	90.45	100	beta-mannosidase A
ETR98380.1	AFD36222.1|GH18||eukaryota|Trichoderma	1	397	1	397	0.0	2012	92.19	100	hypothetical protein M419DRAFT_124897
ETS06980.1	AAZ23947.1|GH18||eukaryota|Trichoderma	2	357	3	358	0.0	1787	92.42	99	hypothetical protein M419DRAFT_68186
ETR98828.1	BAC84995.1|GH30||eukaryota|Trichoderma	1	479	1	479	0.0	2316	92.48	100	endo-beta-1,6-galactanase
ETR98400.1	AHK61120.1|GH28||eukaryota|Trichoderma	1	379	1	380	0.0	1800	92.63	100	endopolygalacturonase
ETR98749.1	AEB98490.1|GT2||eukaryota|Trichoderma	1	906	1	878	0.0	4519	92.72	100	chitin synthase
ETR99393.1	ADF57311.1|GH18|CBM1|eukaryota|Hypocrea	1	392	1	392	0.0	1831	94.13	100	hypothetical protein M419DRAFT_86290
ETS02983.1	BAP59015.1|GH3||eukaryota|Trichoderma	1	862	1	895	0.0	4545	95.98	100	putative beta-glucosidase 1 precursor
ETS02703.1	ADF57296.1|GH18||eukaryota|Trichoderma	1	323	1	323	0.0	1645	97.21	94	hypothetical protein M419DRAFT_7503
ETS00347.1	EGR46829.1|AA12||eukaryota|Trichoderma	1	438	1	430	0.0	2219	97.95	86	soluble quino protein glucose dehydrogenase
ETS03029.1	AAU87580.1|GH31||eukaryota|Trichoderma	1	954	1	964	0.0	5108	98.86	100	glucosidase II alpha subunit
ETR97652.1	AAQ76092.1|GH7|CBM1|eukaryota|Trichoderma	1	514	1	514	0.0	2692	99.42	100	cellulose 1,4-beta-cellobiosidase fungus
ETR97394.1	AAP57756.1|GH3||eukaryota|Trichoderma	1	834	1	833	0.0	4436	99.52	100	hypothetical protein M419DRAFT_125268
ETS04589.1	CAA93244.1|GH27||eukaryota|Trichoderma	1	444	1	444	0.0	2361	99.55	100	alpha-galactosidase
ETS02897.1	ABI34466.1|CE16||eukaryota|Trichoderma	1	348	1	348	0.0	1862	99.71	100	acetyl esterase
ETS02556.1	AAP57758.1|GH1||eukaryota|Trichoderma	1	484	1	484	0.0	2608	99.79	100	glycoside hydrolase
ETR97570.1	CAA93245.1|GH36||eukaryota|Trichoderma	1	746	1	746	0.0	3963	99.87	100	alpha-galactosidase 2
ETS04493.1	AAP05785.1|GT39||eukaryota|Trichoderma	1	773	1	773	0.0	4145	99.87	100	mannosyltransferase PMTI
ETS01349.1	AAP57755.1|GH3||eukaryota|Trichoderma	1	874	1	874	0.0	4656	99.89	100	hypothetical protein M419DRAFT_25095
ETS03693.1	CAK47332.1|GH55||eukaryota|Aspergillus	3	140	1159	1305	2e-12	178	33.11	64	hypothetical protein M419DRAFT_42906, partial
ETR96731.1	ADI00416.1|GH16||bacteria|Bacillus	57	203	205	348	5e-14	178	29.93	71	concanavalin A-like lectin/glucanase
ETS06724.1	CEF74733.1|GH2||eukaryota|Fusarium	251	316	358	423	7e-16	205	54.55	61	hypothetical protein M419DRAFT_69375
ETS05186.1	CEF74628.1|AA8||eukaryota|Fusarium	14	430	30	381	6e-20	235	25.47	88	CBD9-like protein
ETR99719.1	CAK37657.1|AA8||eukaryota|Aspergillus	44	234	213	388	4e-20	228	31.63	76	hypothetical protein M419DRAFT_85429
ETR99692.1	AJR05544.1|AA7||bacteria|Photobacterium	61	502	19	449	1e-26	289	24.89	87	FAD-binding domain-containing protein
ETS00752.1	CCG56996.1|CE9||bacteria|Brachyspira	1	259	1	251	5e-29	305	31.03	73	glucosamine-6-phosphate deaminase
ETR99710.1	CDP31201.1|AA3||eukaryota|Podospora	1	208	843	1036	3e-30	308	34.43	100	hypothetical protein M419DRAFT_48183, partial
ETR99364.1	CCA67642.1|GH17||eukaryota|Piriformospora	1	345	8	345	2e-31	316	28.45	99	B-(1-6) glucan synthase
ETR97585.1	EAA61740.1|AA3||eukaryota|Aspergillus	1	219	1	221	9e-32	321	32.00	98	DSBA oxidoreductase
ETS01590.1	XP_003719302.1|CE3||eukaryota|Magnaporthe	18	115	185	275	1e-32	307	54.08	64	hypothetical protein M419DRAFT_35989
ETS02463.1	EAA61740.1|AA3||eukaryota|Aspergillus	14	225	6	221	9e-35	344	34.10	91	DSBA oxidoreductase
ETS03331.1	AEI52017.1|CE6||bacteria|Runella	33	472	301	731	8e-39	391	30.60	84	alpha/beta-hydrolase
ETS07087.1	EAA63396.1|GH76||eukaryota|Aspergillus	5	358	414	751	6e-42	404	31.96	99	alcohol dehydrogenase
ETS07085.1	AJK52498.1|CE1||bacteria|Amycolatopsis	28	231	42	236	5e-43	386	42.38	88	putative ferulic acid esterase
ETS02216.1	AEI52017.1|CE6||bacteria|Runella	88	603	282	752	1e-43	432	30.80	82	carboxylesterase
ETS02438.1	AEO64156.1|GH16||eukaryota|Thielavia	1	327	1	274	6e-44	412	35.15	75	concanavalin A-like lectin/glucanase
ETR98511.1	EAA49831.1|GH55||eukaryota|Magnaporthe	54	522	971	1423	6e-45	447	30.39	78	exo-beta-1,3-glucanase
ETS04846.1	AFN02868.1|GT32||eukaryota|Phakopsora	71	313	60	294	1e-45	419	38.96	76	hypothetical protein M419DRAFT_108301, partial
ETR98059.1	AHF15153.1|PL8||bacteria|Niabella	14	776	20	695	1e-46	458	25.51	97	polysaccharide lyase family 8 protein
ETS04890.1	BAE62550.1|GH79||eukaryota|Aspergillus	29	512	34	501	1e-53	493	31.19	93	hypothetical protein M419DRAFT_73238
ETR99375.1	BAE55946.1|CE1||eukaryota|Aspergillus	21	252	46	285	1e-55	475	42.80	91	alpha/beta-hydrolase, partial
ETR97019.1	CAP94536.1|GH64||eukaryota|Penicillium	5	160	3	161	9e-56	474	54.09	96	hypothetical protein M419DRAFT_125427, partial
ETR99207.1	AKQ47589.1|AA7||bacteria|Rufibacter	5	473	3	459	2e-61	544	32.43	98	6-hydroxy-D-nicotine oxidase
ETR99340.1	BAE63841.1|PL7||eukaryota|Aspergillus	5	249	6	254	1e-68	556	45.82	97	alginate lyase 2
ETS01165.1	AEO55983.1|GH16||eukaryota|Myceliophthora	2	324	3	316	8e-72	618	38.27	96	hypothetical protein M419DRAFT_111701, partial
ETS07217.1	CCT72882.1|GH5||eukaryota|Fusarium	16	357	20	358	3e-72	602	42.36	88	beta-1,3-mannanase
ETS07077.1	CCD43680.2|GH71||eukaryota|Botryotinia	180	592	268	696	7e-75	659	36.87	94	hypothetical protein M419DRAFT_94877, partial
ETS06433.1	CCT62615.1|GH128||eukaryota|Fusarium	79	365	89	389	5e-77	635	42.48	78	hypothetical protein M419DRAFT_105655
ETR97447.1	CCT64215.1|GT15||eukaryota|Fusarium	5	394	15	418	1e-80	669	39.09	94	nucleotide-diphospho-sugar transferase
ETS03643.1	CCD49125.1|GH79||eukaryota|Botryotinia	8	517	5	537	2e-81	689	34.01	98	hypothetical protein M419DRAFT_74991
ETR97018.1	CEF86766.1|GH64||eukaryota|Fusarium	1	218	160	382	1e-81	651	59.03	99	hypothetical protein M419DRAFT_125426
ETS00944.1	XP_366696.1|GH13||eukaryota|Magnaporthe	1	218	1	218	2e-84	690	55.05	97	hypothetical protein M419DRAFT_82632
ETR99904.1	CCT68698.1|GT1||eukaryota|Fusarium	4	207	6	208	6e-87	669	57.35	99	UDP-N-acetylglucosamine transferase subunit alg13
ETS05308.1	CCT75452.1|AA11||eukaryota|Fusarium	1	224	1	223	1e-90	710	58.59	96	putative endoglucanase
ETS02262.1	CEF73821.1|GT1||eukaryota|Fusarium	2	214	75	276	4e-92	712	64.32	95	oligosaccharide biosynthesis protein Alg14 like protein
ETS01118.1	XP_003715080.1|AA8||eukaryota|Magnaporthe	32	477	56	492	9e-94	766	39.05	93	CBD9-like protein
ETR99777.1	AEO71812.1|GH24||eukaryota|Thielavia	21	266	21	261	1e-94	731	56.68	92	glycoside hydrolase family 24 protein
ETS06844.1	CCD49125.1|GH79||eukaryota|Botryotinia	18	485	32	535	1e-98	804	38.82	96	hypothetical protein M419DRAFT_69609
ETR99341.1	ABX57824.1|GH75||eukaryota|Fusarium	1	254	1	257	2e-100	771	57.20	100	fungal chitosanase, partial
ETS03561.1	AEO67388.1|GH128||eukaryota|Thielavia	14	292	16	299	4e-101	783	52.63	96	hypothetical protein M419DRAFT_34405
ETR96747.1	XP_324881.1|GH25||eukaryota|Neurospora	11	228	9	226	4e-102	773	65.60	96	putative N,O-diacetyl muramidase
ETR96953.1	EGR44310.1|GH11||eukaryota|Trichoderma	1	152	1	152	1e-102	767	100	77	structural comparison of Two major endo-1,4-beta-Xylanases from Trichodrema Reesei
ETR99568.1	AEO55065.1|GT32||eukaryota|Myceliophthora	1	227	181	413	4e-103	798	63.95	99	glycosyltransferase sugar-binding region DXD domain-containing protein-containing protein
ETS03306.1	AEO58610.1|GT1||eukaryota|Myceliophthora	1	480	4	522	4e-104	839	35.81	99	UDP-Glycosyltransferase/glycogen phosphorylase, partial
ETS01960.1	CAC07218.1|GH75||eukaryota|Metarhizium	1	229	1	233	2e-104	790	63.95	100	putative chitosanase CSN1, partial
ETS07044.1	CAE76242.1|AA6||eukaryota|Neurospora	1	200	1	200	7e-105	786	73.5	99	minor allergen Alt a 7
ETR98562.1	AAC39371.1|CE5||eukaryota|Penicillium	3	213	24	234	7e-106	797	70.62	99	acetyl xylan esterase
ETS05698.1	CCT75452.1|AA11||eukaryota|Fusarium	1	340	1	353	1e-107	836	51.12	93	hypothetical protein M419DRAFT_71162
ETS00989.1	CCT69058.1|GH16||eukaryota|Fusarium	21	286	17	279	4e-108	824	55.64	93	concanavalin A-like lectin/glucanase
ETS00521.1	AEO64730.1|GT8||eukaryota|Thielavia	1	299	124	406	3e-110	854	55.48	96	nucleotide-diphospho-sugar transferase, partial
ETS06860.1	BAE63841.1|PL7||eukaryota|Aspergillus	3	248	6	254	1e-110	835	62.55	99	alginate lyase 2
ETS06883.1	CCD50655.1|GT25||eukaryota|Botryotinia	8	326	51	367	4e-111	857	54.46	98	hypothetical protein M419DRAFT_67984
ETS03411.1	CEF83009.1|CE3||eukaryota|Fusarium	10	243	36	269	1e-111	846	66.24	88	SGNH hydrolase
ETR97419.1	CAA93246.1|GH27||eukaryota|Trichoderma	1	405	178	585	6e-112	892	47.27	100	glycoside hydrolase, partial
ETS05306.1	CDP24658.1|CE16||eukaryota|Podospora	1	341	1	345	1e-113	873	46.24	99	hypothetical protein M419DRAFT_5643
ETS01414.1	XP_322147.1|GH16||eukaryota|Neurospora	23	413	48	406	1e-116	906	47.84	94	concanavalin A-like lectin/glucanase
ETR99549.1	CEF87921.1|GH128||eukaryota|Fusarium	1	247	38	283	2e-118	889	64.92	100	hypothetical protein M419DRAFT_47723, partial
ETS03917.1	CCT65987.1|GH16||eukaryota|Fusarium	21	311	27	321	7e-119	918	62.50	93	hypothetical protein M419DRAFT_136460
ETR96710.1	BAG80639.1|PL20||eukaryota|Trichoderma	20	256	21	257	4e-123	918	68.35	92	glucuronan lyase A
ETS03728.1	AEO68738.1|GT32||eukaryota|Thielavia	13	330	9	330	2e-123	936	57.23	93	putative glycosyl transferase
ETS04845.1	CEF79406.1|GT64||eukaryota|Fusarium	11	339	51	369	1e-125	956	56.19	93	EXTL2-domain-containing protein
ETS05712.1	CCT62478.1|CE4||eukaryota|Fusarium	417	678	1	262	2e-127	989	72.52	38	cystathionine beta-lyase
ETS07221.1	CEF79406.1|GT64||eukaryota|Fusarium	19	302	91	372	5e-128	967	62.32	94	EXTL2, alpha-1,4-N-acetylhexosaminyltransferase
ETS03449.1	CEF85876.1|AA9|CBM18|eukaryota|Fusarium	9	361	7	350	8e-129	991	52.97	93	putative endoglucanase
ETR99704.1	CEF78673.1|GT32||eukaryota|Fusarium	9	355	47	382	2e-129	985	54.18	95	hypothetical protein M419DRAFT_85693
ETS02825.1	CCT67099.1|AA11||eukaryota|Fusarium	1	362	1	402	6e-130	989	53.51	100	hypothetical protein M419DRAFT_97768
ETS02755.1	XP_388068.1|GH12||eukaryota|Fusarium	1	321	1	324	1e-130	982	57.58	98	concanavalin A-like lectin/glucanase
ETS00381.1	CEF87658.1|GH16||eukaryota|Fusarium	1	275	56	326	4e-132	986	67.27	100	hypothetical protein M419DRAFT_66752, partial
ETR99639.1	CCT74016.1|GT34||eukaryota|Fusarium	1	305	1	306	1e-132	993	59.15	98	alpha-1,2-galactosyltransferase-like protein
ETR96730.1	CCD43231.1|GH39||eukaryota|Botryotinia	12	450	11	460	3e-133	1025	45.15	96	glycoside hydrolase
ETR99371.1	AEO64856.1|GH16||eukaryota|Thielavia	7	325	14	332	3e-133	1025	59.06	94	concanavalin A-like lectin/glucanase, partial
ETS01897.1	CEF83683.1|CE4|CBM18|eukaryota|Fusarium	11	297	45	332	1e-134	1020	62.85	97	glycoside hydrolase/deacetylase
ETS05205.1	CAA93246.1|GH27||eukaryota|Trichoderma	34	475	168	622	2e-135	1057	48.46	93	alpha-galactosidase
ETR98033.1	CCT73500.1|GH128||eukaryota|Fusarium	10	287	10	286	9e-136	1014	66.55	87	hypothetical protein M419DRAFT_103747
ETR99282.1	AAM77712.1|GH12||eukaryota|Trichoderma	1	207	1	207	4e-138	1009	92.75	100	endo-beta-1,4-glucanase, partial
ETR99685.1	AEO64619.1|GT32||eukaryota|Thielavia	15	442	7	438	1e-139	1064	47.59	97	putative glycosyl transferase
ETR99328.1	CEF84856.1|GH17||eukaryota|Fusarium	1	354	1	368	1e-139	1059	55.95	95	glycoside hydrolase, partial
ETS00171.1	CCT69815.1|GT69||eukaryota|Fusarium	1	510	1	452	8e-141	1081	45.31	99	hypothetical protein M419DRAFT_37010
ETS04860.1	CEF86898.1|GT31||eukaryota|Fusarium	13	501	11	491	3e-143	1100	44.11	97	hypothetical protein M419DRAFT_127967
ETR97683.1	CEF86739.1|CE4|,CBM18|eukaryota|Fusarium	1	359	34	394	6e-146	1100	57.89	99	glycoside hydrolase/deacetylase, partial
ETR97597.1	CAA93246.1|GH27||eukaryota|Trichoderma	27	472	167	622	1e-146	1131	51.64	94	alpha-galactosidase
ETS02038.1	CCT64267.1|GH17||eukaryota|Fusarium	1	387	1	381	5e-148	1115	58.40	92	glycoside hydrolase
ETR99413.1	CCT75503.1|AA3||eukaryota|Fusarium	2	542	5	545	1e-148	1145	44.63	99	alcohol oxidase
ETR98824.1	CCT75713.1|GH76||eukaryota|Fusarium	3	452	2	451	2e-149	1133	49.03	99	mannan endo-1,6-alpha-mannosidase
ETS03729.1	AEO64619.1|GT32||eukaryota|Thielavia	45	446	46	438	2e-149	1130	54.30	90	putative glycosyl transferase
ETS06855.1	CCT67677.1|GH16||eukaryota|Fusarium	1	310	1	308	3e-151	1115	68.71	100	family 16 glycoside hydrolase
ETS02914.1	ABN48556.1|CE5||eukaryota|Trichoderma	1	248	1	248	3e-151	1102	82.66	100	putative cutinase
ETR96919.1	CCT67688.1|AA1||eukaryota|Fusarium	38	623	20	601	7e-152	1178	40.95	94	L-ascorbate oxidase
ETR97384.1	CCD34308.1|GH28||eukaryota|Botryotinia	30	405	36	412	2e-152	1143	58.99	93	pectin lyase-like protein
ETR99668.1	CCT69140.1|GH64||eukaryota|Fusarium	13	428	29	443	8e-153	1151	53.70	97	glucanase B
ETR98021.1	AFC93434.1|GH16||eukaryota|Trichoderma	1	287	1	285	8e-153	1120	74.65	100	putative endo-1,3(4)-beta-glucanase
ETS04324.1	AIT18905.1|GH18||eukaryota|Hirsutella	1	370	1	367	3e-155	1154	57.14	98	chitinase 18-11
ETR97141.1	AAS77607.1|GH75||eukaryota|Trichoderma	1	235	1	235	2e-156	1132	91.06	100	chitosanase
ETS02515.1	CEF84524.1|GT1||eukaryota|Fusarium	4	511	3	513	5e-158	1200	44.53	99	UDP-Glycosyltransferase/glycogen phosphorylase
ETR98242.1	AAB29346.1|GH11||eukaryota|Trichoderma	1	223	1	223	5e-159	1147	100	100	endoxylanase II
ETS05514.1	CEF86462.1|GH132||eukaryota|Fusarium	1	456	1	500	1e-159	1205	51.37	100	hypothetical protein M419DRAFT_70331
ETS05793.1	CEF72301.1|GT31||eukaryota|Fusarium	19	440	19	453	6e-160	1202	52.05	94	family 31 glycosyltransferase
ETR99271.1	CCT71189.1|GT17||eukaryota|Fusarium	14	370	10	376	1e-161	1196	62.50	96	family 17 glycosyltransferase
ETS04307.1	EAA76896.1|GT76||eukaryota|Fusarium	1	436	1	423	2e-162	1213	55.96	100	mannosyltransferase
ETS03231.1	XP_003711760.1|AA3||eukaryota|Magnaporthe	2	611	3	660	4e-163	1258	40.09	99	alcohol oxidase
ETS00190.1	CCT69979.1|GH18||eukaryota|Fusarium	14	713	16	698	4e-164	1301	44.09	85	glycoside hydrolase
ETR99558.1	XP_003711497.1|AA3||eukaryota|Magnaporthe	28	587	19	581	3e-164	1257	45.69	94	GMC oxidoreductase
ETR99279.1	XP_325771.1|GT69||eukaryota|Neurospora	56	418	84	453	9e-166	1237	62.63	86	alpha-1,3-mannosyltransferase CMT1
ETR98398.1	ABK59833.1|GH11||eukaryota|Trichoderma	1	229	1	229	4e-166	1195	100	100	endo beta-1,4-xylanase isotype 2
ETR97383.1	AKC54395.1|GH28||eukaryota|Fusarium	3	426	6	448	5e-167	1246	54.85	99	exopolygalacturonase
ETR98658.1	CAC07216.1|GH18|CBM1|eukaryota|Metarhizium	7	401	4	414	3e-168	1247	60.10	99	hypothetical protein M419DRAFT_133349
ETS01671.1	CEF73471.1|GH132||eukaryota|Fusarium	1	436	1	443	2e-168	1256	55.70	100	SUN-domain-containing protein
ETR97430.1	CAC07216.1|GH18|CBM1|eukaryota|Metarhizium	5	411	2	414	4e-169	1254	60.48	99	hypothetical protein M419DRAFT_104468
ETS03975.1	CCT66007.1|GH16||eukaryota|Fusarium	1	380	1	372	4e-169	1247	62.11	100	extracellular cell wall glucanase Crf1
ETS02695.1	CCT71629.1|GT31||eukaryota|Fusarium	66	501	54	502	3e-170	1280	51.66	87	family 31 glycosyltransferase
ETS05419.1	CCT64076.1|GH16||eukaryota|Fusarium	1	622	1	617	2e-170	1335	45.94	84	hypothetical protein M419DRAFT_95463
ETR99800.1	AHK23046.1|GH45|CBM1|eukaryota|Trichoderma	1	242	1	242	4e-171	1231	100	100	endo-1,4-beta-glucanase V
ETR97020.1	AIA62363.1|GH16||eukaryota|Trichoderma	12	341	26	352	8e-175	1285	72.97	87	concanavalin A-like lectin/glucanase, partial
ETS03149.1	CCT67128.1|GH16||eukaryota|Fusarium	1	375	3	378	1e-175	1290	63.56	100	hypothetical protein M419DRAFT_136875
ETR98647.1	CCT69140.1|GH64||eukaryota|Fusarium	1	447	1	443	8e-177	1312	55.33	99	glucanase B
ETR99300.1	XP_365280.1|GT90||eukaryota|Magnaporthe	1	544	260	810	2e-178	1367	46.88	100	hypothetical protein M419DRAFT_58243, partial
ETR96797.1	AEO71939.1|AA3||eukaryota|Thielavia	3	578	7	604	1e-179	1360	48.09	99	GMC oxidoreductase
ETS01888.1	CDP31705.1|AA7||eukaryota|Podospora	1	471	1	468	1e-180	1343	52.85	99	FAD-binding domain-containing protein
ETS06809.1	AAG32629.1|GT2||eukaryota|Trichoderma	1	243	1	243	1e-180	1294	100	100	mannose phospho-dolichol synthase

## Sheet: Tv_CAZyme
QseqID	CAZy database	Qstart	Qend	Sstart	Send	evalue	score	pident	qcovs	genome annotation
XP_013949494.1	CAP93857.1|GH65||eukaryota|Penicillium	1	1077	1	1066	0.0	3996	68.25	100	glycoside hydrolase family 65 protein
XP_013949536.1	AAP57755.1|GH3||eukaryota|Trichoderma	2	875	1	874	0.0	4249	90.05	99	glycoside hydrolase family 3 protein
XP_013949563.1	AAF80600.1|GH55||eukaryota|Trichoderma	1	775	1	770	0.0	3175	78.72	100	glycoside hydrolase family 55 protein
XP_013949600.1	CCT66023.1|GT62||eukaryota|Fusarium	1	371	1	374	0.0	1527	74.87	99	glycosyltransferase family 62 protein
XP_013949705.1	CCT67518.1|GH72||eukaryota|Fusarium	1	485	1	488	0.0	1808	66.80	99	glycoside hydrolase family 72 protein
XP_013949749.1	CCT68452.1|GT90||eukaryota|Fusarium	1	543	11	552	0.0	1891	62.68	100	glycosyltransferase family 90 protein
XP_013949979.1	CCT66046.1|GH38||eukaryota|Fusarium	1	1077	1	1080	0.0	4652	77.41	100	glycoside hydrolase family 38 protein
XP_013949984.1	CAP69563.1|GT34||eukaryota|Podospora	1	457	1	461	0.0	1783	72.81	100	glycosyltransferase family 34 protein
XP_013950054.1	AAU93842.1|GT2||eukaryota|Beauveria	8	955	20	949	0.0	4105	80.46	98	glycosyltransferase family 2 protein
XP_013950079.1	CBX98927.1|GH27||eukaryota|Leptosphaeria	20	495	25	504	0.0	1611	63.64	96	glycoside hydrolase family 27 protein
XP_013950117.1	CCT62775.1|GT4||eukaryota|Fusarium	1	498	1	501	0.0	2290	85.49	99	glycosyltransferase family 4 protein
XP_013950212.1	CCT61767.1|GT39||eukaryota|Fusarium	1	740	1	740	0.0	3379	82.05	100	glycosyltransferase family 39 protein
XP_013950326.1	CEF73807.1|GT4||eukaryota|Fusarium	15	444	6	431	0.0	1621	70.23	91	glycosyltransferase family 4 protein
XP_013950535.1	AEO68470.1|GT31||eukaryota|Thielavia	2	537	5	548	0.0	1597	55.94	99	glycosyltransferase family 31 protein
XP_013950655.1	AAW49442.1|GH38||eukaryota|Aspergillus	19	1093	20	1088	0.0	3432	59.96	98	glycoside hydrolase family 38 protein
XP_013950691.1	AFD36224.1|GH20||eukaryota|Trichoderma	1	580	1	580	0.0	3110	99.48	100	glycoside hydrolase family 20 protein
XP_013950730.1	CAC17620.1|GH37||eukaryota|Metarhizium	1	739	1	736	0.0	3496	86.33	99	glycoside hydrolase family 37 protein
XP_013950767.1	CAP73666.1|GH3||eukaryota|Podospora	20	774	1	766	0.0	2507	59.95	97	glycoside hydrolase family 3 protein
XP_013950792.1	AHG06595.1|GT2||eukaryota|Fusarium	1	1216	1	1222	0.0	5069	78.50	100	glycosyltransferase family 2 protein
XP_013950832.1	BAE55770.1|GH2||eukaryota|Aspergillus	4	867	5	839	0.0	2224	49.02	98	glycoside hydrolase family 2 protein
XP_013950852.1	BAE66022.1|GH89||eukaryota|Aspergillus	131	746	3	629	0.0	1743	52.63	82	glycoside hydrolase family 89 protein
XP_013950900.1	ABN50090.1|GH1||eukaryota|Trichoderma	1	453	1	453	0.0	2351	95.36	97	glycoside hydrolase family 1 protein
XP_013951091.1	XP_003713725.1|GT66||eukaryota|Magnaporthe	10	741	9	750	0.0	3278	83.96	99	glycosyltransferase family 66 protein
XP_013951156.1	CAD70669.1|GH35||eukaryota|Trichoderma	1	1015	2	1023	0.0	4367	81.04	100	glycoside hydrolase family 35 protein
XP_013951355.1	CCT71207.1|GT57||eukaryota|Fusarium	1	580	1	584	0.0	2267	75.94	99	glycosyltransferase family 57 protein
XP_013951401.1	XP_003714173.1|GH37||eukaryota|Magnaporthe	22	687	19	691	0.0	2426	65.53	97	glycoside hydrolase family 37 protein
XP_013951489.1	CEF72029.1|GH3||eukaryota|Fusarium	2	885	57	936	0.0	3352	70.28	99	glycoside hydrolase family 3 protein
XP_013951553.1	AAD00894.3|GT1||eukaryota|Glomerella	6	876	4	906	0.0	2688	57.40	98	glycosyltransferase family 1 protein
XP_013951565.1	AAL78810.1|GH18|CBM1|eukaryota|Trichoderma	1	397	1	397	0.0	2068	100.00	100	glycoside hydrolase family 18 protein
XP_013951582.1	XP_362213.1|GH27||eukaryota|Magnaporthe	16	490	79	557	0.0	1572	58.68	96	glycoside hydrolase family 27 protein
XP_013951583.1	AEO60444.1|GT31||eukaryota|Myceliophthora	1	509	1	493	0.0	1622	57.48	100	glycosyltransferase family 31 protein
XP_013951585.1	AEO60443.1|GT2||eukaryota|Myceliophthora	16	598	1	581	0.0	1826	57.58	97	glycosyltransferase family 2 protein
XP_013951587.1	XP_365280.1|GT90||eukaryota|Magnaporthe	57	835	17	810	0.0	1463	38.86	93	glycosyltransferase family 90 protein
XP_013951655.1	CCT62329.1|GT69||eukaryota|Fusarium	21	415	20	406	0.0	1428	67.85	95	glycosyltransferase family 69 protein
XP_013951656.1	AAP05785.1|GT39||eukaryota|Trichoderma	1	774	1	773	0.0	3868	92.64	100	glycosyltransferase family 39 protein
XP_013951662.1	CEF72578.1|GH47||eukaryota|Fusarium	1	662	1	667	0.0	2474	70.24	99	glycoside hydrolase family 47 protein
XP_013951880.1	CCT68987.1|GT57||eukaryota|Fusarium	1	501	1	501	0.0	2243	83.43	100	glycosyltransferase family 57 protein
XP_013951890.1	AAS72549.1|GH18|CBM18,CBM50,CBM50|eukaryota|Aspergillus	28	981	25	987	0.0	3505	69.22	70	glycoside hydrolase family 18 protein
XP_013951909.1	CAP66963.1|GH18|CBM18,CBM50,CBM50,CBM50|eukaryota|Podospora	286	1268	387	1358	0.0	1750	38.51	77	glycoside hydrolase family 18 protein
XP_013952009.1	ADH95739.1|GH3||eukaryota|Aspergillus	4	722	52	767	0.0	2041	54.60	99	glycoside hydrolase family 3 protein, partial
XP_013952028.1	AAR29981.1|GH5|CBM1|eukaryota|Trichoderma	1	419	1	419	0.0	2009	94.75	100	glycoside hydrolase family 5 protein
XP_013952078.1	CAK47731.1|GH55||eukaryota|Aspergillus	5	758	193	942	0.0	1601	47.01	99	glycoside hydrolase family 55 protein
XP_013952177.1	CCT63973.1|GT58||eukaryota|Fusarium	5	416	13	422	0.0	1496	67.48	98	glycosyltransferase family 58 protein
XP_013952185.1	ADF56048.1|GT15||eukaryota|Metarhizium	1	411	1	431	0.0	1765	76.10	100	glycosyltransferase family 15 protein
XP_013952235.1	CAP79724.1|GH92||eukaryota|Penicillium	12	826	2	802	0.0	2647	62.71	95	glycoside hydrolase family 92 protein
XP_013952280.1	CCT64023.1|GH133||eukaryota|Fusarium	3	1552	4	1553	0.0	6453	75.56	99	glycoside hydrolase family 13 protein
XP_013952334.1	AEO53735.1|GT20||eukaryota|Myceliophthora	1	907	1	905	0.0	3694	75.22	100	glycosyltransferase family 20 protein
XP_013952380.1	CCT63927.1|GT22||eukaryota|Fusarium	1	610	1	602	0.0	2356	69.39	98	glycosyltransferase family 22 protein
XP_013952413.1	CAA93244.1|GH27||eukaryota|Trichoderma	1	444	1	444	0.0	2086	86.71	100	glycoside hydrolase family 27 protein
XP_013952443.1	CCT63987.1|GT59||eukaryota|Fusarium	38	703	27	714	0.0	1986	57.14	95	glycosyltransferase family 59 protein
XP_013952578.1	AAP57754.1|GH5||eukaryota|Trichoderma	1	436	1	438	0.0	1835	85.62	100	glycoside hydrolase family 5 protein
XP_013952675.1	CAZ16624.1|GH18||eukaryota|Trichoderma	1	347	10	359	0.0	1565	82.86	100	glycoside hydrolase family 18 protein
XP_013952797.1	AAP57752.1|GH74|CBM1|eukaryota|Trichoderma	1	840	1	838	0.0	3587	84.88	100	glycoside hydrolase family 74 protein
XP_013952820.1	CDR49168.1|GH65|CBM32|eukaryota|Rhodosporidium	17	959	20	965	0.0	1606	38.22	95	glycoside hydrolase family 65 protein
XP_013952839.1	AAL84696.1|GH5||eukaryota|Trichoderma	1	429	1	429	0.0	2312	99.53	100	glycoside hydrolase family 5 protein
XP_013952863.1	CEF79294.1|GH13|,CBM48|eukaryota|Fusarium	9	691	23	705	0.0	3116	81.70	99	glycoside hydrolase family 13 protein
XP_013952935.1	AAA34212.1|GH7|CBM1|eukaryota|Trichoderma	1	456	1	453	0.0	1805	81.36	99	glycoside hydrolase family 7 protein
XP_013952938.1	CCT75699.1|GT71||eukaryota|Fusarium	55	480	59	482	0.0	1436	63.43	87	glycosyltransferase family 71 protein
XP_013952989.1	CCT71266.1|GT22||eukaryota|Fusarium	17	627	18	607	0.0	2150	66.56	97	glycosyltransferase family 22 protein
XP_013953071.1	CCT70030.1|GH76||eukaryota|Fusarium	5	474	8	478	0.0	1740	65.89	96	glycoside hydrolase family 76 protein
XP_013953078.1	AEO64879.1|GH16||eukaryota|Thielavia	3	483	5	483	0.0	1849	71.55	99	glycoside hydrolase family 16 protein
XP_013953092.1	AEO62211.1|GH47||eukaryota|Thielavia	8	562	21	601	0.0	1768	59.45	98	glycoside hydrolase family 47 protein
XP_013953161.1	CCT64497.1|GT32||eukaryota|Fusarium	1	372	1	384	0.0	1411	67.01	99	glycosyltransferase family 32 protein
XP_013953228.1	CAP66963.1|GH18|CBM18,CBM50,CBM50,CBM50|eukaryota|Podospora	324	1286	388	1363	0.0	2698	51.91	75	glycoside hydrolase family 18 protein
XP_013953237.1	CCT61772.1|GT1||eukaryota|Fusarium	25	1249	27	1265	0.0	3770	60.25	98	glycosyltransferase family 1 protein, partial
XP_013953257.1	CEF85276.1|GT24||eukaryota|Fusarium	27	1483	24	1463	0.0	4874	61.64	98	glycosyltransferase family 24 protein
XP_013953324.1	AEO69937.1|GH2||eukaryota|Thielavia	1	851	1	850	0.0	3225	67.41	99	glycoside hydrolase family 2 protein
XP_013953338.1	CEF72197.1|GH76||eukaryota|Fusarium	18	570	31	609	0.0	1605	52.65	97	glycoside hydrolase family 76 protein
XP_013953355.1	AAZ23947.1|GH18||eukaryota|Trichoderma	2	357	3	358	0.0	1832	95.22	99	glycoside hydrolase family 18 protein
XP_013953411.1	CEF73540.1|GT90||eukaryota|Fusarium	1	985	1	981	0.0	2602	51.21	99	glycosyltransferase family 90 protein
XP_013953451.1	AEO70565.1|GH18|CBM18,CBM50,CBM50|eukaryota|Thielavia	19	1465	28	1480	0.0	3611	48.92	99	glycoside hydrolase family 18 protein
XP_013953506.1	AAZ23948.1|GH18||eukaryota|Trichoderma	1	392	1	392	0.0	1672	78.37	100	glycoside hydrolase family 18 protein
XP_013953549.1	CCT67470.1|GT48||eukaryota|Fusarium	53	1920	66	1948	0.0	8515	84.05	97	putative beta-1,3-glucan synthase
XP_013953573.1	ACI96032.1|GH18|CBM1|eukaryota|Trichoderma	1	397	1	397	0.0	2067	99.50	100	glycoside hydrolase family 18 protein
XP_013953575.1	AFD50197.1|AA9|CBM1|eukaryota|Hypocrea	1	345	1	346	0.0	1354	76.30	99	glycoside hydrolase family 61 protein
XP_013953582.1	ABY19519.1|GH55||eukaryota|Trichoderma	1	1036	1	1031	0.0	4952	88.90	99	glycoside hydrolase family 55 protein
XP_013953602.1	CAP73016.1|GH72|CBM43|eukaryota|Podospora	6	522	9	525	0.0	1466	52.57	99	glycoside hydrolase family 72 protein
XP_013953627.1	CAA93246.1|GH27||eukaryota|Trichoderma	4	624	3	624	0.0	3053	89.71	99	glycoside hydrolase family 27 protein
XP_013953640.1	CBX94180.1|GH95||eukaryota|Leptosphaeria	4	787	12	806	0.0	1913	47.95	99	glycoside hydrolase family 95 protein
XP_013953652.1	AEO68216.1|GH30||eukaryota|Thielavia	21	476	28	480	0.0	1390	59.83	96	glycoside hydrolase family 30 protein
XP_013953680.1	CAA93245.1|GH36||eukaryota|Trichoderma	1	745	1	745	0.0	3730	92.48	99	glycoside hydrolase family 36 protein
XP_013953692.1	CCT62821.1|GH47||eukaryota|Fusarium	16	563	55	607	0.0	1936	64.62	97	glycoside hydrolase family 47 protein
XP_013953701.1	AID21733.1|GH2||eukaryota|Trichoderma	1	937	4	942	0.0	4794	95.31	100	glycoside hydrolase family 2 protein
XP_013953704.1	AAL84694.1|GH55||eukaryota|Trichoderma	1	759	1	759	0.0	3986	99.87	100	glycoside hydrolase family 55 protein
XP_013953830.1	CCT75036.1|GH78||eukaryota|Fusarium	38	810	29	801	0.0	2396	57.82	95	glycoside hydrolase family 78 protein
XP_013953892.1	ACF88011.1|GH72|CBM43|eukaryota|Zea	22	541	19	540	0.0	1667	60.80	96	glycoside hydrolase family 72 protein
XP_013953929.1	CAC80492.1|GH30||eukaryota|Trichoderma	1	490	1	490	0.0	2383	93.47	100	glycoside hydrolase family 30 protein
XP_013953938.1	CCT70692.1|GH43||eukaryota|Fusarium	7	519	7	559	0.0	1892	64.08	98	glycoside hydrolase family 43 protein
XP_013954176.1	ABI34466.1|CE16||eukaryota|Trichoderma	1	345	1	347	0.0	1517	80.69	100	carbohydrate esterase family 16 protein
XP_013954218.1	AEO56570.1|GT21||eukaryota|Myceliophthora	1	528	8	533	0.0	1534	55.04	99	glycosyltransferase family 21 protein
XP_013954251.1	CAP59870.1|GH79||eukaryota|Podospora	4	538	8	545	0.0	1589	59.85	99	glycoside hydrolase family 79 protein
XP_013954336.1	CCT67598.1|GT2||eukaryota|Fusarium	2	657	171	830	0.0	2882	79.76	99	glycosyltransferase family 2 protein
XP_013954349.1	ALG00081.1|GH31||eukaryota|Purpureocillium	1	843	1	849	0.0	3368	73.33	100	glycoside hydrolase family 31 protein
XP_013954351.1	ACN62417.1|GH2||eukaryota|Trichoderma	1	890	1	890	0.0	4734	99.44	100	glycoside hydrolase family 2 protein
XP_013954367.1	XP_369049.1|GT4||eukaryota|Magnaporthe	3	685	2	688	0.0	2519	65.84	99	glycosyltransferase family 4 protein
XP_013954408.1	AEO69703.1|GH31||eukaryota|Thielavia	1	658	1	662	0.0	2765	74.17	100	glycoside hydrolase family 31 protein
XP_013954420.1	AAM93196.1|GH18||eukaryota|Trichoderma	1	338	1	337	0.0	1673	94.38	99	glycoside hydrolase family 18 protein
XP_013954443.1	CEF79254.1|GT62||eukaryota|Fusarium	1	435	1	435	0.0	1939	80.69	94	glycosyltransferase family 62 protein
XP_013954463.1	ABS11265.1|GT2||eukaryota|Fusarium	1	1766	1	1780	0.0	6899	72.54	100	glycosyltransferase family 2 protein
XP_013954465.1	ABF20219.1|GT2||eukaryota|Epichloe	2	1858	4	1860	0.0	7825	77.09	99	glycosyltransferase family 2 protein
XP_013954576.1	EAA51756.1|GH92||eukaryota|Magnaporthe	18	771	37	788	0.0	2818	68.34	96	glycoside hydrolase family 92 protein
XP_013954582.1	CCT70172.1|GH3||eukaryota|Fusarium	1	770	1	772	0.0	3270	79.02	100	glycoside hydrolase family 3 protein
XP_013954586.1	ADB90535.1|GH54|CBM42|eukaryota|Talaromyces	7	510	9	508	0.0	2103	82.14	99	glycoside hydrolase family 54 protein
XP_013954623.1	CEF74160.1|GT2||eukaryota|Fusarium	15	683	10	682	0.0	2875	76.82	94	glycosyltransferase family 2 protein
XP_013954649.1	AHK61121.1|GH28||eukaryota|Trichoderma	1	341	20	360	0.0	1719	98.83	100	glycoside hydrolase family 28 protein
XP_013954682.1	AAF27911.1|GH71|CBM24|eukaryota|Trichoderma	1	633	1	634	0.0	3023	94.32	100	glycoside hydrolase family 71 protein
XP_013954684.1	AAP57750.1|GH62||eukaryota|Trichoderma	1	319	3	322	0.0	1501	88.12	100	glycoside hydrolase family 62 protein
XP_013954715.1	AAP57760.1|GH3||eukaryota|Trichoderma	1	764	1	765	0.0	3461	83.16	99	glycoside hydrolase family 3 protein
XP_013954733.1	XP_003712802.1|GH78||eukaryota|Magnaporthe	1	695	12	729	0.0	1889	52.11	99	glycoside hydrolase family 78 protein
XP_013954809.1	XP_325535.1|GT15||eukaryota|Neurospora	1	417	86	503	0.0	1938	84.73	100	glycosyltransferase family 15 protein
XP_013954832.1	XP_325541.1|GH16|CBM18|eukaryota|Neurospora	6	379	11	382	0.0	1353	68.70	78	glycoside hydrolase family 16 protein
XP_013954890.1	EAA59998.1|GH71||eukaryota|Aspergillus	1	474	1	479	0.0	1510	58.84	99	glycoside hydrolase family 71 protein
XP_013954948.1	CAP94355.1|GH3||eukaryota|Penicillium	1	532	1	529	0.0	1542	55.26	99	glycoside hydrolase family 3 protein
XP_013954949.1	AFD36225.1|GH20||eukaryota|Trichoderma	1	602	1	602	0.0	3230	99.34	100	glycoside hydrolase family 20 protein
XP_013954979.1	ACF93800.1|GH7|CBM1|eukaryota|Trichoderma	1	505	1	505	0.0	2652	99.41	100	glycoside hydrolase family 7 protein
XP_013954983.1	AEO71253.1|GH30||eukaryota|Thielavia	18	465	23	479	0.0	1560	63.54	96	glycoside hydrolase family 5 protein
XP_013954992.1	CBX98616.1|GH92||eukaryota|Leptosphaeria	9	796	10	797	0.0	2123	52.62	99	glycoside hydrolase family 92 protein
XP_013955004.1	CCD49275.2|GH92||eukaryota|Botryotinia	3	797	12	805	0.0	2933	67.13	99	glycoside hydrolase family 92 protein
XP_013955023.1	CAK48586.1|GH95||eukaryota|Aspergillus	4	769	8	765	0.0	2039	52.06	97	glycoside hydrolase family 95 protein
XP_013955062.1	CCT69140.1|GH64||eukaryota|Fusarium	1	449	1	443	0.0	1361	57.30	99	glycoside hydrolase family 64 protein
XP_013955150.1	AHK61120.1|GH28||eukaryota|Trichoderma	1	380	1	380	0.0	1924	98.95	100	glycoside hydrolase family 28 protein
XP_013955235.1	BAC84995.1|GH30||eukaryota|Trichoderma	1	478	1	479	0.0	2115	84.13	100	glycoside hydrolase family 5 protein
XP_013955320.1	CCT72521.1|GT1||eukaryota|Fusarium	13	1411	18	1436	0.0	4507	63.65	99	glycosyltransferase family 1 protein
XP_013955336.1	CEF83683.1|CE4|CBM18|eukaryota|Fusarium	10	459	17	473	0.0	1397	56.96	98	carbohydrate esterase family 4 protein
XP_013955337.1	CCT66427.1|GT2||eukaryota|Fusarium	13	643	19	662	0.0	2323	67.39	97	glycosyltransferase family 2 protein
XP_013955408.1	CCT66619.1|GH2||eukaryota|Fusarium	3	869	2	864	0.0	2903	62.93	99	glycoside hydrolase family 2 protein
XP_013955444.1	ADF57302.1|GH18||eukaryota|Trichoderma	1	410	1	410	0.0	2125	100.00	100	glycoside hydrolase family 18 protein
XP_013955519.1	CCT64273.1|GH76||eukaryota|Fusarium	1	465	1	472	0.0	1505	60.04	99	glycoside hydrolase family 76 protein
XP_013955539.1	CCT64306.1|GT35||eukaryota|Fusarium	2	884	3	885	0.0	4113	85.50	99	glycosyltransferase family 35 protein
XP_013955556.1	CEF83260.1|GT33||eukaryota|Fusarium	9	474	5	459	0.0	1711	70.02	98	glycosyltransferase family 33 protein
XP_013955600.1	AAZ23946.1|GH18||eukaryota|Trichoderma	1	391	1	395	0.0	1585	73.16	99	glycoside hydrolase family 18 protein
XP_013955634.1	EAA57616.1|GH95||eukaryota|Aspergillus	3	791	2	802	0.0	2429	56.80	99	glycoside hydrolase family 95 protein
XP_013955638.1	CDR47857.1|GH5||eukaryota|Cyberlindnera	3	476	1	472	0.0	1622	64.15	99	glycoside hydrolase family 5 protein
XP_013955699.1	EGR51573.1|GH47||eukaryota|Trichoderma	1	513	1	513	0.0	2420	88.89	99	glycoside hydrolase family 47 protein
XP_013955725.1	AFD36223.1|GH18||eukaryota|Trichoderma	1	526	1	526	0.0	2791	100.00	100	glycoside hydrolase family 18 protein
XP_013955784.1	AAL84695.1|GH55||eukaryota|Trichoderma	4	753	2	750	0.0	1611	47.47	98	glycoside hydrolase family 55 protein
XP_013955798.1	EHK21605.1|GH32||eukaryota|Trichoderma	1	633	1	633	0.0	3399	100.00	100	glycoside hydrolase family 32 protein
XP_013955834.1	CAP67126.1|GH18|CBM18,CBM50,CBM50|eukaryota|Podospora	42	1067	69	1106	0.0	1500	35.06	71	glycoside hydrolase family 18 protein
XP_013955889.1	CCT75166.1|GH27|CBM35|eukaryota|Fusarium	1	508	36	550	0.0	1945	70.93	99	glycoside hydrolase family 27 protein
XP_013955927.1	AHC03897.1|GH54|CBM42|eukaryota|Trichoderma	1	499	1	499	0.0	2589	99.40	100	glycoside hydrolase family 54 protein
XP_013955995.1	AAB08445.1|GH3||eukaryota|Septoria	14	784	18	795	0.0	2434	59.39	97	glycoside hydrolase family 3 protein
XP_013956008.1	AIW82452.1|GH10||eukaryota|Trichoderma	1	347	1	347	0.0	1728	92.51	100	glycoside hydrolase family 10 protein
XP_013956020.1	AAA34210.1|GH6|CBM1|eukaryota|Trichoderma	1	471	1	471	0.0	2084	89.17	100	glycoside hydrolase family 6 protein
XP_013956022.1	XP_331853.1|GH105||eukaryota|Neurospora	1	372	1	375	0.0	1497	75.20	100	glycoside hydrolase family 105 protein
XP_013956037.1	CCT73043.1|GH67||eukaryota|Fusarium	1	830	1	834	0.0	2775	62.49	100	glycoside hydrolase family 67 protein
XP_013956043.1	CCT71291.1|GT1||eukaryota|Fusarium	20	897	205	1086	0.0	2671	56.43	95	glycosyltransferase family 1 protein
XP_013956055.1	AIB10099.1|GH3||eukaryota|Trichoderma	1	865	1	866	0.0	4120	91.69	100	glycoside hydrolase family 3 protein
XP_013956068.1	EAA65188.1|GH78||eukaryota|Aspergillus	10	925	619	1499	0.0	2070	45.95	98	glycoside hydrolase family 78 protein
XP_013956095.1	ACF88011.1|GH72|CBM43|eukaryota|Zea	21	533	19	540	0.0	1592	59.16	96	glycoside hydrolase family 72 protein
XP_013956171.1	EAA66648.1|GH18|CBM18|eukaryota|Aspergillus	25	519	67	581	0.0	1475	52.62	75	glycoside hydrolase family 18 protein
XP_013956203.1	BAE60282.1|GH18|CBM18,CBM50|eukaryota|Aspergillus	1	1283	1	1212	0.0	3615	53.33	99	glycoside hydrolase family 18 protein
XP_013956215.1	EAA60172.1|GH18|CBM18,CBM18|eukaryota|Aspergillus	24	1262	11	1263	0.0	3378	53.65	89	glycoside hydrolase family 18 protein
XP_013956802.1	CAK44966.1|GH71||eukaryota|Aspergillus	3	423	6	430	0.0	1370	58.97	99	glycoside hydrolase family 71 protein
XP_013956855.1	CCT74702.1|GH2||eukaryota|Fusarium	6	616	10	610	0.0	2149	65.25	99	glycoside hydrolase family 2 protein
XP_013956857.1	CEF85950.1|GT2||eukaryota|Fusarium	6	413	8	414	0.0	1660	77.32	99	glycosyltransferase family 2 protein
XP_013956924.1	CEF77417.1|GT39||eukaryota|Fusarium	4	932	2	960	0.0	3801	75.08	99	glycosyltransferase family 39 protein
XP_013956973.1	CEF85500.1|GH13||eukaryota|Fusarium	1	597	1	597	0.0	2307	68.45	99	glycoside hydrolase family 13 protein
XP_013956977.1	BAG69580.1|GH13||eukaryota|Trichoderma	1	463	1	463	0.0	2058	81.47	100	glycoside hydrolase family 13 protein
XP_013957000.1	CAK43562.1|GH20||eukaryota|Aspergillus	1	704	6	704	0.0	1789	49.86	99	glycoside hydrolase family 20 protein, partial
XP_013957114.1	CCD47609.2|GH55||eukaryota|Botryotinia	67	839	36	786	0.0	2083	53.02	92	glycoside hydrolase family 55 protein
XP_013957154.1	CAA93246.1|GH27||eukaryota|Trichoderma	2	620	4	622	0.0	2258	66.99	99	glycoside hydrolase family 27 protein
XP_013957182.1	ACS93768.1|GH3||eukaryota|Trichoderma	1	743	1	744	0.0	3475	88.44	100	glycoside hydrolase family 3 protein
XP_013957183.1	CAA93248.1|GH3||eukaryota|Trichoderma	1	795	1	795	0.0	3787	92.83	100	glycoside hydrolase family 3 protein
XP_013957244.1	BAP59014.1|GH3||eukaryota|Trichoderma	10	839	2	831	0.0	3949	87.95	99	glycoside hydrolase family 3 protein
XP_013957281.1	CEF78819.1|GH5||eukaryota|Fusarium	1	476	26	504	0.0	1740	65.70	99	glycoside hydrolase family 5 protein
XP_013957352.1	AIT18899.1|GH18|CBM18,CBM18|eukaryota|Hirsutella	1	1025	1	1173	0.0	2580	45.89	99	glycoside hydrolase family 18 protein
XP_013957371.1	CBX97149.1|GH2||eukaryota|Leptosphaeria	6	1032	7	1030	0.0	2705	50.19	99	glycoside hydrolase family 2 protein
XP_013957380.1	EAA64028.1|GH2||eukaryota|Aspergillus	5	923	6	923	0.0	1996	44.26	99	glycoside hydrolase family 2 protein
XP_013957381.1	AEO56973.1|GT2||eukaryota|Myceliophthora	30	757	150	885	0.0	1411	39.76	94	glycosyltransferase family 2 protein
XP_013957382.1	EAA60060.1|GH55||eukaryota|Aspergillus	71	894	61	861	0.0	1830	47.26	92	glycoside hydrolase family 55 protein, partial
XP_013957393.1	CCT69665.1|GH17||eukaryota|Fusarium	1	666	1	680	0.0	1498	50.56	100	glycoside hydrolase family 17 protein
XP_013957399.1	ALI93564.1|GH18||eukaryota|Hypocrella	551	1444	646	1530	0.0	1770	42.01	91	glycoside hydrolase family 18 protein, partial
XP_013957575.1	CEF88748.1|GH5||eukaryota|Fusarium	1	770	1	768	0.0	3345	77.17	100	glycoside hydrolase family 5 protein
XP_013957592.1	AAP57758.1|GH1||eukaryota|Trichoderma	1	484	1	484	0.0	2466	92.56	100	glycoside hydrolase family 1 protein
XP_013957641.1	AEO55022.1|GH92||eukaryota|Myceliophthora	27	800	23	803	0.0	3062	70.97	95	glycoside hydrolase family 92 protein
XP_013957649.1	AEO58399.1|GH43||eukaryota|Myceliophthora	1	545	1	537	0.0	2220	74.31	100	glycoside hydrolase family 43 protein
XP_013957693.1	CCT67061.1|GT20||eukaryota|Fusarium	1	516	1	519	0.0	2554	90.38	97	glycosyltransferase family 20 protein
XP_013957921.1	CCT71692.1|GT90||eukaryota|Fusarium	2	626	3	635	0.0	2017	58.36	99	glycosyltransferase family 90 protein
XP_013957935.1	AFD36222.1|GH18||eukaryota|Trichoderma	1	397	1	397	0.0	2141	100.00	100	glycoside hydrolase family 18 protein
XP_013957989.1	CEF86959.1|GT31||eukaryota|Fusarium	2	448	33	492	0.0	1575	61.16	99	glycosyltransferase family 31 protein
XP_013958054.1	CCT70158.1|CE9||eukaryota|Fusarium	1	436	1	440	0.0	1792	74.83	99	carbohydrate esterase family 9 protein
XP_013958055.1	ACH72647.1|GH3||eukaryota|Trichoderma	1	932	1	932	0.0	4998	100.00	100	glycoside hydrolase family 3 protein
XP_013958112.1	CCT70774.1|GH81||eukaryota|Fusarium	5	714	146	854	0.0	2307	57.67	98	glycoside hydrolase family 81 protein
XP_013958230.1	CAH04880.1|GH71|CBM24,CBM24|eukaryota|Trichoderma	1	612	1	635	0.0	2301	71.16	100	glycoside hydrolase family 71 protein
XP_013958236.1	AAZ23949.1|GH18||eukaryota|Trichoderma	1	316	1	309	0.0	1328	79.75	100	glycoside hydrolase family 18 protein
XP_013958237.1	BAP59016.1|GH3||eukaryota|Trichoderma	1	964	1	949	0.0	4117	81.02	100	glycoside hydrolase family 3 protein
XP_013958251.1	CCT73245.1|GH76||eukaryota|Fusarium	21	463	28	468	0.0	1810	74.10	96	glycoside hydrolase family 76 protein
XP_013958276.1	CEF71974.1|GT90||eukaryota|Fusarium	13	831	11	821	0.0	2061	47.94	96	glycosyltransferase family 90 protein
XP_013958329.1	AAP57756.1|GH3||eukaryota|Trichoderma	1	835	1	833	0.0	4122	90.90	100	glycoside hydrolase family 3 protein
XP_013958333.1	BAD08418.1|GH31||eukaryota|Acremonium	32	870	30	905	0.0	3093	65.53	94	glycoside hydrolase family 31 protein
XP_013958376.1	CEF77008.1|GH5||eukaryota|Fusarium	26	733	61	726	0.0	2121	60.83	96	glycoside hydrolase family 5 protein
XP_013958379.1	CCT67337.1|GH47||eukaryota|Fusarium	3	938	5	977	0.0	2362	50.71	99	family 47 glycoside hydrolase, partial
XP_013958406.1	EAA57305.1|GH92||eukaryota|Magnaporthe	1	802	1	783	0.0	2831	64.72	99	glycoside hydrolase family 92 protein
XP_013958541.1	CCT68937.1|GH2||eukaryota|Fusarium	13	697	3	684	0.0	2364	63.37	98	glycoside hydrolase family 2 protein
XP_013958614.1	AAL78811.1|GH18||eukaryota|Trichoderma	1	321	1	321	0.0	1688	100.00	100	glycoside hydrolase family 18 protein
XP_013958760.1	CEF84213.1|GT90||eukaryota|Fusarium	3	528	89	612	0.0	1984	65.28	99	glycosyltransferase family 90 protein
XP_013958821.1	ALG64172.1|GH5|,CBM1|eukaryota|Trichoderma	1	443	1	443	0.0	2339	99.77	100	glycoside hydrolase family 5 protein
XP_013958900.1	CCT65953.1|GT22||eukaryota|Fusarium	1	480	1	514	0.0	1883	73.35	99	glycosyltransferase family 22 protein
XP_013959166.1	AKH05011.1|GH92||eukaryota|Epichloe	7	776	9	795	0.0	3263	74.75	99	glycoside hydrolase family 92 protein
XP_013959208.1	CAP69519.1|GH15||eukaryota|Podospora	9	669	40	701	0.0	2770	75.72	98	glycoside hydrolase family 15 protein
XP_013959243.1	XP_325070.1|GH2||eukaryota|Neurospora	9	845	9	842	0.0	1958	47.02	96	glycoside hydrolase family 2 protein
XP_013959244.1	CEF88342.1|GH47||eukaryota|Fusarium	12	559	4	560	0.0	1856	61.90	97	glycoside hydrolase family 47 protein
XP_013959252.1	CAI67598.1|GH15||eukaryota|Trichoderma	1	556	1	553	0.0	2243	79.33	88	glycoside hydrolase family 15 protein
XP_013959260.1	XP_368714.1|GH5||eukaryota|Magnaporthe	3	408	2	410	0.0	1540	67.48	99	glycoside hydrolase family 5 protein, partial
XP_013959308.1	CCT67493.1|GT20||eukaryota|Fusarium	1	873	13	882	0.0	3818	79.66	99	glycosyltransferase family 20 protein
XP_013959362.1	CEF72686.1|GT2||eukaryota|Fusarium	9	502	13	501	0.0	2149	79.15	93	glycosyltransferase family 2 protein
XP_013959383.1	CCT62886.1|GH47||eukaryota|Fusarium	1	1055	15	1053	0.0	3764	67.42	100	glycoside hydrolase family 47 protein
XP_013959405.1	CCT68908.1|GT32||eukaryota|Fusarium	1	381	34	417	0.0	1480	68.23	94	glycosyltransferase family 32 protein
XP_013959477.1	AAL84695.1|GH55||eukaryota|Trichoderma	1	762	1	762	0.0	4001	99.74	100	glycoside hydrolase family 55 protein
XP_013959507.1	CEF72882.1|GH36||eukaryota|Fusarium	1	892	1	896	0.0	3054	61.47	100	glycoside hydrolase family 36 protein
XP_013959675.1	AEB98490.1|GT2||eukaryota|Trichoderma	1	906	1	878	0.0	4517	93.27	100	glycosyltransferase family 2 protein
XP_013959702.1	CAD70999.1|GT62||eukaryota|Neurospora	1	404	1	404	0.0	1898	84.16	100	glycosyltransferase family 62 protein
XP_013959715.1	CEF75293.1|GH72||eukaryota|Fusarium	1	457	1	448	0.0	1645	68.93	100	glycoside hydrolase family 72 protein
XP_013959742.1	XP_361931.1|GH43|CBM66|eukaryota|Magnaporthe	5	458	3	457	0.0	1506	61.74	91	glycoside hydrolase family 43 protein
XP_013959822.1	CEF75665.1|GT8||eukaryota|Fusarium	23	328	16	322	0.0	1365	81.11	93	glycosyltransferase family 8 protein
XP_013959863.1	AHG06591.1|GT2||eukaryota|Fusarium	1	902	1	903	0.0	4003	81.00	100	glycosyltransferase family 2 protein
XP_013959951.1	ACX66629.1|GH95||bacteria|Paenibacillus	3	786	2	775	0.0	1865	47.30	99	glycoside hydrolase family 95 protein
XP_013960043.1	AEO71227.1|GH30||eukaryota|Thielavia	15	457	4	448	0.0	1769	74.38	97	glycoside hydrolase family 5 protein
XP_013960044.1	AAP57749.1|CE15|CBM1|eukaryota|Trichoderma	1	459	1	460	0.0	2100	86.35	100	carbohydrate esterase family 15 protein
XP_013960063.1	AEO66261.1|GH2||eukaryota|Thielavia	1	928	1	931	0.0	2710	55.45	99	glycoside hydrolase family 2 protein
XP_013960088.1	CCT72888.1|GT2||eukaryota|Fusarium	10	708	9	698	0.0	2603	69.53	99	glycosyltransferase family 2 protein
XP_013960090.1	CCT64532.1|GT50||eukaryota|Fusarium	6	413	4	416	0.0	1511	68.27	98	glycosyltransferase family 50 protein
XP_013960102.1	AEO63530.1|GH76||eukaryota|Thielavia	27	459	21	453	0.0	1637	69.12	94	glycoside hydrolase family 76 protein
XP_013960106.1	CEF73349.1|GH17||eukaryota|Fusarium	23	577	24	610	0.0	1641	57.74	96	glycoside hydrolase family 17 protein, partial
XP_013960205.1	BAP59015.1|GH3||eukaryota|Trichoderma	27	862	60	895	0.0	3995	90.79	97	glycoside hydrolase family 3 protein
XP_013960248.1	AAU87580.1|GH31||eukaryota|Trichoderma	1	964	1	964	0.0	4574	86.62	100	glycoside hydrolase family 31 protein
XP_013960282.1	CCT67252.1|GH63||eukaryota|Fusarium	1	814	1	813	0.0	3185	69.90	100	glycoside hydrolase family 63 protein
XP_013960575.1	CEF73330.1|GH13||eukaryota|Fusarium	1	566	1	568	0.0	2285	72.41	97	glycoside hydrolase family 13 protein
XP_013960577.1	CCT63406.1|GT22||eukaryota|Fusarium	4	546	3	551	0.0	1703	60.58	98	glycosyltransferase family 22 protein
XP_013960589.1	AHW57398.1|GH5|CBM1|eukaryota|Trichoderma	1	423	1	425	0.0	1735	80.33	100	glycoside hydrolase family 5 protein
XP_013960816.1	CAB91745.2|GT4||eukaryota|Neurospora	6	520	7	546	0.0	1885	66.36	98	glycosyltransferase family 4 protein
XP_013960884.1	AFD36221.1|GH18||eukaryota|Trichoderma	1	430	1	430	0.0	2268	100.00	100	glycoside hydrolase family 18 protein
XP_013960914.1	CCT68723.1|GH47||eukaryota|Fusarium	1	567	1	568	0.0	1790	58.74	99	glycoside hydrolase family 47 protein
XP_013960915.1	EHK41777.1|GH18||eukaryota|Trichoderma	1	336	1	336	0.0	1596	88.10	99	glycoside hydrolase family 18 protein
XP_013960990.1	CCD56846.1|GH31||eukaryota|Botryotinia	1	759	1	760	0.0	3118	72.76	99	glycoside hydrolase family 31 protein
XP_013961193.1	CEF79202.1|GT4||eukaryota|Fusarium	12	515	13	517	0.0	2141	80.20	97	glycosyltransferase family 4 protein
XP_013961368.1	CEF75256.1|GT31||eukaryota|Fusarium	70	482	264	711	0.0	1368	56.07	86	glycosyltransferase family 31 protein
XP_013961389.1	AGM20695.1|GH49||eukaryota|Chaetomium	3	591	24	594	0.0	1525	51.93	98	glycoside hydrolase family 49 protein
XP_013961449.1	CCT66054.1|GT3||eukaryota|Fusarium	1	708	1	705	0.0	3406	89.27	100	glycosyltransferase family 3 protein
XP_013961601.1	CEF83785.1|GT15||eukaryota|Fusarium	1	394	1	394	0.0	1773	79.70	100	glycosyltransferase family 15 protein
XP_013961654.1	CAA92949.1|GH67||eukaryota|Trichoderma	1	846	1	847	0.0	3995	87.84	100	glycoside hydrolase family 67 protein
XP_013961717.1	AIT18865.1|GH18|CBM18,CBM50|eukaryota|Ophiocordyceps	12	1522	9	1541	0.0	4209	54.83	99	glycoside hydrolase family 18 protein
XP_013949912.1	AEO70370.1|AA5||eukaryota|Thielavia	1	1119	1	1116	0.0	3552	61.64	100	hypothetical protein TRIVIDRAFT_74348
XP_013950519.1	CEF78466.1|AA3||eukaryota|Fusarium	31	600	24	594	0.0	1917	63.99	95	hypothetical protein TRIVIDRAFT_196120
XP_013951068.1	CCT75372.1|AA1||eukaryota|Fusarium	1	535	151	680	0.0	2192	71.21	99	hypothetical protein TRIVIDRAFT_174487
XP_013951545.1	CAP95699.1|AA1||eukaryota|Penicillium	1	597	8	605	0.0	2170	64.56	97	hypothetical protein TRIVIDRAFT_66287
XP_013951568.1	CCT65447.1|AA3||eukaryota|Fusarium	12	675	14	677	0.0	3234	89.31	98	hypothetical protein TRIVIDRAFT_82909
XP_013952954.1	XP_001390446.1|AA3||eukaryota|Aspergillus	5	583	2	580	0.0	2203	69.48	99	hypothetical protein TRIVIDRAFT_88883
XP_013953194.1	ACS45199.1|AA1||eukaryota|Trichoderma	1	588	1	590	0.0	2552	78.64	100	hypothetical protein TRIVIDRAFT_194054
XP_013954651.1	AFG30950.1|AA1||eukaryota|Paraconiothyrium	27	566	32	571	0.0	2115	72.27	95	hypothetical protein TRIVIDRAFT_48916
XP_013954804.1	CCT73322.1|AA3||eukaryota|Fusarium	14	592	1	579	0.0	2142	67.53	98	hypothetical protein TRIVIDRAFT_216354
XP_013954938.1	CCD46369.1|AA3||eukaryota|Botryotinia	11	616	10	603	0.0	1664	55.57	98	hypothetical protein TRIVIDRAFT_90482
XP_013955415.1	CCT68280.1|AA1||eukaryota|Fusarium	26	602	31	602	0.0	1791	56.99	95	hypothetical protein TRIVIDRAFT_91146
XP_013956690.1	CAD60572.1|AA3||eukaryota|Podospora	8	602	10	607	0.0	2021	62.33	99	hypothetical protein TRIVIDRAFT_29353
XP_013957328.1	CEF83378.1|AA0||eukaryota|Fusarium	6	745	8	740	0.0	1680	46.80	98	hypothetical protein TRIVIDRAFT_53801
XP_013957543.1	CEF78290.1|AA3||eukaryota|Fusarium	5	593	4	597	0.0	1733	54.92	99	hypothetical protein TRIVIDRAFT_36446
XP_013958722.1	CEF85934.1|AA1||eukaryota|Fusarium	8	579	10	581	0.0	2322	73.43	92	hypothetical protein TRIVIDRAFT_30456
XP_013958908.1	CEF83378.1|AA0||eukaryota|Fusarium	9	733	8	739	0.0	2170	57.61	99	hypothetical protein TRIVIDRAFT_54537
XP_013959201.1	EGR46829.1|AA12||eukaryota|Trichoderma	20	432	23	428	0.0	1347	59.90	91	hypothetical protein TRIVIDRAFT_190204
XP_013960553.1	CCT62050.1|AA2||eukaryota|Fusarium	1	353	1	357	0.0	1403	74.23	100	hypothetical protein TRIVIDRAFT_79736
XP_013961059.1	CCT64188.1|AA3||eukaryota|Fusarium	1	543	1	543	0.0	2471	83.06	100	hypothetical protein TRIVIDRAFT_85586
XP_013961293.1	CEF88095.1|AA1||eukaryota|Fusarium	3	517	87	588	0.0	1383	52.70	99	hypothetical protein TRIVIDRAFT_133756, partial
XP_013950058.1	CCT62630.1|GH0||eukaryota|Fusarium	1	1027	1	1014	0.0	4731	84.53	99	hypothetical protein TRIVIDRAFT_87658
XP_013954156.1	CCT74359.1|GH81||eukaryota|Fusarium	27	863	20	852	0.0	2862	62.53	97	hypothetical protein TRIVIDRAFT_11067, partial
XP_013954723.1	AEO67512.1|GH3||eukaryota|Thielavia	16	857	41	900	0.0	2261	54.10	98	hypothetical protein TRIVIDRAFT_192759
XP_013958108.1	BAE65957.1|GH115||eukaryota|Aspergillus	1	957	1	963	0.0	2595	49.59	98	hypothetical protein TRIVIDRAFT_45439
XP_013953676.1	CDS09080.1|GT22||eukaryota|Absidia	7	93	500	586	6e-16	188	39.08	84	hypothetical protein TRIVIDRAFT_80922
XP_013955154.1	ADI00416.1|GH16||bacteria|Bacillus	36	202	170	332	3e-18	209	31.14	76	glycoside hydrolase family 16 protein
XP_013958075.1	EAA61740.1|AA3||eukaryota|Aspergillus	1	203	3	205	4e-21	238	31.63	97	hypothetical protein TRIVIDRAFT_120674, partial
XP_013951811.1	ACL38786.1|GH3||bacteria|Arthrobacter	9	184	6	170	7e-24	256	33.33	95	hypothetical protein TRIVIDRAFT_43436
XP_013953234.1	AIT18925.1|GH18||eukaryota|Beauveria	4	160	453	664	6e-24	257	39.44	80	hypothetical protein TRIVIDRAFT_8220, partial
XP_013952663.1	CAK37657.1|AA8||eukaryota|Aspergillus	39	227	209	385	9e-25	262	31.44	76	hypothetical protein TRIVIDRAFT_68481
XP_013960998.1	CAC07216.1|GH18|CBM1|eukaryota|Metarhizium	1	100	313	414	6e-29	278	58.82	100	carbohydrate-binding module family 1 protein
XP_013950960.1	AEA20065.1|GH43||bacteria|Prevotella	41	377	359	668	1e-29	313	31.20	84	hypothetical protein TRIVIDRAFT_87809
XP_013953665.1	EAA61740.1|AA3||eukaryota|Aspergillus	1	220	1	221	4e-30	308	32.46	99	hypothetical protein TRIVIDRAFT_46703
XP_013961560.1	CBQ72408.1|GT4||eukaryota|Sporisorium	7	214	4	180	2e-31	317	36.06	89	hypothetical protein TRIVIDRAFT_120088, partial
XP_013951516.1	EAA61740.1|AA3||eukaryota|Aspergillus	1	217	1	222	5e-32	323	31.84	97	hypothetical protein TRIVIDRAFT_41865
XP_013950276.1	BAE60282.1|GH18|CBM18,CBM50|eukaryota|Aspergillus	27	280	795	1082	7e-33	334	32.21	90	glycoside hydrolase family 18 protein
XP_013951551.1	EAA63396.1|GH76||eukaryota|Aspergillus	13	358	422	750	6e-36	360	31.37	96	hypothetical protein TRIVIDRAFT_42191
XP_013950717.1	AEI52017.1|CE6||bacteria|Runella	30	495	293	730	4e-36	371	30.28	85	hypothetical protein TRIVIDRAFT_227371
XP_013952525.1	EAA63396.1|GH76||eukaryota|Aspergillus	18	349	427	751	3e-37	369	32.37	95	hypothetical protein TRIVIDRAFT_58427
XP_013957681.1	EAA61740.1|AA3||eukaryota|Aspergillus	1	217	1	221	2e-38	370	34.68	99	hypothetical protein TRIVIDRAFT_26476, partial
XP_013952107.1	AEI52017.1|CE6||bacteria|Runella	28	502	283	739	8e-40	399	30.54	87	hypothetical protein TRIVIDRAFT_44633
XP_013950263.1	AEI52017.1|CE6||bacteria|Runella	9	515	280	738	3e-40	403	30.75	92	hypothetical protein TRIVIDRAFT_195940
XP_013952071.1	AFN02868.1|GT32||eukaryota|Phakopsora	56	298	60	294	6e-45	417	38.96	70	glycosyltransferase family 32 protein
XP_013957251.1	AEI52017.1|CE6||bacteria|Runella	57	487	311	740	4e-45	438	31.73	82	hypothetical protein TRIVIDRAFT_150720
XP_013952026.1	CAK41913.1|GH79||eukaryota|Aspergillus	28	463	35	483	3e-45	433	30.15	86	glycoside hydrolase family 79 protein
XP_013951524.1	EAA63396.1|GH76||eukaryota|Aspergillus	5	348	414	747	3e-45	427	33.80	98	hypothetical protein TRIVIDRAFT_88512
XP_013959968.1	ALJ44860.1|GH92||bacteria|Bacteroides	6	394	377	749	4e-46	445	33.00	98	hypothetical protein TRIVIDRAFT_189494
XP_013951377.1	CEF84449.1|GT20||eukaryota|Fusarium	4	328	224	558	2e-46	446	34.71	74	glycosyltransferase family 20 protein
XP_013958380.1	AAQ14297.2|GH16||eukaryota|Fusarium	1	365	1	327	7e-49	449	32.19	89	glycoside hydrolase family 16 protein
XP_013955300.1	BAE55946.1|CE1||eukaryota|Aspergillus	48	318	46	317	1e-50	448	36.43	85	carbohydrate esterase family 1 protein
XP_013951184.1	XP_003715080.1|AA8||eukaryota|Magnaporthe	10	392	49	428	3e-51	468	30.63	96	hypothetical protein TRIVIDRAFT_161834
XP_013951541.1	BAE55946.1|CE1||eukaryota|Aspergillus	52	300	46	310	4e-54	469	38.06	82	carbohydrate esterase family 1 protein
XP_013954976.1	AEO66576.1|GT32||eukaryota|Thielavia	33	279	126	411	3e-55	481	38.01	88	glycosyltransferase family 32 protein
XP_013949827.1	AFR95039.2|GT4||eukaryota|Cryptococcus	39	273	10	256	5e-56	503	43.55	79	hypothetical protein TRIVIDRAFT_56309
XP_013960326.1	AEO60389.1|GH16||eukaryota|Myceliophthora	17	279	11	267	2e-57	485	39.02	93	glycoside hydrolase family 16 protein
XP_013950025.1	CDZ96241.1|GT15||eukaryota|Xanthophyllomyces	15	522	27	596	2e-57	536	31.52	96	hypothetical protein TRIVIDRAFT_40269
XP_013951260.1	AKQ47589.1|AA7||bacteria|Rufibacter	5	475	3	461	6e-59	526	30.79	99	hypothetical protein TRIVIDRAFT_66017
XP_013956098.1	BAE63841.1|PL7||eukaryota|Aspergillus	2	242	1	254	2e-61	507	43.19	99	polysaccharide lyase family 7 protein
XP_013951493.1	BAE63841.1|PL7||eukaryota|Aspergillus	1	249	1	254	1e-67	549	46.88	99	polysaccharide lyase family 7 protein
XP_013955318.1	CAP61615.1|GT69||eukaryota|Podospora	1	166	188	351	7e-69	557	59.64	98	glycosyltransferase family 69 protein, partial
XP_013953539.1	AKQ47589.1|AA7||bacteria|Rufibacter	11	459	8	451	4e-69	596	32.24	96	hypothetical protein TRIVIDRAFT_210042
XP_013957372.1	ACU60204.1|GH76|CBM13|bacteria|Chitinophaga	5	494	47	532	2e-69	604	31.68	99	glycoside hydrolase family 76 protein
XP_013955236.1	CCT72882.1|GH5||eukaryota|Fusarium	5	357	7	358	4e-70	594	41.39	76	glycoside hydrolase family 5 protein
XP_013955321.1	CCD43680.2|GH71||eukaryota|Botryotinia	169	598	232	696	2e-70	628	35.53	72	glycoside hydrolase family 71 protein
XP_013956003.1	AIU76227.1|AA0||bacteria|Bacillus	17	450	27	512	7e-71	614	31.80	84	hypothetical protein TRIVIDRAFT_191897
XP_013960969.1	CCD49058.1|GH28||eukaryota|Botryotinia	26	410	28	403	3e-71	602	36.60	92	glycoside hydrolase family 28 protein
XP_013960515.1	AEO55983.1|GH16||eukaryota|Myceliophthora	2	324	3	316	3e-73	627	38.58	99	glycoside hydrolase family 16 protein, partial
XP_013955867.1	EAA29319.1|GH93||eukaryota|Neurospora	25	333	786	1119	1e-75	658	48.82	86	glycoside hydrolase family 93 protein
XP_013961037.1	CCT64215.1|GT15||eukaryota|Fusarium	17	424	6	418	1e-78	658	37.93	93	glycosyltransferase family 15 protein
XP_013955877.1	CAP79838.1|CE3||eukaryota|Penicillium	18	222	103	306	2e-82	650	55.61	92	carbohydrate esterase family 3 protein
XP_013954731.1	CCD49125.1|GH79||eukaryota|Botryotinia	5	516	1	537	3e-83	701	33.94	99	glycoside hydrolase family 79 protein
XP_013952845.1	AEO62022.1|GH24||eukaryota|Myceliophthora	1	230	37	266	1e-85	668	61.90	99	glycoside hydrolase family 24 protein, partial
XP_013955409.1	CCD43969.1|GH26||eukaryota|Botryotinia	11	311	13	309	1e-85	683	45.60	95	glycoside hydrolase family 26 protein
XP_013957109.1	XP_003711760.1|AA3||eukaryota|Magnaporthe	2	285	3	306	1e-85	725	48.36	99	hypothetical protein TRIVIDRAFT_191530
XP_013949819.1	BAP80491.1|CE0||bacteria|Pseudomonas	3	283	2	279	9e-87	683	48.58	98	carbohydrate esterase family 1 protein
XP_013957390.1	XP_362469.1|GT61||eukaryota|Magnaporthe	36	409	83	501	2e-87	731	39.81	82	glycosyltransferase family 61 protein
XP_013950523.1	CAG86548.1|GH88||eukaryota|Debaryomyces	4	366	30	410	2e-89	720	42.82	98	glycoside hydrolase family 88 protein
XP_013957637.1	CEF77547.1|GT0||eukaryota|Fusarium	19	422	7	414	1e-89	727	37.98	96	hypothetical protein TRIVIDRAFT_37756
XP_013960469.1	XP_003715080.1|AA8||eukaryota|Magnaporthe	32	477	56	492	4e-91	748	38.46	93	hypothetical protein TRIVIDRAFT_73617
XP_013961374.1	CCT68698.1|GT1||eukaryota|Fusarium	6	207	8	208	3e-95	724	63.86	98	glycosyltransferase family 1 protein
XP_013950541.1	CCT68092.1|CE5||eukaryota|Fusarium	1	227	1	227	2e-95	729	59.47	99	carbohydrate esterase family 5 protein
XP_013952833.1	CCD49058.1|GH28||eukaryota|Botryotinia	4	378	28	410	2e-95	761	44.10	99	glycoside hydrolase family 28 protein, partial
XP_013957006.1	AEO58610.1|GT1||eukaryota|Myceliophthora	7	482	4	524	6e-96	785	34.91	99	glycosyltransferase family 1 protein
XP_013951422.1	CCD46398.1|CE16||eukaryota|Botryotinia	15	354	52	387	4e-96	761	43.99	96	carbohydrate esterase family 16 protein
XP_013958410.1	CAK96418.1|GH79||eukaryota|Aspergillus	17	485	45	539	1e-97	798	40.84	96	glycoside hydrolase family 79 protein
XP_013953569.1	AFK32784.1|GH12||eukaryota|Trichoderma	1	224	1	225	1e-101	771	63.56	99	glycoside hydrolase family 12 protein
XP_013954681.1	ADQ27862.1|CE5||eukaryota|Colletotrichum	1	200	30	228	1e-103	780	75.12	100	carbohydrate esterase family 5 protein
XP_013960099.1	AAB08445.1|GH3||eukaryota|Septoria	14	345	396	755	1e-103	843	46.99	95	hypothetical protein TRIVIDRAFT_198722
XP_013954256.1	CCT67099.1|AA11||eukaryota|Fusarium	1	249	1	241	5e-104	805	65.46	99	hypothetical protein TRIVIDRAFT_171588, partial
XP_013955767.1	ACU30523.1|GH18|CBM1|eukaryota|Metarhizium	25	316	14	367	5e-104	810	50.85	90	hypothetical protein TRIVIDRAFT_192059
XP_013958254.1	XP_324881.1|GH25||eukaryota|Neurospora	1	228	1	226	1e-104	790	64.91	100	glycoside hydrolase family 25 protein
XP_013955804.1	CAC07218.1|GH75||eukaryota|Metarhizium	1	230	1	233	2e-105	805	65.67	71	glycoside hydrolase family 75 protein
XP_013955904.1	AEM05866.1|GH11||eukaryota|Phialophora	1	231	1	234	2e-105	797	64.10	100	glycoside hydrolase family 11 protein, partial
XP_013953419.1	CAE76242.1|AA6||eukaryota|Neurospora	1	201	1	201	8e-106	793	73.13	100	hypothetical protein TRIVIDRAFT_58920
XP_013950315.1	CEF73821.1|GT1||eukaryota|Fusarium	6	285	6	276	9e-107	816	55.71	95	hypothetical protein TRIVIDRAFT_174799
XP_013960979.1	CAA93246.1|GH27||eukaryota|Trichoderma	36	440	178	585	2e-107	870	44.89	82	glycoside hydrolase family 27 protein
XP_013956327.1	CEF83009.1|CE3||eukaryota|Fusarium	1	236	29	262	1e-107	817	66.95	100	carbohydrate esterase family 3 protein, partial
XP_013958372.1	CCT69058.1|GH16||eukaryota|Fusarium	6	283	5	279	8e-109	829	54.32	98	glycoside hydrolase family 16 protein
XP_013955779.1	BAE63841.1|PL7||eukaryota|Aspergillus	7	246	12	254	4e-109	824	63.67	98	polysaccharide lyase family 7 protein
XP_013957297.1	CEF87069.1|GH12||eukaryota|Fusarium	21	246	24	249	2e-109	826	69.47	92	glycoside hydrolase family 12 protein
XP_013960740.1	CCT68763.1|GH114||eukaryota|Fusarium	1	243	82	328	1e-111	850	64.37	100	hypothetical protein TRIVIDRAFT_130473, partial
XP_013950942.1	ABK59833.1|GH11||eukaryota|Trichoderma	1	226	1	229	6e-112	838	71.62	100	glycoside hydrolase family 11 protein
XP_013953255.1	CCD50655.1|GT25||eukaryota|Botryotinia	55	373	51	367	3e-112	870	53.70	86	glycosyltransferase family 25 protein
XP_013959971.1	CAK46531.1|AA3||eukaryota|Aspergillus	5	566	8	565	2e-113	913	38.31	99	hypothetical protein TRIVIDRAFT_144009
XP_013951592.1	ABX57824.1|GH75||eukaryota|Fusarium	1	318	1	300	2e-114	875	55.45	89	glycoside hydrolase family 75 protein
XP_013953224.1	AEO64730.1|GT8||eukaryota|Thielavia	60	363	120	410	8e-115	891	55.56	83	glycosyltransferase family 8 protein
XP_013952846.1	CAA93247.1|CE5|CBM1|eukaryota|Trichoderma	1	234	1	237	2e-115	870	73.00	99	carbohydrate esterase family 5 protein
XP_013955525.1	CDP24658.1|CE16||eukaryota|Podospora	2	338	3	345	1e-115	886	47.23	99	carbohydrate esterase family 16 protein
XP_013958518.1	AAP57757.1|CE5||eukaryota|Trichoderma	27	225	27	225	2e-116	875	82.41	87	carbohydrate esterase family 5 protein, partial
XP_013960052.1	BAG80639.1|PL20||eukaryota|Trichoderma	20	257	21	257	9e-119	890	67.23	92	hypothetical protein TRIVIDRAFT_32988
XP_013957375.1	CEF85876.1|AA9|CBM18|eukaryota|Fusarium	11	362	8	350	4e-121	939	51.99	95	glycoside hydrolase family 61 protein
XP_013955410.1	CCD43969.1|GH26||eukaryota|Botryotinia	13	309	21	320	2e-121	925	61.13	83	glycoside hydrolase family 26 protein
XP_013953769.1	AEO55065.1|GT32||eukaryota|Myceliophthora	81	352	145	415	5e-122	937	62.23	77	glycosyltransferase family 32 protein
XP_013952843.1	CAA83846.1|GH45|CBM1|eukaryota|Trichoderma	1	241	1	241	4e-122	909	79.10	99	glycoside hydrolase family 45 protein
XP_013954939.1	CAC07218.1|GH75||eukaryota|Metarhizium	1	232	1	233	4e-122	907	71.67	99	glycoside hydrolase family 75 protein
XP_013956033.1	AEO59372.1|GT8||eukaryota|Myceliophthora	2	293	51	346	1e-122	929	58.67	98	glycosyltransferase family 8 protein
XP_013949800.1	AAT84251.1|GH16||eukaryota|Fusarium	18	369	23	367	4e-123	944	50.99	93	glycoside hydrolase family 16 protein
XP_013952442.1	CCT74021.1|GT64||eukaryota|Fusarium	13	339	40	358	2e-124	948	54.74	92	glycosyltransferase family 64 protein
XP_013952849.1	CCT75307.1|GT32||eukaryota|Fusarium	5	356	18	357	2e-125	955	53.41	95	glycosyltransferase family 32 protein
XP_013958820.1	AAD43340.1|CE8||eukaryota|Bipolaris	21	328	30	337	2e-125	950	62.38	94	carbohydrate esterase family 8 protein
XP_013959814.1	AEO64619.1|GT32||eukaryota|Thielavia	4	370	67	438	1e-125	964	46.79	99	glycosyltransferase family 32 protein
XP_013958365.1	CEF77547.1|GT0||eukaryota|Fusarium	20	384	41	410	3e-126	968	51.46	94	hypothetical protein TRIVIDRAFT_212765
XP_013954084.1	CAC07216.1|GH18|CBM1|eukaryota|Metarhizium	4	376	33	414	7e-129	984	52.74	99	glycoside hydrolase family 18 protein
XP_013954335.1	XP_388068.1|GH12||eukaryota|Fusarium	1	320	1	324	2e-129	974	54.71	98	glycoside hydrolase family 12 protein
XP_013953920.1	AEO68738.1|GT32||eukaryota|Thielavia	30	328	26	330	9e-130	978	59.80	88	glycosyltransferase family 32 protein
XP_013958945.1	CEF72406.1|AA8||eukaryota|Fusarium	1	358	17	380	6e-131	994	51.37	97	hypothetical protein TRIVIDRAFT_30789, partial
XP_013952472.1	CAA83846.1|GH45|CBM1|eukaryota|Trichoderma	1	238	1	241	2e-131	970	80.08	99	glycoside hydrolase family 45 protein
XP_013952557.1	CCT74016.1|GT34||eukaryota|Fusarium	1	310	1	311	1e-131	986	56.27	99	glycosyltransferase family 34 protein
XP_013950982.1	CCT62478.1|CE4||eukaryota|Fusarium	3	240	26	263	8e-132	976	74.37	96	carbohydrate esterase family 4 protein
XP_013955323.1	CEF79406.1|GT64||eukaryota|Fusarium	14	353	50	372	3e-132	1000	55.88	96	glycosyltransferase family 64 protein
XP_013961203.1	CCT73500.1|GH128||eukaryota|Fusarium	10	298	10	298	3e-132	991	62.63	90	hypothetical protein TRIVIDRAFT_85672
XP_013950525.1	CAK40027.1|AA3||eukaryota|Aspergillus	1	567	1	612	2e-134	1059	38.93	99	hypothetical protein TRIVIDRAFT_196126
XP_013949634.1	CCT65987.1|GH16||eukaryota|Fusarium	7	320	6	321	1e-134	1026	63.72	92	glycoside hydrolase family 16 protein
XP_013951586.1	AEO64856.1|GH16||eukaryota|Thielavia	6	423	13	447	7e-135	1048	49.77	91	glycoside hydrolase family 16 protein
XP_013955153.1	CCD43231.1|GH39||eukaryota|Botryotinia	12	450	11	460	2e-136	1047	45.59	97	glycoside hydrolase family 39 protein
XP_013950082.1	CAA93246.1|GH27||eukaryota|Trichoderma	34	475	168	622	7e-138	1073	49.34	93	glycoside hydrolase family 27 protein
XP_013950434.1	CCT69125.1|CE1||eukaryota|Fusarium	27	318	15	306	7e-138	1028	63.70	89	carbohydrate esterase family 1 protein
XP_013961701.1	CBY00458.1|GH88||eukaryota|Leptosphaeria	2	439	3	475	2e-139	1066	45.00	99	glycoside hydrolase family 88 protein
XP_013955151.1	ABK59833.1|GH11||eukaryota|Trichoderma	1	230	1	229	1e-140	1027	86.52	100	glycoside hydrolase family 11 protein
XP_013955198.1	CEF86766.1|GH64||eukaryota|Fusarium	2	377	3	383	1e-140	1059	53.87	99	glycoside hydrolase family 64 protein
XP_013959920.1	CEF79102.1|CE4|,CBM18|eukaryota|Fusarium	1	293	48	344	1e-141	1065	65.44	100	carbohydrate esterase family 4 protein
XP_013956232.1	CAL00904.1|AA3||eukaryota|Aspergillus	15	618	4	617	2e-142	1117	39.45	96	hypothetical protein TRIVIDRAFT_71023
XP_013954936.1	CEF86739.1|CE4|,CBM18|eukaryota|Fusarium	66	442	32	394	7e-143	1088	55.79	85	carbohydrate esterase family 4 protein
XP_013959247.1	CCT64640.1|GH16||eukaryota|Fusarium	1	398	1	419	1e-143	1084	53.77	100	glycoside hydrolase family 16 protein
XP_013952058.1	CEF86898.1|GT31||eukaryota|Fusarium	13	501	11	491	3e-145	1113	43.05	97	glycosyltransferase family 31 protein
XP_013952848.1	CCT69140.1|GH64||eukaryota|Fusarium	3	440	4	443	2e-145	1103	48.08	99	glycoside hydrolase family 64 protein
XP_013954644.1	EAA60938.1|CE8||eukaryota|Aspergillus	13	396	9	386	2e-146	1101	57.22	96	carbohydrate esterase family 8 protein
XP_013953649.1	CAA93246.1|GH27||eukaryota|Trichoderma	1	444	167	620	1e-148	1141	52.31	100	glycoside hydrolase family 27 protein, partial
XP_013957430.1	CEF84524.1|GT1||eukaryota|Fusarium	4	511	3	513	2e-149	1143	43.55	99	glycosyltransferase family 1 protein, partial
XP_013951588.1	CCT69815.1|GT69||eukaryota|Fusarium	1	497	1	452	6e-150	1140	46.69	99	glycosyltransferase family 69 protein
XP_013949977.1	AEO68518.1|GT31||eukaryota|Thielavia	89	495	79	494	7e-151	1150	50.60	82	glycosyltransferase family 31 protein
XP_013961244.1	AFC93434.1|GH16||eukaryota|Trichoderma	1	287	1	285	5e-152	1115	74.65	100	glycoside hydrolase family 16 protein
XP_013960091.1	ACF40831.1|GH11||eukaryota|Trichoderma	1	220	1	221	2e-152	1104	97.74	100	glycoside hydrolase family 11 protein
XP_013955933.1	CCT75503.1|AA3||eukaryota|Fusarium	2	542	5	545	3e-153	1176	45.92	98	hypothetical protein TRIVIDRAFT_53086
XP_013954419.1	AAL26904.1|GH55||eukaryota|Blumeria	56	796	38	765	2e-153	1219	37.86	93	glycoside hydrolase family 55 protein
XP_013951408.1	AFK32784.1|GH12||eukaryota|Trichoderma	1	235	1	235	1e-153	1115	88.09	100	glycoside hydrolase family 12 protein
XP_013955785.1	CCT67677.1|GH16||eukaryota|Fusarium	1	304	1	308	8e-154	1131	71.94	100	glycoside hydrolase family 16 protein
XP_013954039.1	CCA72326.1|CE1|CBM1|eukaryota|Piriformospora	8	347	7	336	5e-154	1140	65.00	98	carbohydrate esterase family 1 protein
XP_013954128.1	ACD36971.1|AA9||eukaryota|Trichoderma	1	251	1	249	1e-154	1125	83.67	100	glycoside hydrolase family 61 protein
XP_013950335.1	AAY86996.1|GH10||eukaryota|Aspergillus	4	323	5	326	7e-155	1142	66.77	99	glycoside hydrolase family 10 protein
XP_013953752.1	XP_003711497.1|AA3||eukaryota|Magnaporthe	20	586	11	581	2e-155	1197	43.58	96	hypothetical protein TRIVIDRAFT_46709
XP_013951066.1	CEF72301.1|GT31||eukaryota|Fusarium	19	436	19	453	1e-155	1172	49.77	95	glycosyltransferase family 31 protein
XP_013950493.1	AAS77607.1|GH75||eukaryota|Trichoderma	1	235	1	235	4e-156	1131	91.49	100	glycoside hydrolase family 75 protein
XP_013956456.1	CEF84933.1|GH76||eukaryota|Fusarium	34	410	30	404	2e-156	1169	60.47	92	glycoside hydrolase family 76 protein
XP_013951584.1	CEF84856.1|GH17||eukaryota|Fusarium	1	348	1	346	1e-158	1190	62.93	85	glycoside hydrolase family 17 protein
XP_013955716.1	AIT18905.1|GH18||eukaryota|Hirsutella	1	370	1	367	1e-158	1177	59.30	97	glycoside hydrolase family 18 protein
XP_013955861.1	AEO70954.1|GH62|CBM1|eukaryota|Thielavia	24	378	19	392	1e-158	1179	62.67	94	glycoside hydrolase family 62 protein
XP_013959751.1	CCT75713.1|GH76||eukaryota|Fusarium	1	446	1	452	4e-159	1196	50.98	99	glycoside hydrolase family 76 protein
XP_013954037.1	BAA85252.1|GH62||eukaryota|Aspergillus	1	305	1	327	1e-159	1180	68.20	81	glycoside hydrolase family 62 protein
XP_013953921.1	AEO64619.1|GT32||eukaryota|Thielavia	14	424	9	440	3e-160	1200	53.12	95	glycosyltransferase family 32 protein
XP_013955136.1	CAA93247.1|CE5|CBM1|eukaryota|Trichoderma	1	298	1	302	2e-160	1174	78.81	100	carbohydrate esterase family 5 protein
XP_013955671.1	CCT64606.1|GT76||eukaryota|Fusarium	7	437	6	427	1e-165	1235	56.38	99	glycosyltransferase family 76 protein, partial
XP_013957383.1	AEO70515.1|CE3||eukaryota|Thielavia	66	879	97	881	1e-165	1326	39.12	90	carbohydrate esterase family 3 protein
XP_013958651.1	BAG80639.1|PL20||eukaryota|Trichoderma	1	256	1	256	1e-165	1199	91.02	99	hypothetical protein TRIVIDRAFT_215593
XP_013956705.1	CEF74607.1|AA1||eukaryota|Fusarium	9	608	2	597	4e-166	1272	42.88	99	hypothetical protein TRIVIDRAFT_29729
XP_013960136.1	ABN48556.1|CE5||eukaryota|Trichoderma	1	248	1	248	9e-167	1204	91.53	100	carbohydrate esterase family 5 protein
XP_013953891.1	CCT74918.1|GH5||eukaryota|Fusarium	7	408	7	405	3e-167	1241	54.48	99	glycoside hydrolase family 5 protein
XP_013960089.1	CCT70688.1|GH27||eukaryota|Fusarium	23	407	23	406	3e-167	1241	59.59	94	glycoside hydrolase family 27 protein
XP_013951399.1	CEF88474.1|GT17||eukaryota|Fusarium	7	372	16	376	1e-167	1237	63.24	98	glycosyltransferase family 17 protein
XP_013949619.1	CEF84639.1|GH16||eukaryota|Fusarium	2	367	11	373	2e-168	1241	64.13	99	glycoside hydrolase family 16 protein
XP_013949363.1	CAP73167.1|GT8||eukaryota|Podospora	8	489	8	486	3e-169	1284	51.52	89	glycosyltransferase family 8 protein
XP_013953940.1	CCT70691.1|GH88||eukaryota|Fusarium	69	504	53	492	8e-170	1276	55.43	86	glycoside hydrolase family 88 protein
XP_013957431.1	AKC54395.1|GH28||eukaryota|Fusarium	3	428	6	443	2e-170	1269	54.98	98	glycoside hydrolase family 28 protein
XP_013949422.1	CDP31705.1|AA7||eukaryota|Podospora	1	449	1	468	5e-171	1277	52.02	99	hypothetical protein TRIVIDRAFT_56580
XP_013955043.1	CAC07216.1|GH18|CBM1|eukaryota|Metarhizium	7	401	4	414	4e-171	1266	62.29	99	glycoside hydrolase family 18 protein
XP_013961002.1	CAC07216.1|GH18|CBM1|eukaryota|Metarhizium	5	411	2	414	5e-172	1273	61.20	99	glycoside hydrolase family 18 protein
XP_013952585.1	AEO71939.1|AA3||eukaryota|Thielavia	3	593	7	604	1e-172	1315	46.84	99	hypothetical protein TRIVIDRAFT_58449
XP_013954643.1	AGS09809.1|GH28||eukaryota|Fusarium	9	447	1	443	1e-173	1291	55.53	97	glycoside hydrolase family 28 protein
XP_013958371.1	CCT71629.1|GT31||eukaryota|Fusarium	66	503	54	504	2e-174	1308	53.41	87	glycosyltransferase family 31 protein
XP_013958442.1	AAG32629.1|GT2||eukaryota|Trichoderma	1	243	1	243	1e-174	1254	96.30	100	glycosyltransferase family 2 protein
XP_013956276.1	XP_003721102.1|AA3||eukaryota|Magnaporthe	4	580	3	584	1e-174	1326	45.05	98	hypothetical protein TRIVIDRAFT_151210
XP_013957984.1	CCT71621.1|GT1||eukaryota|Fusarium	1	408	17	424	6e-176	1302	62.99	97	glycosyltransferase family 1 protein
XP_013956036.1	AEO71227.1|GH30||eukaryota|Thielavia	11	459	1	448	2e-176	1311	57.05	97	glycoside hydrolase family 5 protein
XP_013956145.1	CAG84911.1|GH13||eukaryota|Debaryomyces	1	577	1	565	1e-176	1337	44.39	98	glycoside hydrolase family 13 protein
XP_013955199.1	AIA62363.1|GH16||eukaryota|Trichoderma	12	350	26	364	1e-177	1302	71.43	92	glycoside hydrolase family 16 protein
XP_013960369.1	CCT67128.1|GH16||eukaryota|Fusarium	1	374	3	377	2e-178	1307	65.33	99	glycoside hydrolase family 16 protein
XP_013954940.1	CEF74605.1|AA1||eukaryota|Fusarium	7	611	9	600	1e-179	1370	46.15	98	hypothetical protein TRIVIDRAFT_69442
XP_013950164.1	CAD70378.1|GH72||eukaryota|Neurospora	19	465	17	422	6e-180	1332	56.79	96	glycoside hydrolase family 72 protein
XP_013959919.1	CCT73606.1|GH18||eukaryota|Fusarium	3	336	5	348	4e-180	1312	70.06	99	glycoside hydrolase family 18 protein

## Sheet: Ta_CAZyme
QseqID	CAZy database	Qstart	Qend	Sstart	Send	evalue	score	pident	qcovs	genome annotation
XP_013937513.1	CAK43282.1|GH78||eukaryota|Aspergillus	21	640	19	594	0.0	1537	49.20	93	glycoside hydrolase family 78 protein
XP_013937545.1	AAP57749.1|CE15|CBM1|eukaryota|Trichoderma	1	457	1	460	0.0	2011	82.83	100	carbohydrate esterase family 15 protein
XP_013937630.1	ACX66629.1|GH95||bacteria|Paenibacillus	3	788	2	775	0.0	1834	46.55	99	glycoside hydrolase family 95 protein
XP_013937646.1	AEO63530.1|GH76||eukaryota|Thielavia	11	459	8	453	0.0	1586	66.44	98	glycoside hydrolase family 76 protein
XP_013937716.1	ACY08037.1|GT2||eukaryota|Fusarium	18	918	1	903	0.0	3910	80.11	98	glycosyltransferase family 2 protein
XP_013937757.1	CCT68386.1|GT8||eukaryota|Fusarium	4	317	7	320	0.0	1393	79.94	99	glycosyltransferase family 8 protein
XP_013937855.1	CAD70999.1|GT62||eukaryota|Neurospora	1	404	1	404	0.0	1883	83.66	100	glycosyltransferase family 62 protein
XP_013937880.1	AEB98490.1|GT2||eukaryota|Trichoderma	1	907	1	878	0.0	4412	90.34	100	glycosyltransferase family 2 protein
XP_013937975.1	CCT64532.1|GT50||eukaryota|Fusarium	5	413	3	416	0.0	1525	68.66	98	glycosyltransferase family 50 protein
XP_013938009.1	AEO71227.1|GH30||eukaryota|Thielavia	16	458	4	448	0.0	1788	74.83	97	glycoside hydrolase family 5 protein
XP_013938018.1	CEF75293.1|GH72||eukaryota|Fusarium	1	458	1	448	0.0	1580	65.72	100	glycoside hydrolase family 72 protein
XP_013938020.1	CAJ88203.1|GH43|CBM66|bacteria|Streptomyces	17	491	29	497	0.0	1547	61.47	96	glycoside hydrolase family 43 protein
XP_013938045.1	CCT67470.1|GT48||eukaryota|Fusarium	47	1923	66	1948	0.0	8410	82.60	98	glycosyltransferase family 48 protein
XP_013938046.1	CEF85276.1|GT24||eukaryota|Fusarium	27	1479	24	1463	0.0	4787	60.48	98	glycosyltransferase family 24 protein
XP_013938101.1	AEO69937.1|GH2||eukaryota|Thielavia	1	850	1	850	0.0	3295	68.31	99	glycoside hydrolase family 2 protein
XP_013938133.1	AAZ23947.1|GH18||eukaryota|Trichoderma	1	358	1	358	0.0	1909	100.00	100	glycoside hydrolase family 18 protein
XP_013938164.1	CCT61772.1|GT1||eukaryota|Fusarium	21	1259	17	1269	0.0	3771	60.41	98	glycosyltransferase family 1 protein
XP_013938187.1	CEF73540.1|GT90||eukaryota|Fusarium	15	979	31	981	0.0	2506	50.05	98	glycosyltransferase family 90 protein
XP_013938255.1	AAZ23948.1|GH18||eukaryota|Trichoderma	1	392	1	392	0.0	2103	100.00	100	glycoside hydrolase family 18 protein
XP_013938353.1	CCT72521.1|GT1||eukaryota|Fusarium	31	1396	31	1436	0.0	4426	63.53	98	glycosyltransferase family 1 protein
XP_013938361.1	BAC84995.1|GH30||eukaryota|Trichoderma	1	477	1	478	0.0	1857	74.06	99	glycoside hydrolase family 5 protein
XP_013938387.1	CCT67493.1|GT20||eukaryota|Fusarium	1	873	13	882	0.0	3841	80.57	99	glycosyltransferase family 20 protein
XP_013938441.1	CCT62864.1|GT2||eukaryota|Fusarium	23	500	23	497	0.0	2065	79.92	91	glycosyltransferase family 2 protein
XP_013938463.1	CCT62886.1|GH47||eukaryota|Fusarium	1	1057	15	1053	0.0	3778	67.58	100	glycoside hydrolase family 47 protein
XP_013938533.1	AAL84695.1|GH55||eukaryota|Trichoderma	1	758	1	761	0.0	3287	80.68	99	glycoside hydrolase family 55 protein
XP_013938576.1	CCT62739.1|GH36||eukaryota|Fusarium	1	891	1	891	0.0	3105	61.88	99	glycoside hydrolase family 36 protein
XP_013938655.1	CEF72197.1|GH76||eukaryota|Fusarium	31	586	34	607	0.0	1623	55.23	94	glycoside hydrolase family 76 protein
XP_013938714.1	CCT70691.1|GH88||eukaryota|Fusarium	40	477	45	487	0.0	1365	56.95	90	glycoside hydrolase family 88 protein
XP_013938753.1	AHK61121.1|GH28||eukaryota|Trichoderma	1	342	1	342	0.0	1598	89.18	95	glycoside hydrolase family 28 protein
XP_013938878.1	CCT66023.1|GT62||eukaryota|Fusarium	1	371	1	374	0.0	1528	74.33	99	glycosyltransferase family 62 protein
XP_013938925.1	AFD36223.1|GH18||eukaryota|Trichoderma	1	513	9	526	0.0	1599	61.26	100	glycoside hydrolase family 18 protein
XP_013938945.1	CEF84529.1|GH31||eukaryota|Fusarium	5	1105	5	1053	0.0	2704	48.30	99	glycoside hydrolase family 31 protein
XP_013938974.1	BAE66022.1|GH89||eukaryota|Aspergillus	132	749	3	629	0.0	1733	51.67	82	glycoside hydrolase family 89 protein
XP_013938976.1	CCT67598.1|GT2||eukaryota|Fusarium	20	676	171	830	0.0	2867	79.31	97	glycosyltransferase family 2 protein
XP_013938993.1	CAC17620.1|GH37||eukaryota|Metarhizium	1	739	1	736	0.0	3461	85.39	99	glycoside hydrolase family 37 protein
XP_013939021.1	EGR51573.1|GH47||eukaryota|Trichoderma	1	512	1	513	0.0	2238	80.51	99	glycoside hydrolase family 47 protein
XP_013939109.1	AAT70228.1|GH20||eukaryota|Trichoderma	1	580	1	580	0.0	3125	100.00	100	glycoside hydrolase family 20 protein
XP_013939117.1	AHG06595.1|GT2||eukaryota|Fusarium	1	1217	1	1222	0.0	5006	77.62	100	glycosyltransferase family 2 protein
XP_013939145.1	CAP73666.1|GH3||eukaryota|Podospora	26	777	2	766	0.0	2515	59.46	96	glycoside hydrolase family 3 protein
XP_013939179.1	CCT67518.1|GH72||eukaryota|Fusarium	1	483	1	488	0.0	1804	67.01	99	glycoside hydrolase family 72 protein
XP_013939244.1	CAP69563.1|GT34||eukaryota|Podospora	1	458	1	461	0.0	1750	70.45	100	glycosyltransferase family 34 protein
XP_013939297.1	CCT66046.1|GH38||eukaryota|Fusarium	56	1133	1	1080	0.0	4666	77.13	95	glycoside hydrolase family 38 protein
XP_013939476.1	XP_003713725.1|GT66||eukaryota|Magnaporthe	11	742	9	750	0.0	3239	82.88	99	glycosyltransferase family 66 protein
XP_013939543.1	AJW67427.1|GH1||eukaryota|Trichoderma	1	454	1	454	0.0	2400	97.36	98	glycoside hydrolase family 1 protein
XP_013939615.1	BAE55770.1|GH2||eukaryota|Aspergillus	3	880	4	839	0.0	2266	49.04	98	glycoside hydrolase family 2 protein
XP_013939821.1	AAP57755.1|GH3||eukaryota|Trichoderma	39	885	26	873	0.0	3964	86.22	96	glycoside hydrolase family 3 protein
XP_013939849.1	CAP93857.1|GH65||eukaryota|Penicillium	1	1077	1	1065	0.0	3970	67.50	99	glycoside hydrolase family 65 protein
XP_013939904.1	CCT66427.1|GT2||eukaryota|Fusarium	48	650	54	663	0.0	2390	71.85	93	glycosyltransferase family 2 protein
XP_013939951.1	CCT66054.1|GT3||eukaryota|Fusarium	1	705	1	703	0.0	3368	88.95	99	glycosyltransferase family 3 protein
XP_013939995.1	CCT75713.1|GH76||eukaryota|Fusarium	1	455	1	450	0.0	1382	57.55	99	glycoside hydrolase family 76 protein
XP_013940038.1	AEO68051.1|GH43|CBM35|eukaryota|Thielavia	20	454	23	463	0.0	1417	59.82	96	glycoside hydrolase family 43 protein
XP_013940044.1	EHK41777.1|GH18||eukaryota|Trichoderma	1	337	1	337	0.0	1782	100.00	100	glycoside hydrolase family 18 protein
XP_013940047.1	AAU87580.1|GH31||eukaryota|Trichoderma	1	965	1	964	0.0	4357	81.87	100	glycoside hydrolase family 31 protein
XP_013940077.1	CCT67252.1|GH63||eukaryota|Fusarium	1	814	1	813	0.0	3130	68.83	100	glycoside hydrolase family 63 protein
XP_013940268.1	CAB88601.1|GT21||eukaryota|Neurospora	3	527	4	546	0.0	1536	57.14	99	glycosyltransferase family 21 protein
XP_013940288.1	CCT74359.1|GH81||eukaryota|Fusarium	28	865	21	852	0.0	2897	63.29	97	glycoside hydrolase family 81 protein
XP_013940322.1	CAP59870.1|GH79||eukaryota|Podospora	2	539	6	545	0.0	1660	60.44	99	glycoside hydrolase family 79 protein
XP_013940411.1	ACN62417.1|GH2||eukaryota|Trichoderma	1	890	1	890	0.0	4152	85.19	100	glycoside hydrolase family 2 protein
XP_013940427.1	AEO59616.1|GT4||eukaryota|Myceliophthora	1	684	1	686	0.0	2554	67.73	99	glycosyltransferase family 4 protein
XP_013940437.1	AAK54377.1|GH18||eukaryota|Trichoderma	1	344	1	344	0.0	1788	100.00	100	glycoside hydrolase family 18 protein
XP_013940485.1	BAP59015.1|GH3||eukaryota|Trichoderma	1	890	1	895	0.0	3816	83.04	100	glycoside hydrolase family 3 protein
XP_013940488.1	AAF80600.1|GH55||eukaryota|Trichoderma	1	769	2	770	0.0	4057	99.87	100	glycoside hydrolase family 55 protein
XP_013940502.1	CBX95390.1|GH18|CBM18,CBM18|eukaryota|Leptosphaeria	17	1605	7	1622	0.0	1686	30.96	91	glycoside hydrolase family 18 protein
XP_013940548.1	CDP29756.1|GT20||eukaryota|Podospora	11	620	17	673	0.0	1421	44.21	98	glycosyltransferase family 20 protein
XP_013940551.1	CCT70172.1|GH3||eukaryota|Fusarium	1	770	1	772	0.0	3235	77.98	100	glycoside hydrolase family 3 protein
XP_013940584.1	AJC01624.1|GH3||eukaryota|Trichoderma	1	733	1	733	0.0	3846	100.00	100	glycoside hydrolase family 3 protein
XP_013940607.1	CAA93246.1|GH27||eukaryota|Trichoderma	2	620	4	622	0.0	2209	65.54	99	glycoside hydrolase family 27 protein
XP_013940609.1	CEF73933.1|GH39||eukaryota|Fusarium	20	442	15	441	0.0	1394	60.19	95	glycoside hydrolase family 39 protein
XP_013940621.1	CAK43562.1|GH20||eukaryota|Aspergillus	4	681	11	704	0.0	1620	47.03	99	glycoside hydrolase family 20 protein
XP_013940628.1	CAJ81226.1|GH1||eukaryota|Lasiodiplodia	15	638	13	615	0.0	1768	55.93	97	glycoside hydrolase family 1 protein
XP_013940638.1	CCT69665.1|GH17||eukaryota|Fusarium	1	705	1	680	0.0	1479	48.69	99	glycoside hydrolase family 17 protein
XP_013940706.1	BAP59014.1|GH3||eukaryota|Trichoderma	1	830	2	831	0.0	3863	85.42	100	glycoside hydrolase family 3 protein
XP_013940721.1	CBX94573.1|GH2||eukaryota|Leptosphaeria	40	896	40	900	0.0	2743	60.28	95	glycoside hydrolase family 2 protein
XP_013940723.1	AEH03024.1|GH13|CBM20|eukaryota|Aureobasidium	20	640	23	625	0.0	1988	63.34	97	glycoside hydrolase family 13 protein
XP_013940778.1	EAA64028.1|GH2||eukaryota|Aspergillus	1	909	1	923	0.0	2031	44.57	99	glycoside hydrolase family 2 protein
XP_013940782.1	AEO69703.1|GH31||eukaryota|Thielavia	1	658	1	662	0.0	2769	74.92	100	glycoside hydrolase family 31 protein
XP_013940790.1	AEO64596.1|GH15|CBM20|eukaryota|Thielavia	21	645	20	638	0.0	2205	69.49	97	glycoside hydrolase family 15 protein
XP_013940791.1	ABY19519.1|GH55||eukaryota|Trichoderma	1	1026	1	1031	0.0	4985	90.79	99	glycoside hydrolase family 55 protein
XP_013940821.1	CAA93248.1|GH3||eukaryota|Trichoderma	22	791	21	791	0.0	3625	88.98	97	glycoside hydrolase family 3 protein
XP_013940915.1	AAP57750.1|GH62||eukaryota|Trichoderma	4	325	1	322	0.0	1413	81.37	99	glycoside hydrolase family 62 protein
XP_013941012.1	BAG69580.1|GH13||eukaryota|Trichoderma	1	463	1	463	0.0	2469	99.78	100	glycoside hydrolase family 13 protein
XP_013941049.1	CEF77417.1|GT39||eukaryota|Fusarium	4	943	2	960	0.0	3764	73.99	99	glycosyltransferase family 39 protein
XP_013941100.1	CCT63895.1|GT2||eukaryota|Fusarium	13	418	12	411	0.0	1604	78.87	97	glycosyltransferase family 2 protein
XP_013941102.1	CCT74702.1|GH2||eukaryota|Fusarium	8	614	6	610	0.0	2075	62.62	99	glycoside hydrolase family 2 protein
XP_013941146.1	CAK44966.1|GH71||eukaryota|Aspergillus	29	425	38	430	0.0	1383	62.22	93	glycoside hydrolase family 71 protein
XP_013941339.1	BAE60282.1|GH18|CBM18,CBM50|eukaryota|Aspergillus	1	1286	1	1211	0.0	3629	53.51	99	glycoside hydrolase family 18 protein
XP_013941580.1	CCT64273.1|GH76||eukaryota|Fusarium	1	425	1	423	0.0	1504	63.62	89	glycoside hydrolase family 76 protein
XP_013941594.1	CEF84286.1|GT35||eukaryota|Fusarium	1	879	1	881	0.0	4112	85.24	99	glycosyltransferase family 35 protein
XP_013941606.1	CEF83260.1|GT33||eukaryota|Fusarium	7	479	5	461	0.0	1727	71.10	99	glycosyltransferase family 33 protein
XP_013941654.1	EAA51756.1|GH92||eukaryota|Magnaporthe	1	771	19	788	0.0	2769	66.80	98	glycoside hydrolase family 92 protein
XP_013941789.1	CAP69519.1|GH15||eukaryota|Podospora	5	669	35	701	0.0	2770	74.66	98	glycoside hydrolase family 15 protein
XP_013941793.1	ALI93564.1|GH18||eukaryota|Hypocrella	148	1638	14	1522	0.0	3282	43.53	91	glycoside hydrolase family 18 protein
XP_013941823.1	CEF88748.1|GH5||eukaryota|Fusarium	1	766	1	768	0.0	3313	76.39	100	glycoside hydrolase family 5 protein
XP_013941873.1	AEO66261.1|GH2||eukaryota|Thielavia	9	941	12	932	0.0	2702	55.07	99	glycoside hydrolase family 2 protein
XP_013942066.1	AAP57758.1|GH1||eukaryota|Trichoderma	1	484	1	484	0.0	2473	93.80	100	glycoside hydrolase family 1 protein
XP_013942117.1	AEO58399.1|GH43||eukaryota|Myceliophthora	1	544	1	537	0.0	2310	78.12	100	glycoside hydrolase family 43 protein
XP_013942122.1	AEO55022.1|GH92||eukaryota|Myceliophthora	27	798	23	803	0.0	3061	71.06	95	glycoside hydrolase family 92 protein
XP_013942163.1	CEF87418.1|GT20||eukaryota|Fusarium	1	529	1	530	0.0	2584	89.68	100	glycosyltransferase family 20 protein
XP_013942370.1	CCT71692.1|GT90||eukaryota|Fusarium	1	642	1	635	0.0	2010	57.36	99	glycosyltransferase family 90 protein
XP_013942383.1	ADZ48671.1|GH18||eukaryota|Trichoderma	1	397	1	397	0.0	2097	97.48	100	glycoside hydrolase family 18 protein
XP_013942428.1	CCT71629.1|GT31||eukaryota|Fusarium	16	506	12	504	0.0	1535	55.10	97	glycosyltransferase family 31 protein
XP_013942477.1	CCT70158.1|CE9||eukaryota|Fusarium	1	430	1	434	0.0	1798	75.86	99	carbohydrate esterase family 9 protein
XP_013942516.1	CCT70180.1|GH5||eukaryota|Fusarium	98	752	31	695	0.0	2079	61.95	87	glycoside hydrolase family 5 protein
XP_013942549.1	CCT70774.1|GH81||eukaryota|Fusarium	5	714	146	854	0.0	2386	60.20	99	glycoside hydrolase family 81 protein
XP_013942648.1	AAZ23949.1|GH18||eukaryota|Trichoderma	1	309	1	309	0.0	1591	100.00	100	glycoside hydrolase family 18 protein
XP_013942649.1	BAP59016.1|GH3||eukaryota|Trichoderma	1	932	1	949	0.0	3774	74.63	100	glycoside hydrolase family 3 protein
XP_013942679.1	CCT63185.1|GT90||eukaryota|Fusarium	14	830	14	823	0.0	2020	49.15	98	glycosyltransferase family 90 protein
XP_013942707.1	AAP57756.1|GH3||eukaryota|Trichoderma	1	834	1	833	0.0	4091	89.82	100	glycoside hydrolase family 3 protein
XP_013942725.1	AAP57752.1|GH74|CBM1|eukaryota|Trichoderma	1	839	1	838	0.0	3535	83.91	100	glycoside hydrolase family 74 protein
XP_013942763.1	ADB90535.1|GH54|CBM42|eukaryota|Talaromyces	1	511	2	508	0.0	2030	78.52	100	glycoside hydrolase family 54 protein
XP_013942769.1	EGR47352.1|GH3||eukaryota|Trichoderma	1	932	1	932	0.0	4773	94.31	100	glycoside hydrolase family 3 protein
XP_013942813.1	AFC93434.1|GH16||eukaryota|Trichoderma	1	285	1	285	0.0	1357	91.58	100	glycoside hydrolase family 16 protein
XP_013942887.1	CEF79202.1|GT4||eukaryota|Fusarium	7	526	8	524	0.0	2197	80.00	99	glycosyltransferase family 4 protein
XP_013942890.1	CEF88436.1|GT4||eukaryota|Fusarium	12	524	9	529	0.0	1918	69.10	98	glycosyltransferase family 4 protein
XP_013943219.1	CEF75256.1|GT31||eukaryota|Fusarium	80	523	264	710	0.0	1431	56.38	85	glycosyltransferase family 31 protein
XP_013943413.1	CEF73330.1|GH13||eukaryota|Fusarium	1	570	1	570	0.0	2335	73.38	100	glycoside hydrolase family 13 protein
XP_013943415.1	CCT63406.1|GT22||eukaryota|Fusarium	12	552	11	551	0.0	1728	62.04	97	glycosyltransferase family 22 protein
XP_013943632.1	ALG64172.1|GH5|,CBM1|eukaryota|Trichoderma	1	438	1	443	0.0	1545	70.56	100	glycoside hydrolase family 5 protein, partial
XP_013943634.1	AHW57398.1|GH5|CBM1|eukaryota|Trichoderma	1	422	1	425	0.0	1877	89.18	100	glycoside hydrolase family 5 protein
XP_013943685.1	BAB40591.1|GH18||eukaryota|Trichoderma	1	424	1	424	0.0	2237	100.00	100	glycoside hydrolase family 18 protein
XP_013943689.1	CEF73349.1|GH17||eukaryota|Fusarium	23	563	24	610	0.0	1559	57.19	95	glycoside hydrolase family 17 protein
XP_013943747.1	AEO62211.1|GH47||eukaryota|Thielavia	42	587	51	601	0.0	1806	62.82	93	glycoside hydrolase family 47 protein
XP_013943766.1	CBX98616.1|GH92||eukaryota|Leptosphaeria	4	794	10	797	0.0	2115	52.80	99	glycoside hydrolase family 92 protein
XP_013943770.1	CCT71266.1|GT22||eukaryota|Fusarium	17	632	18	607	0.0	2078	64.40	97	glycosyltransferase family 22 protein
XP_013943772.1	AEO71253.1|GH30||eukaryota|Thielavia	18	465	23	479	0.0	1576	64.19	96	glycoside hydrolase family 5 protein
XP_013943790.1	CCT64497.1|GT32||eukaryota|Fusarium	1	368	1	375	0.0	1440	69.31	97	glycosyltransferase family 32 protein
XP_013943791.1	EHK46127.1|GH20||eukaryota|Trichoderma	1	611	1	611	0.0	3275	100.00	100	glycoside hydrolase family 20 protein
XP_013943803.1	CCD49275.2|GH92||eukaryota|Botryotinia	3	797	12	805	0.0	2934	67.25	99	glycoside hydrolase family 92 protein
XP_013943809.1	CCT69140.1|GH64||eukaryota|Fusarium	1	446	1	443	0.0	1346	58.31	99	glycoside hydrolase family 64 protein
XP_013943839.1	CEF79294.1|GH13|,CBM48|eukaryota|Fusarium	11	685	25	699	0.0	3087	81.63	98	glycoside hydrolase family 13 protein
XP_013943920.1	CEF76600.1|GT71||eukaryota|Fusarium	5	436	59	488	0.0	1394	60.74	98	glycosyltransferase family 71 protein
XP_013944010.1	CCT70030.1|GH76||eukaryota|Fusarium	17	486	22	469	0.0	1704	65.53	97	glycoside hydrolase family 76 protein, partial
XP_013944014.1	AEO64879.1|GH16||eukaryota|Thielavia	3	477	5	483	0.0	1785	68.96	99	glycoside hydrolase family 16 protein
XP_013944198.1	CAK48586.1|GH95||eukaryota|Aspergillus	5	776	8	772	0.0	2043	52.12	97	glycoside hydrolase family 95 protein
XP_013944266.1	BAE58123.1|GH78||eukaryota|Aspergillus	1	902	2	908	0.0	2614	54.74	99	glycoside hydrolase family 78 protein
XP_013944305.1	CAP94355.1|GH3||eukaryota|Penicillium	1	532	1	529	0.0	1495	54.32	99	glycoside hydrolase family 3 protein
XP_013944336.1	ACF93800.1|GH7|CBM1|eukaryota|Trichoderma	1	507	1	505	0.0	2159	81.25	100	glycoside hydrolase family 7 protein
XP_013944352.1	AEO70515.1|CE3||eukaryota|Thielavia	17	800	97	938	0.0	3044	69.10	97	carbohydrate esterase family 3 protein
XP_013944369.1	ABM90986.1|GH7|CBM1|eukaryota|Trichoderma	1	455	1	455	0.0	1858	82.64	96	glycoside hydrolase family 7 protein
XP_013944398.1	AIB10099.1|GH3||eukaryota|Trichoderma	1	865	1	866	0.0	4249	94.34	100	glycoside hydrolase family 3 protein
XP_013944405.1	CEF73009.1|GT4||eukaryota|Fusarium	1	498	1	501	0.0	2260	83.90	99	glycosyltransferase family 4 protein
XP_013944418.1	CAC80492.1|GH30||eukaryota|Trichoderma	1	491	1	490	0.0	2228	86.56	100	glycoside hydrolase family 30 protein
XP_013944427.1	AFD50197.1|AA9|CBM1|eukaryota|Hypocrea	1	349	1	347	0.0	1357	78.57	100	glycoside hydrolase family 61 protein
XP_013944452.1	XP_003712802.1|GH78||eukaryota|Magnaporthe	1	692	12	729	0.0	1900	52.74	99	glycoside hydrolase family 78 protein
XP_013944465.1	CAH04880.1|GH71|CBM24,CBM24|eukaryota|Trichoderma	1	634	1	635	0.0	3014	93.86	100	glycoside hydrolase family 71 protein
XP_013944517.1	CEF74783.1|GT2||eukaryota|Fusarium	1	927	273	1191	0.0	4004	79.32	99	family 2 glycosyltransferase
XP_013944679.1	CCT61767.1|GT39||eukaryota|Fusarium	1	740	1	740	0.0	3369	81.35	100	glycosyltransferase family 39 protein
XP_013944853.1	XP_368104.1|GT15||eukaryota|Magnaporthe	1	494	1	516	0.0	2150	79.07	100	glycosyltransferase family 15 protein
XP_013944908.1	AEO67512.1|GH3||eukaryota|Thielavia	28	862	41	900	0.0	2214	53.41	97	glycoside hydrolase family 3 protein
XP_013944914.1	AAP57760.1|GH3||eukaryota|Trichoderma	1	760	1	765	0.0	3436	82.01	99	glycoside hydrolase family 3 protein
XP_013944946.1	CCT74767.1|GH43||eukaryota|Fusarium	12	578	6	566	0.0	1730	57.64	97	glycoside hydrolase family 43 protein
XP_013944962.1	XP_362213.1|GH27||eukaryota|Magnaporthe	17	490	79	556	0.0	1631	63.20	96	glycoside hydrolase family 27 protein
XP_013944966.1	EAA60172.1|GH18|CBM18,CBM18|eukaryota|Aspergillus	32	1225	29	1270	0.0	3062	48.93	91	glycoside hydrolase family 18 protein
XP_013944997.1	ADF57302.1|GH18||eukaryota|Trichoderma	22	411	25	410	0.0	1734	84.87	95	glycoside hydrolase family 18 protein
XP_013944999.1	CDR49168.1|GH65|CBM32|eukaryota|Rhodosporidium	28	959	29	966	0.0	1541	37.75	95	glycoside hydrolase family 65 protein
XP_013945057.1	AAP57754.1|GH5||eukaryota|Trichoderma	20	447	20	438	0.0	1726	77.80	96	glycoside hydrolase family 5 protein
XP_013945081.1	CCT73043.1|GH67||eukaryota|Fusarium	1	797	1	834	0.0	2701	60.45	100	glycoside hydrolase family 67 protein
XP_013945129.1	AAL84696.1|GH5||eukaryota|Trichoderma	1	429	1	429	0.0	2061	86.95	100	glycoside hydrolase family 5 protein
XP_013945238.1	EHK47006.1|GH18||eukaryota|Trichoderma	1	362	1	362	0.0	1923	100.00	100	glycoside hydrolase family 18 protein
XP_013945501.1	AIT18899.1|GH18|CBM18,CBM18|eukaryota|Hirsutella	24	1062	49	1173	0.0	2796	49.65	97	glycoside hydrolase family 18 protein
XP_013945519.1	XP_003714173.1|GH37||eukaryota|Magnaporthe	18	677	20	683	0.0	2410	64.71	96	glycoside hydrolase family 37 protein
XP_013945551.1	ADF57312.1|GH18|CBM1|eukaryota|Trichoderma	1	392	1	397	0.0	1577	79.15	100	glycoside hydrolase family 18 protein
XP_013945605.1	CAD70669.1|GH35||eukaryota|Trichoderma	17	1020	17	1023	0.0	4142	77.55	98	glycoside hydrolase family 35 protein
XP_013945725.1	XP_362213.1|GH27||eukaryota|Magnaporthe	16	490	79	557	0.0	1589	59.71	96	glycoside hydrolase family 27 protein
XP_013945781.1	AEO60443.1|GT2||eukaryota|Myceliophthora	17	621	1	581	0.0	1807	55.17	97	glycosyltransferase family 2 protein
XP_013945809.1	CCT71207.1|GT57||eukaryota|Fusarium	1	582	1	584	0.0	2276	76.15	99	glycosyltransferase family 57 protein
XP_013945934.1	CAH04880.1|GH71|CBM24,CBM24|eukaryota|Trichoderma	9	574	9	635	0.0	1964	61.72	99	glycoside hydrolase family 71 protein
XP_013945935.1	AAK51551.1|GH54|CBM42|eukaryota|Penicillium	1	506	1	506	0.0	2224	83.40	100	glycoside hydrolase family 54 protein
XP_013945937.1	CCT63185.1|GT90||eukaryota|Fusarium	1	685	142	820	0.0	1755	47.88	99	glycosyltransferase family 90 protein
XP_013946024.1	AAD00894.3|GT1||eukaryota|Glomerella	33	884	25	907	0.0	2588	57.08	96	glycosyltransferase family 1 protein
XP_013946029.1	CEF72029.1|GH3||eukaryota|Fusarium	4	888	54	936	0.0	3343	69.90	99	glycoside hydrolase family 3 protein
XP_013946032.1	AEO60444.1|GT31||eukaryota|Myceliophthora	1	499	1	493	0.0	1626	58.57	100	glycosyltransferase family 31 protein
XP_013946036.1	XP_365280.1|GT90||eukaryota|Magnaporthe	152	931	17	810	0.0	1513	40.00	84	glycosyltransferase family 90 protein
XP_013946040.1	AAZ23945.1|GH18|CBM18,CBM50,CBM50|eukaryota|Trichoderma	1	1282	1	1326	0.0	6641	95.03	100	glycoside hydrolase family 18 protein
XP_013946195.1	XP_325070.1|GH2||eukaryota|Neurospora	9	840	9	854	0.0	1882	45.06	98	glycoside hydrolase family 2 protein
XP_013946199.1	CEF84213.1|GT90||eukaryota|Fusarium	2	629	11	612	0.0	2041	58.41	99	glycosyltransferase family 90 protein
XP_013946279.1	XP_368714.1|GH5||eukaryota|Magnaporthe	3	408	2	410	0.0	1556	67.97	99	glycoside hydrolase family 5 protein
XP_013946448.1	AKH05011.1|GH92||eukaryota|Epichloe	1	781	1	797	0.0	3217	73.50	99	glycoside hydrolase family 92 protein
XP_013946482.1	ABF20219.1|GT2||eukaryota|Epichloe	2	1857	4	1860	0.0	7694	76.17	99	glycosyltransferase family 2 protein
XP_013946483.1	ABS11265.1|GT2||eukaryota|Fusarium	1	1774	1	1780	0.0	6884	71.97	100	glycosyltransferase family 2 protein
XP_013946503.1	CEF79254.1|GT62||eukaryota|Fusarium	1	438	1	438	0.0	1967	81.05	94	glycosyltransferase family 62 protein
XP_013946515.1	CEF74160.1|GT2||eukaryota|Fusarium	15	698	10	698	0.0	2851	75.65	96	glycosyltransferase family 2 protein
XP_013946609.1	EHK21605.1|GH32||eukaryota|Trichoderma	45	644	25	629	0.0	1747	55.10	93	glycoside hydrolase family 32 protein
XP_013946616.1	XP_327336.1|GH0|CBM13|eukaryota|Neurospora	22	820	26	828	0.0	3094	70.86	97	carbohydrate-binding module family 13 protein
XP_013946745.1	CCT68987.1|GT57||eukaryota|Fusarium	1	502	1	501	0.0	2159	80.28	100	glycosyltransferase family 57 protein
XP_013946836.1	EAA57616.1|GH95||eukaryota|Aspergillus	3	794	2	802	0.0	2473	57.18	99	glycoside hydrolase family 95 protein
XP_013946881.1	AAZ23946.1|GH18||eukaryota|Trichoderma	1	383	15	396	0.0	2013	98.43	100	glycoside hydrolase family 18 protein
XP_013947010.1	CCT61660.1|GT4||eukaryota|Fusarium	14	434	10	431	0.0	1585	69.18	91	glycosyltransferase family 4 protein
XP_013947194.1	CAI67598.1|GH15||eukaryota|Trichoderma	1	552	1	553	0.0	2164	76.96	88	glycoside hydrolase family 15 protein
XP_013947241.1	ABO38127.1|GH18||eukaryota|Trichoderma	1	322	1	321	0.0	1625	97.20	100	glycoside hydrolase family 18 protein
XP_013947324.1	CCT68937.1|GH2||eukaryota|Fusarium	14	700	3	684	0.0	2316	61.71	98	glycoside hydrolase family 2 protein
XP_013947397.1	CAJ81226.1|GH1||eukaryota|Lasiodiplodia	19	618	15	616	0.0	1996	63.32	97	glycoside hydrolase family 1 protein
XP_013947467.1	CCD49275.2|GH92||eukaryota|Botryotinia	3	805	1	811	0.0	2826	65.72	99	glycoside hydrolase family 92 protein
XP_013947491.1	AAL84695.1|GH55||eukaryota|Trichoderma	6	750	11	750	0.0	1578	46.93	98	glycoside hydrolase family 55 protein
XP_013947524.1	CCT67685.1|CE3||eukaryota|Fusarium	3	453	452	965	0.0	1491	57.85	94	carbohydrate esterase family 3 protein
XP_013947529.1	AEO57845.1|GT22||eukaryota|Myceliophthora	1	489	1	515	0.0	1913	70.63	99	glycosyltransferase family 22 protein
XP_013947532.1	CCT76082.1|GH18|CBM18|eukaryota|Fusarium	60	1575	34	1532	0.0	3866	50.16	96	glycoside hydrolase family 18 protein
XP_013947590.1	CAA93246.1|GH27||eukaryota|Trichoderma	1	624	1	624	0.0	2925	85.60	100	glycoside hydrolase family 27 protein
XP_013947606.1	CAP73016.1|GH72|CBM43|eukaryota|Podospora	1	467	1	467	0.0	1455	55.98	89	glycoside hydrolase family 72 protein
XP_013947618.1	CAK48586.1|GH95||eukaryota|Aspergillus	1	762	1	761	0.0	1910	49.74	97	glycoside hydrolase family 95 protein
XP_013947630.1	BAB91213.1|GH30||eukaryota|Neurospora	4	476	6	478	0.0	1356	55.77	99	glycoside hydrolase family 30 protein
XP_013947660.1	CAA93245.1|GH36||eukaryota|Trichoderma	1	745	1	745	0.0	3697	92.08	99	glycoside hydrolase family 36 protein
XP_013947673.1	AID21733.1|GH2||eukaryota|Trichoderma	1	939	1	941	0.0	4558	89.27	99	glycoside hydrolase family 2 protein
XP_013947675.1	AAL84694.1|GH55||eukaryota|Trichoderma	1	756	2	759	0.0	3389	83.66	100	glycoside hydrolase family 55 protein
XP_013947715.1	ACF88011.1|GH72|CBM43|eukaryota|Zea	22	544	19	540	0.0	1675	61.52	96	glycoside hydrolase family 72 protein
XP_013947952.1	CCT63714.1|GT20||eukaryota|Fusarium	1	907	1	923	0.0	3667	75.51	100	glycosyltransferase family 20 protein
XP_013947956.1	CCT63927.1|GT22||eukaryota|Fusarium	3	591	17	609	0.0	2306	70.32	98	glycosyltransferase family 22 protein
XP_013948014.1	CAA93244.1|GH27||eukaryota|Trichoderma	1	438	1	441	0.0	1861	79.14	100	glycoside hydrolase family 27 protein
XP_013948080.1	CEF72571.1|GT69||eukaryota|Fusarium	2	415	1	408	0.0	1419	64.98	99	glycosyltransferase family 69 protein
XP_013948081.1	AAP05785.1|GT39||eukaryota|Trichoderma	1	771	1	773	0.0	3735	89.00	100	glycosyltransferase family 39 protein
XP_013948333.1	AAA34210.1|GH6|CBM1|eukaryota|Trichoderma	22	470	21	471	0.0	1877	81.37	96	glycoside hydrolase family 6 protein
XP_013948339.1	CCT63973.1|GT58||eukaryota|Fusarium	5	423	13	433	0.0	1439	63.27	99	glycosyltransferase family 58 protein
XP_013948340.1	CAK47731.1|GH55||eukaryota|Aspergillus	25	757	215	942	0.0	1608	47.66	96	glycoside hydrolase family 55 protein
XP_013948373.1	CAP79724.1|GH92||eukaryota|Penicillium	11	756	1	802	0.0	2534	61.29	94	glycoside hydrolase family 92 protein
XP_013948374.1	XP_331853.1|GH105||eukaryota|Neurospora	1	372	1	375	0.0	1461	73.07	100	glycoside hydrolase family 105 protein
XP_013948379.1	AHW57399.1|GH5|CBM1|eukaryota|Trichoderma	1	418	1	418	0.0	1948	93.78	100	glycoside hydrolase family 5 protein
XP_013948442.1	CCT63185.1|GT90||eukaryota|Fusarium	13	836	10	820	0.0	1772	43.36	98	glycosyltransferase family 90 protein
XP_013948491.1	ADF56048.1|GT15||eukaryota|Metarhizium	1	415	1	431	0.0	1737	73.55	100	glycosyltransferase family 15 protein
XP_013948529.1	CEF83097.1|GT59||eukaryota|Fusarium	50	631	67	722	0.0	1812	56.58	92	glycosyltransferase family 59 protein
XP_013948537.1	CAP79724.1|GH92||eukaryota|Penicillium	43	763	36	802	0.0	2448	61.95	91	glycoside hydrolase family 92 protein
XP_013948573.1	CCT64023.1|GH133||eukaryota|Fusarium	3	1552	4	1553	0.0	6478	75.43	99	glycoside hydrolase family 13 protein
XP_013948694.1	CCD51880.1|PL1||eukaryota|Botryotinia	1	389	1	388	0.0	1523	76.09	100	polysaccharide lyase family 1 protein
XP_013948696.1	CAA92949.1|GH67||eukaryota|Trichoderma	1	846	1	847	0.0	3799	83.59	100	glycoside hydrolase family 67 protein
XP_013948750.1	CEF83785.1|GT15||eukaryota|Fusarium	1	394	1	394	0.0	1748	78.68	100	glycosyltransferase family 15 protein
XP_013948974.1	ACI96032.1|GH18|CBM1|eukaryota|Trichoderma	1	394	1	397	0.0	1775	88.16	100	glycoside hydrolase family 18 protein
XP_013948986.1	BAE63854.1|GH51||eukaryota|Aspergillus	8	619	3	615	0.0	1468	48.55	98	glycoside hydrolase family 51 protein
XP_013949065.1	AEO68470.1|GT31||eukaryota|Thielavia	1	515	1	548	0.0	1532	53.89	99	glycosyltransferase family 31 protein
XP_013949127.1	AGH62580.1|GH5|CBM1|eukaryota|Trichoderma	1	422	1	434	0.0	1496	68.97	99	glycoside hydrolase family 5 protein
XP_013949139.1	AHK61120.1|GH28||eukaryota|Trichoderma	1	380	1	380	0.0	1782	91.05	100	glycoside hydrolase family 28 protein
XP_013949186.1	AIA62363.1|GH16||eukaryota|Trichoderma	1	340	1	336	0.0	1328	74.41	92	glycoside hydrolase family 16 protein
XP_013949273.1	CCD56846.1|GH31||eukaryota|Botryotinia	1	756	1	757	0.0	3152	74.50	99	glycoside hydrolase family 31 protein
XP_013938823.1	ABI34466.1|CE16||eukaryota|Trichoderma	1	345	1	347	0.0	1453	77.23	100	hypothetical protein TRIATDRAFT_29926
XP_013938876.1	CCT75372.1|AA1||eukaryota|Fusarium	43	708	39	680	0.0	2400	64.87	94	hypothetical protein TRIATDRAFT_30815
XP_013940410.1	ALG00081.1|GH31||eukaryota|Purpureocillium	1	843	1	849	0.0	3320	72.62	99	hypothetical protein TRIATDRAFT_77454
XP_013941254.1	CAD60572.1|AA3||eukaryota|Podospora	8	601	10	606	0.0	2031	63.38	98	hypothetical protein TRIATDRAFT_300982
XP_013942034.1	CEF78290.1|AA3||eukaryota|Fusarium	5	593	4	597	0.0	1620	52.76	99	hypothetical protein TRIATDRAFT_300194
XP_013942546.1	AAO27748.1|GH115||eukaryota|Fusarium	1	955	1	967	0.0	2568	50.51	97	hypothetical protein TRIATDRAFT_87387
XP_013942713.1	BAD08418.1|GH31||eukaryota|Acremonium	6	907	7	910	0.0	3060	63.05	98	hypothetical protein TRIATDRAFT_223991
XP_013942945.1	CCT64188.1|AA3||eukaryota|Fusarium	1	543	1	543	0.0	2484	83.43	100	hypothetical protein TRIATDRAFT_242375
XP_013943172.1	CEF88095.1|AA1||eukaryota|Fusarium	3	516	87	588	0.0	1405	52.60	99	hypothetical protein TRIATDRAFT_182356, partial
XP_013943392.1	CCT62050.1|AA2||eukaryota|Fusarium	1	353	1	356	0.0	1395	73.03	99	hypothetical protein TRIATDRAFT_299895
XP_013943739.1	ACS45199.1|AA1||eukaryota|Trichoderma	1	590	1	590	0.0	2771	85.59	100	hypothetical protein TRIATDRAFT_40409
XP_013943758.1	CCT73322.1|AA3||eukaryota|Fusarium	7	583	3	579	0.0	2174	67.94	99	hypothetical protein TRIATDRAFT_40685
XP_013944017.1	CDP31593.1|GT0||eukaryota|Podospora	1	896	1	901	0.0	3976	84.07	100	hypothetical protein TRIATDRAFT_152522
XP_013944299.1	CEF78478.1|AA3||eukaryota|Fusarium	8	615	12	604	0.0	1750	54.83	99	hypothetical protein TRIATDRAFT_88508
XP_013944858.1	CCT73322.1|AA3||eukaryota|Fusarium	7	583	3	579	0.0	2125	67.42	99	hypothetical protein TRIATDRAFT_218815
XP_013945400.1	CCT68280.1|AA1||eukaryota|Fusarium	28	602	31	602	0.0	1819	56.94	95	hypothetical protein TRIATDRAFT_81453
XP_013945536.1	XP_001388503.1|GT0||eukaryota|Aspergillus	7	405	8	398	0.0	1346	61.15	94	hypothetical protein TRIATDRAFT_44956
XP_013945978.1	CCT65447.1|AA3||eukaryota|Fusarium	12	674	14	677	0.0	3234	89.31	98	hypothetical protein TRIATDRAFT_81139
XP_013946403.1	EGR46829.1|AA12||eukaryota|Trichoderma	9	424	20	428	0.0	1342	58.99	90	hypothetical protein TRIATDRAFT_165504, partial
XP_013946404.1	CEF88342.1|GH47||eukaryota|Fusarium	21	571	18	561	0.0	1848	61.96	96	hypothetical protein TRIATDRAFT_155013
XP_013946611.1	AFG30950.1|AA1||eukaryota|Paraconiothyrium	29	566	34	571	0.0	2118	72.73	95	hypothetical protein TRIATDRAFT_54145
XP_013947073.1	CEF83378.1|AA0||eukaryota|Fusarium	1	742	1	739	0.0	2167	56.21	100	hypothetical protein TRIATDRAFT_280929
XP_013947122.1	AET13878.1|AA1||eukaryota|Epichloe	1	603	1	602	0.0	2290	68.71	96	hypothetical protein TRIATDRAFT_156160
XP_013947610.1	EAA58856.1|AA3||eukaryota|Aspergillus	10	552	7	554	0.0	1572	55.29	98	hypothetical protein TRIATDRAFT_50821
XP_013947671.1	CEF72631.1|GH47||eukaryota|Fusarium	4	585	3	605	0.0	1924	60.50	99	hypothetical protein TRIATDRAFT_50338
XP_013948086.1	CEF72578.1|GH47||eukaryota|Fusarium	1	673	1	659	0.0	2493	69.88	99	hypothetical protein TRIATDRAFT_234256
XP_013948973.1	CBY00488.1|GH31||eukaryota|Leptosphaeria	50	908	83	954	0.0	2755	57.78	94	hypothetical protein TRIATDRAFT_314008
XP_013949244.1	CEF78466.1|AA3||eukaryota|Fusarium	31	604	24	598	0.0	1886	62.15	95	hypothetical protein TRIATDRAFT_158537
XP_013939361.1	AEO70370.1|AA5||eukaryota|Thielavia	1	1057	59	1116	0.0	3473	63.46	100	hypothetical protein TRIATDRAFT_249136
XP_013945107.1	CEF74605.1|AA1||eukaryota|Fusarium	7	613	9	603	0.0	1400	46.49	99	hypothetical protein TRIATDRAFT_217148
XP_013945511.1	CAK37140.1|AA1||eukaryota|Aspergillus	6	598	14	607	0.0	2140	64.09	97	hypothetical protein TRIATDRAFT_44261
XP_013944983.1	XP_362336.1|GT55||eukaryota|Magnaporthe	5	148	670	811	5e-12	164	34.25	91	putative ankyrin repeat protein, partial
XP_013941042.1	AID32530.1|GT51||bacteria|Mesorhizobium	11	255	805	1043	2e-17	212	31.52	95	2-deoxy-D-gluconate 3-dehydrogenase
XP_013945411.1	ADJ49655.1|GT4||bacteria|Amycolatopsis	10	222	349	549	1e-19	227	33.64	93	putative hydrolase, partial
XP_013946941.1	AEO66607.1|GH18|CBM18,CBM50,CBM50|eukaryota|Thielavia	1	125	229	395	1e-22	246	37.13	72	glycoside hydrolase family 18 protein
XP_013944284.1	CDI56764.1|GH23||eukaryota|Melanopsichium	44	226	182	357	1e-25	267	38.17	73	glycoside hydrolase family 23 protein
XP_013940530.1	AEI52017.1|CE6||bacteria|Runella	16	200	311	501	7e-26	272	36.92	92	hypothetical protein TRIATDRAFT_27085, partial
XP_013937748.1	CCA39610.1|GT2||eukaryota|Pichia	10	183	2	167	8e-27	275	40.34	89	Conserved hypothetical protein
XP_013940577.1	AIV35668.1|AA7||bacteria|Streptomyces	46	285	80	316	2e-29	303	31.02	73	hypothetical protein TRIATDRAFT_33352
XP_013947643.1	EAA61740.1|AA3||eukaryota|Aspergillus	1	220	1	221	9e-31	313	34.21	99	hypothetical protein TRIATDRAFT_297486
XP_013942760.1	AEO64347.1|GH55||eukaryota|Thielavia	1	130	185	313	2e-33	322	50.77	97	glycoside hydrolase family 55 protein
XP_013939844.1	AGJ52613.1|AA0||bacteria|Streptomyces	61	484	45	464	8e-34	344	30.07	87	hypothetical protein TRIATDRAFT_287003
XP_013942155.1	EAA61740.1|AA3||eukaryota|Aspergillus	1	217	1	221	9e-37	359	34.68	96	hypothetical protein TRIATDRAFT_293213
XP_013943144.1	EAA63396.1|GH76||eukaryota|Aspergillus	24	359	435	751	5e-37	368	33.91	93	hypothetical protein TRIATDRAFT_299717
XP_013944727.1	AEI52017.1|CE6||bacteria|Runella	77	581	293	753	8e-41	409	31.51	83	hypothetical protein TRIATDRAFT_317495
XP_013937822.1	CCA38978.1|GT20||eukaryota|Pichia	1	311	477	847	1e-45	439	31.65	72	protein phosphatase PTC2
XP_013938806.1	ALJ44860.1|GH92||bacteria|Bacteroides	38	405	398	749	1e-45	441	33.51	91	hypothetical protein TRIATDRAFT_29654
XP_013943599.1	EAA63396.1|GH76||eukaryota|Aspergillus	1	354	406	751	1e-45	430	34.62	100	hypothetical protein TRIATDRAFT_300064
XP_013948407.1	AFN02868.1|GT32||eukaryota|Phakopsora	33	302	15	276	5e-48	440	38.77	73	glycosyltransferase family 32 protein
XP_013948376.1	CAK96418.1|GH79||eukaryota|Aspergillus	33	507	42	541	1e-48	459	30.29	93	glycoside hydrolase family 79 protein
XP_013940041.1	ALJ44860.1|GH92||bacteria|Bacteroides	35	399	397	755	1e-49	474	35.19	86	hypothetical protein TRIATDRAFT_268051
XP_013944285.1	CAC07218.1|GH75||eukaryota|Metarhizium	19	172	34	188	7e-50	424	57.96	78	hypothetical protein TRIATDRAFT_197013
XP_013938307.1	AIG73793.1|CE1||bacteria|Amycolatopsis	27	310	42	307	2e-51	451	39.31	90	carbohydrate esterase family 1 protein
XP_013942757.1	AAQ14297.2|GH16||eukaryota|Fusarium	7	352	6	350	1e-51	467	31.79	90	glycoside hydrolase family 16 protein
XP_013943364.1	XP_001388503.1|GT0||eukaryota|Aspergillus	2	356	27	376	1e-52	471	31.81	94	hypothetical protein TRIATDRAFT_184052, partial
XP_013945723.1	AJR05544.1|AA7||bacteria|Photobacterium	22	472	15	456	2e-55	501	30.30	94	hypothetical protein TRIATDRAFT_52312
XP_013945698.1	BAE63841.1|PL7||eukaryota|Aspergillus	1	241	1	254	8e-57	476	40.47	100	polysaccharide lyase family 7 protein
XP_013949085.1	XP_001388503.1|GT0||eukaryota|Aspergillus	16	400	21	392	4e-58	510	34.35	96	hypothetical protein TRIATDRAFT_288740
XP_013945917.1	BAE63841.1|PL7||eukaryota|Aspergillus	5	248	6	254	6e-66	538	44.22	98	polysaccharide lyase family 7 protein
XP_013941787.1	AFW16060.1|GH43||eukaryota|Phanerochaete	44	346	16	321	8e-68	566	43.99	86	glycoside hydrolase family 43 protein
XP_013940935.1	AIU76227.1|AA0||bacteria|Bacillus	3	435	27	512	5e-70	608	32.73	86	hypothetical protein TRIATDRAFT_182360, partial
XP_013945330.1	CCT72882.1|GH5||eukaryota|Fusarium	9	357	11	358	2e-71	602	42.22	77	glycoside hydrolase family 5 protein
XP_013942790.1	AEO55983.1|GH16||eukaryota|Myceliophthora	2	331	3	323	1e-71	616	37.76	99	glycoside hydrolase family 16 protein, partial
XP_013938312.1	CCD43680.2|GH71||eukaryota|Botryotinia	183	596	268	696	4e-72	640	36.55	90	glycoside hydrolase family 71 protein
XP_013942693.1	CCD34323.1|GH76||eukaryota|Botryotinia	3	390	2	395	7e-73	612	37.65	97	glycoside hydrolase family 76 protein
XP_013945523.1	AEO66576.1|GT32||eukaryota|Thielavia	77	371	78	411	1e-73	614	40.35	79	glycosyltransferase family 32 protein
XP_013942729.1	CAP79838.1|CE3||eukaryota|Penicillium	1	196	107	306	5e-75	598	55.50	95	hypothetical protein TRIATDRAFT_224036
XP_013949291.1	CCD49058.1|GH28||eukaryota|Botryotinia	1	412	1	403	1e-75	631	37.56	98	glycoside hydrolase family 28 protein
XP_013942904.1	ACU60204.1|GH76|CBM13|bacteria|Chitinophaga	4	502	39	532	8e-76	649	32.62	99	glycoside hydrolase family 76 protein
XP_013939152.1	CED85556.1|AA3||eukaryota|Xanthophyllomyces	9	299	6	302	2e-78	672	48.23	94	hypothetical protein TRIATDRAFT_301497
XP_013940486.1	EAA29319.1|GH93||eukaryota|Neurospora	31	337	787	1119	2e-79	686	48.82	84	glycoside hydrolase family 93 protein
XP_013942837.1	CCT64215.1|GT15||eukaryota|Fusarium	7	399	17	418	2e-81	674	39.09	96	glycosyltransferase family 15 protein
XP_013948942.1	EAA29319.1|GH93||eukaryota|Neurospora	29	334	787	1119	1e-81	702	49.40	85	glycoside hydrolase family 93 protein
XP_013944403.1	CCD49125.1|GH79||eukaryota|Botryotinia	1	519	1	537	6e-86	720	34.19	99	glycoside hydrolase family 79 protein
XP_013943227.1	CCT68698.1|GT1||eukaryota|Fusarium	4	207	6	208	4e-87	670	58.82	99	hypothetical protein TRIATDRAFT_292592
XP_013943304.1	XP_003715080.1|AA8||eukaryota|Magnaporthe	32	481	56	492	3e-88	729	36.52	93	hypothetical protein TRIATDRAFT_284087
XP_013939772.1	ABO55708.1|CE0||bacteria|Burkholderia	1	283	1	280	6e-89	698	51.75	99	carbohydrate esterase family 1 protein
XP_013940770.1	AEO68279.1|CE0||eukaryota|Thielavia	4	271	3	268	2e-90	706	46.27	96	carbohydrate esterase family 4 protein
XP_013948477.1	EAA59719.1|GH75||eukaryota|Aspergillus	1	608	60	572	2e-90	794	34.12	97	conserved hypothetical protein
XP_013942113.1	CEF77547.1|GT0||eukaryota|Fusarium	12	415	7	414	7e-93	748	39.62	97	hypothetical protein TRIATDRAFT_86933
XP_013942820.1	CCT68092.1|CE5||eukaryota|Fusarium	1	229	1	227	1e-93	718	59.39	99	carbohydrate esterase family 5 protein
XP_013944372.1	CEF86021.1|GT8||eukaryota|Fusarium	56	361	61	345	9e-96	758	50.00	81	hypothetical protein TRIATDRAFT_161219
XP_013941769.1	AEO68639.1|GT1||eukaryota|Thielavia	7	471	2	490	7e-98	796	34.27	95	glycosyltransferase family 1 protein
XP_013941785.1	ACX75599.1|PL1||bacteria|Fibrobacter	6	361	16	379	1e-98	795	46.61	99	polysaccharide lyase family 1 protein
XP_013947531.1	CAK96418.1|GH79||eukaryota|Aspergillus	18	486	46	539	1e-98	804	40.52	96	glycoside hydrolase family 79 protein
XP_013940669.1	AEO67388.1|GH128||eukaryota|Thielavia	21	289	25	298	6e-101	782	54.55	92	hypothetical protein TRIATDRAFT_34603
XP_013946983.1	CEF73821.1|GT1||eukaryota|Fusarium	7	281	7	276	3e-101	780	57.40	94	glycosyltransferase family 1 protein
XP_013945495.1	CCD49058.1|GH28||eukaryota|Botryotinia	49	438	28	410	7e-104	825	47.95	85	glycoside hydrolase family 28 protein
XP_013940462.1	AEO68411.1|CE0||eukaryota|Thielavia	122	677	5	565	2e-104	864	37.46	80	carbohydrate esterase family 3 protein
XP_013942670.1	XP_324881.1|GH25||eukaryota|Neurospora	10	228	8	226	1e-104	790	67.12	96	glycoside hydrolase family 25 protein
XP_013945117.1	CCD43231.1|GH39||eukaryota|Botryotinia	5	430	6	446	1e-104	833	40.27	98	glycoside hydrolase family 39 protein
XP_013937521.1	CEF87069.1|GH12||eukaryota|Fusarium	19	247	20	248	9e-106	802	65.50	92	glycoside hydrolase family 12 protein
XP_013938196.1	CAE76242.1|AA6||eukaryota|Neurospora	1	200	1	200	5e-106	794	72.00	99	hypothetical protein TRIATDRAFT_302532
XP_013941784.1	CEF83009.1|CE3||eukaryota|Fusarium	50	288	31	267	5e-107	821	64.85	77	carbohydrate esterase family 3 protein
XP_013949265.1	CAA93246.1|GH27||eukaryota|Trichoderma	32	438	176	585	5e-107	867	45.39	83	glycoside hydrolase family 27 protein
XP_013948906.1	CAC07218.1|GH75||eukaryota|Metarhizium	1	230	1	233	1e-108	823	66.95	83	glycoside hydrolase family 75 protein
XP_013944580.1	CAC07216.1|GH18|CBM1|eukaryota|Metarhizium	8	437	4	414	6e-109	858	44.04	98	glycoside hydrolase family 18 protein
XP_013942615.1	CCT69058.1|GH16||eukaryota|Fusarium	11	282	11	279	2e-109	832	55.15	96	glycoside hydrolase family 16 protein
XP_013945037.1	ABK59833.1|GH11||eukaryota|Trichoderma	1	225	1	229	3e-110	827	69.87	100	glycoside hydrolase family 11 protein
XP_013944938.1	AEO63100.1|GH11|CBM1|eukaryota|Thielavia	1	284	1	296	6e-111	844	61.72	100	glycoside hydrolase family 11 protein
XP_013947497.1	BAE63841.1|PL7||eukaryota|Aspergillus	4	249	3	254	3e-111	839	62.20	99	polysaccharide lyase family 7 protein
XP_013940546.1	CDP24658.1|CE16||eukaryota|Podospora	4	338	6	345	3e-114	877	47.35	99	hypothetical protein TRIATDRAFT_32980
XP_013941439.1	CCT63735.1|GT31||eukaryota|Fusarium	29	492	47	518	2e-114	908	37.18	94	glycosyltransferase family 31 protein
XP_013947351.1	AAP57757.1|CE5||eukaryota|Trichoderma	27	304	27	299	2e-114	870	64.89	91	carbohydrate esterase family 5 protein
XP_013940444.1	EAA59072.1|AA9||eukaryota|Aspergillus	9	307	304	622	3e-117	934	56.92	97	hypothetical protein TRIATDRAFT_295938
XP_013946035.1	ABX57824.1|GH75||eukaryota|Fusarium	1	303	1	298	4e-118	895	56.96	99	glycoside hydrolase family 75 protein
XP_013940489.1	AAT84251.1|GH16||eukaryota|Fusarium	19	419	8	384	8e-120	926	47.63	95	glycoside hydrolase family 16 protein
XP_013947921.1	AEO55065.1|GT32||eukaryota|Myceliophthora	70	354	133	416	1e-120	929	59.79	81	glycosyltransferase family 32 protein
XP_013948408.1	CCT74021.1|GT64||eukaryota|Fusarium	10	344	37	358	8e-121	924	52.84	93	glycosyltransferase family 64 protein
XP_013940397.1	XP_388068.1|GH12||eukaryota|Fusarium	1	322	1	324	6e-122	925	54.38	98	glycoside hydrolase family 12 protein
XP_013941775.1	CEF85876.1|AA9|CBM18|eukaryota|Fusarium	11	363	7	350	4e-122	946	49.86	95	glycoside hydrolase family 61 protein
XP_013940326.1	CCT67099.1|AA11||eukaryota|Fusarium	1	407	1	404	3e-122	942	50.23	100	hypothetical protein TRIATDRAFT_302363
XP_013943729.1	AEO58638.1|AA3||eukaryota|Myceliophthora	1	530	1	537	3e-122	969	38.03	99	hypothetical protein TRIATDRAFT_40254
XP_013937546.1	BAG80639.1|PL20||eukaryota|Trichoderma	20	256	21	257	5e-123	918	69.20	92	hypothetical protein TRIATDRAFT_82388
XP_013939243.1	CCT65987.1|GH16||eukaryota|Fusarium	6	314	9	319	6e-124	954	60.58	93	glycoside hydrolase family 16 protein
XP_013948910.1	CAA83846.1|GH45|CBM1|eukaryota|Trichoderma	1	246	1	241	3e-124	923	75.61	99	glycoside hydrolase family 45 protein
XP_013943714.1	AEO59372.1|GT8||eukaryota|Myceliophthora	75	376	49	351	3e-126	961	60.91	80	glycosyltransferase family 8 protein
XP_013944745.1	CAC14144.1|CE1|CBM1|eukaryota|Talaromyces	9	348	15	353	1e-126	961	55.29	98	carbohydrate esterase family 1 protein
XP_013938369.1	CCT74021.1|GT64||eukaryota|Fusarium	15	352	41	361	5e-127	965	51.18	96	glycosyltransferase family 64 protein
XP_013938379.1	AEO66258.1|CE8||eukaryota|Thielavia	1	328	8	333	5e-127	959	59.52	100	carbohydrate esterase family 8 protein
XP_013945257.1	CEF78673.1|GT32||eukaryota|Fusarium	2	326	61	382	3e-128	973	55.38	96	glycosyltransferase family 32 protein
XP_013949141.1	ABK59833.1|GH11||eukaryota|Trichoderma	1	230	1	229	1e-129	956	79.13	100	glycoside hydrolase family 11 protein
XP_013939497.1	CCT62478.1|CE4||eukaryota|Fusarium	5	242	28	263	4e-130	966	74.37	93	carbohydrate esterase family 4 protein
XP_013945965.1	AEO64856.1|GH16||eukaryota|Thielavia	7	326	14	332	2e-130	1007	57.63	94	glycoside hydrolase family 16 protein
XP_013943119.1	CCT73500.1|GH128||eukaryota|Fusarium	10	299	10	298	5e-131	983	61.72	90	hypothetical protein TRIATDRAFT_299700
XP_013946224.1	CEF72406.1|AA8||eukaryota|Fusarium	14	400	10	373	4e-131	999	51.55	96	hypothetical protein TRIATDRAFT_133085
XP_013944300.1	AAS77607.1|GH75||eukaryota|Trichoderma	1	235	1	235	1e-131	969	77.02	100	glycoside hydrolase family 75 protein
XP_013944822.1	AEO68738.1|GT32||eukaryota|Thielavia	30	327	27	330	1e-131	990	60.33	88	glycosyltransferase family 32 protein
XP_013943542.1	CCT68763.1|GH114||eukaryota|Fusarium	7	333	17	341	3e-132	995	59.70	98	hypothetical protein TRIATDRAFT_300014
XP_013945050.1	CCT74016.1|GT34||eukaryota|Fusarium	1	312	1	313	1e-132	993	56.55	100	glycosyltransferase family 34 protein
XP_013948646.1	AEO64619.1|GT32||eukaryota|Thielavia	1	385	47	438	8e-133	1014	48.48	99	glycosyltransferase family 32 protein
XP_013944991.1	CAA93247.1|CE5|CBM1|eukaryota|Trichoderma	1	237	1	237	6e-133	986	83.12	99	carbohydrate esterase family 5 protein
XP_013941241.1	CCT67688.1|AA1||eukaryota|Fusarium	3	521	78	596	8e-135	1055	42.67	99	hypothetical protein TRIATDRAFT_247069, partial
XP_013939555.1	CEF77547.1|GT0||eukaryota|Fusarium	2	407	1	410	7e-136	1034	49.40	99	hypothetical protein TRIATDRAFT_301827
XP_013939780.1	CAA93247.1|CE5|CBM1|eukaryota|Trichoderma	1	296	1	302	5e-136	1012	70.20	100	carbohydrate esterase family 5 protein
XP_013946444.1	CCT64640.1|GH16||eukaryota|Fusarium	1	400	1	417	4e-136	1035	50.95	100	glycoside hydrolase family 16 protein
XP_013944544.1	CAA93246.1|GH27||eukaryota|Trichoderma	32	477	165	623	3e-137	1069	48.37	94	glycoside hydrolase family 27 protein
XP_013942764.1	CCT71629.1|GT31||eukaryota|Fusarium	15	401	11	386	1e-137	1053	49.48	95	glycosyltransferase family 31 protein
XP_013942104.1	CEF84524.1|GT1||eukaryota|Fusarium	17	497	30	513	3e-138	1067	42.56	97	glycosyltransferase family 1 protein
XP_013949112.1	CCT69125.1|CE1||eukaryota|Fusarium	12	318	2	306	2e-138	1032	62.21	94	carbohydrate esterase family 1 protein
XP_013948395.1	CEF86898.1|GT31||eukaryota|Fusarium	52	490	51	491	3e-139	1073	45.01	88	glycosyltransferase family 31 protein
XP_013942791.1	ABX57824.1|GH75||eukaryota|Fusarium	1	301	1	298	3e-140	1040	62.25	100	glycoside hydrolase family 75 protein, partial
XP_013949270.1	CBY00458.1|GH88||eukaryota|Leptosphaeria	51	472	20	475	2e-140	1076	46.93	89	glycoside hydrolase family 88 protein
XP_013940222.1	ABN48556.1|CE5||eukaryota|Trichoderma	1	247	1	247	4e-141	1035	77.73	100	carbohydrate esterase family 5 protein
XP_013937806.1	CCT75713.1|GH76||eukaryota|Fusarium	15	440	11	452	4e-143	1089	49.10	96	glycoside hydrolase family 76 protein
XP_013944297.1	CEF86739.1|CE4|,CBM18|eukaryota|Fusarium	6	470	5	453	7e-144	1098	48.41	97	carbohydrate esterase family 4 protein
XP_013947197.1	BAG80639.1|PL20||eukaryota|Trichoderma	1	256	1	255	4e-144	1057	79.30	98	hypothetical protein TRIATDRAFT_213718
XP_013947627.1	CAA93246.1|GH27||eukaryota|Trichoderma	28	470	168	620	2e-145	1123	51.76	94	glycoside hydrolase family 27 protein
XP_013945653.1	CCT69815.1|GT69||eukaryota|Fusarium	1	483	1	452	8e-146	1111	46.12	99	glycosyltransferase family 69 protein
XP_013938989.1	AEO68518.1|GT31||eukaryota|Thielavia	77	483	79	494	5e-146	1117	49.88	84	glycosyltransferase family 31 protein
XP_013940823.1	CAB65657.1|GH28||eukaryota|Aspergillus	7	405	9	406	1e-147	1110	53.25	99	glycoside hydrolase family 28 protein
XP_013949185.1	CEF86766.1|GH64||eukaryota|Fusarium	2	374	3	382	2e-148	1110	55.96	99	glycoside hydrolase family 64 protein
XP_013947490.1	CCT67677.1|GH16||eukaryota|Fusarium	1	304	1	308	9e-149	1098	70.00	100	glycoside hydrolase family 16 protein
XP_013949120.1	ACD36971.1|AA9||eukaryota|Trichoderma	1	251	1	249	5e-150	1094	80.88	100	glycoside hydrolase family 61 protein
XP_013949012.1	AAS77607.1|GH75||eukaryota|Trichoderma	1	234	1	235	3e-152	1105	90.64	100	glycoside hydrolase family 75 protein
XP_013937591.1	AAN78423.1|GH11||eukaryota|Trichoderma	1	220	1	220	2e-153	1110	98.64	100	glycoside hydrolase family 11 protein
XP_013939423.1	CEF72301.1|GT31||eukaryota|Fusarium	19	436	19	453	2e-154	1164	49.54	95	glycosyltransferase family 31 protein
XP_013942245.1	CCT67337.1|GH47||eukaryota|Fusarium	635	1126	472	977	4e-156	1281	50.09	85	glycoside hydrolase family 47 protein
XP_013943029.1	ABN48479.1|GH10||eukaryota|Aspergillus	1	322	2	324	2e-156	1152	65.33	99	glycoside hydrolase family 10 protein
XP_013944374.1	AEO70954.1|GH62|CBM1|eukaryota|Thielavia	18	382	18	392	1e-156	1167	61.94	96	glycoside hydrolase family 62 protein
XP_013940496.1	AAL26904.1|GH55||eukaryota|Blumeria	44	784	38	765	6e-157	1242	38.90	94	glycoside hydrolase family 55 protein
XP_013945550.1	CCT74650.1|GH16||eukaryota|Fusarium	20	325	78	394	3e-157	1164	67.19	94	glycoside hydrolase family 16 protein
XP_013943910.1	CCT69815.1|GT69||eukaryota|Fusarium	43	416	79	452	9e-159	1190	59.89	89	glycosyltransferase family 69 protein
XP_013941474.1	CEF84933.1|GH76||eukaryota|Fusarium	15	406	17	404	8e-159	1184	58.33	97	glycoside hydrolase family 76 protein
XP_013945909.1	AEO57324.1|GH17||eukaryota|Myceliophthora	1	410	1	405	2e-159	1188	58.29	100	glycoside hydrolase family 17 protein
XP_013939257.1	CEF84639.1|GH16||eukaryota|Fusarium	1	379	1	373	1e-159	1185	60.79	100	glycoside hydrolase family 16 protein
XP_013939034.1	AIT18905.1|GH18||eukaryota|Hirsutella	1	370	1	367	5e-160	1185	59.30	99	glycoside hydrolase family 18 protein
XP_013944823.1	AEO64619.1|GT32||eukaryota|Thielavia	5	422	7	439	5e-160	1198	51.49	97	glycosyltransferase family 32 protein
XP_013945496.1	CCT69140.1|GH64||eukaryota|Fusarium	1	448	1	443	1e-160	1205	52.22	99	glycoside hydrolase family 64 protein
XP_013947919.1	CAP73167.1|GT8||eukaryota|Podospora	1	506	1	486	7e-161	1229	49.82	92	glycosyltransferase family 8 protein
XP_013945520.1	AAM77713.1|GH12||eukaryota|Trichoderma	1	233	1	233	6e-161	1163	97.00	100	glycoside hydrolase family 12 protein
XP_013945848.1	CCT71189.1|GT17||eukaryota|Fusarium	14	365	16	376	9e-164	1210	61.88	96	glycosyltransferase family 17 protein
XP_013948980.1	CEF74607.1|AA1||eukaryota|Fusarium	4	589	2	585	4e-164	1258	43.97	97	hypothetical protein TRIATDRAFT_83848
XP_013939018.1	CCT64606.1|GT76||eukaryota|Fusarium	1	433	1	427	3e-164	1226	55.66	100	glycosyltransferase family 76 protein
XP_013938724.1	CEF84054.1|AA7||eukaryota|Fusarium	1	451	1	468	3e-165	1239	50.00	99	hypothetical protein TRIATDRAFT_28652
XP_013949278.1	CAC07216.1|GH18|CBM1|eukaryota|Metarhizium	5	408	2	414	7e-167	1239	59.04	99	glycoside hydrolase family 18 protein
XP_013947682.1	CEF73756.1|GH5||eukaryota|Fusarium	1	395	1	393	4e-167	1238	56.06	100	glycoside hydrolase family 5 protein
XP_013940487.1	CCT70688.1|GH27||eukaryota|Fusarium	23	407	23	406	3e-167	1240	59.33	94	glycoside hydrolase family 27 protein
XP_013949290.1	EAL85097.1|GH18||eukaryota|Aspergillus	19	328	21	334	3e-167	1225	74.60	95	glycoside hydrolase family 18 protein
XP_013942739.1	ACP50519.2|GH43|CBM6|eukaryota|Penicillium	1	323	64	415	1e-168	1246	67.61	100	hypothetical protein TRIATDRAFT_309935
XP_013941788.1	CCT63803.1|GH132||eukaryota|Fusarium	1	500	1	496	2e-169	1274	53.41	100	SUN family beta-glucosidase-like protein
XP_013938816.1	CCT67128.1|GH16||eukaryota|Fusarium	4	370	8	378	1e-169	1250	63.00	99	glycoside hydrolase family 16 protein
XP_013938395.1	AEO71939.1|AA3||eukaryota|Thielavia	3	596	7	604	4e-171	1305	46.20	99	hypothetical protein TRIATDRAFT_302655
XP_013947437.1	AAG32629.1|GT2||eukaryota|Trichoderma	1	243	1	243	2e-173	1247	96.30	100	glycosyltransferase family 2 protein
XP_013947509.1	CAC07216.1|GH18|CBM1|eukaryota|Metarhizium	7	416	4	414	4e-175	1294	62.41	99	glycoside hydrolase family 18 protein
XP_013942720.1	AKC54395.1|GH28||eukaryota|Fusarium	12	444	14	448	1e-175	1304	55.13	98	glycoside hydrolase family 28 protein
XP_013938750.1	CEF83683.1|CE4|CBM18|eukaryota|Fusarium	33	461	31	473	5e-176	1311	54.00	93	carbohydrate esterase family 4 protein
XP_013941887.1	CCT71621.1|GT1||eukaryota|Fusarium	1	416	17	432	1e-176	1306	62.02	100	glycosyltransferase family 1 protein
XP_013944629.1	CAD70378.1|GH72||eukaryota|Neurospora	6	390	7	381	5e-177	1305	62.53	99	glycoside hydrolase family 72 protein, partial
XP_013946646.1	BAE64690.1|GH93||eukaryota|Aspergillus	27	377	35	385	3e-178	1308	68.38	92	glycoside hydrolase family 93 protein
XP_013944871.1	CCT68864.1|GH16|CBM18|eukaryota|Fusarium	1	477	1	477	5e-180	1339	57.20	100	glycoside hydrolase family 16 protein
