# Supplementary material for: Carbohydrate-active enzymes in Trichoderma harzianum: a bioinformatic analysis bioprospecting for key enzymes for the biofuels industry
Source: BMC Genomics. 2017 Oct 12;18:779. doi: 10.1186/s12864-017-4181-9 (PMC5639747; doi:10.1186/s12864-017-4181-9)
Supplement: Supplementary file 7 — Mapping of RNA-Seq reads against the CAZymes of T. harzianum. (XLSX 121 kb) [file 12864_2017_4181_MOESM7_ESM.xlsx]

## Sheet: RNAseq
Feature ID	CEL											DSB											LAC
	CEL-Expression values	CEL - Normalized expression values	CEL-Transformed values	CEL -Gene length	CEL-Unique gene reads	CEL-Total gene reads	CEL-RPKM	CEL - TPM	CEL - Means	CEL - Transformed means	CEL - Normalized means	DSB - Expression values	DSB - Normalized expression values	DSB - Transformed values	DSB - Gene length	DSB - Unique gene reads	DSB - Total gene reads	DSB - RPKM	DSB - TPM	DSB - Means	DSB - Transformed means	DSB - Normalized means	LAC - Expression values	LAC - Normalized expression values	LAC - Transformed values	LAC - Gene length	LAC - Unique gene reads	LAC - Total gene reads	LAC - RPKM	LAC - TPM	LAC - Means	LAC - Transformed means	LAC - Normalized means
KKO99004.1	23262.8	4.3	4.36666	1637	108316	108316	23262.8	49983.1	23262.8	4.36666	4.3	27534.2	4.5	4.43987	1637	156674	156674	27534.2	54799.6	27534.2	4.43987	4.5	33439.1	4.5	4.52425	1637	199300	199300	33439.1	66240.2	33439.1	4.52425	4.5
KKP01418.1	23133.8	4.3	4.36425	2326	153052	153052	23133.8	49705.9	23133.8	4.36425	4.3	18098.4	4.3	4.25764	2326	146327	146327	18098.4	36020	18098.4	4.25764	4.3	16677.3	4.2	4.22213	2326	141234	141234	16677.3	33036.4	16677.3	4.22213	4.2
KKO97791.1	22570.2	4.3	4.35353	1566	100533	100533	22570.2	48494.9	22570.2	4.35353	4.3	24003.2	4.4	4.38027	1566	130658	130658	24003.2	47772	24003.2	4.38027	4.4	17532.5	4.2	4.24384	1566	99963	99963	17532.5	34730.5	17532.5	4.24384	4.2
KKP04658.1	20560.1	4.3	4.31302	1094	63977	63977	20560.1	44175.9	20560.1	4.31302	4.3	28051.9	4.5	4.44796	1094	106673	106673	28051.9	55829.9	28051.9	4.44796	4.5	25936.6	4.4	4.41391	1094	103308	103308	25936.6	51378.3	25936.6	4.41391	4.4
KKP05599.1	17971.3	4.2	4.25458	1374	70234	70234	17971.3	38613.5	17971.3	4.25458	4.2	13421.1	4.2	4.12779	1374	64099	64099	13421.1	26711.2	13421.1	4.12779	4.2	13685	4.1	4.13625	1374	68460	68460	13685	27109	13685	4.13625	4.1
KKO97789.1	17595	4.2	4.24539	1215	60806	60806	17595	37805	17595	4.24539	4.2	16016.2	4.2	4.20456	1215	67641	67641	16016.2	31875.9	16016.2	4.20456	4.2	13377.6	4.1	4.12638	1215	59178	59178	13377.6	26500.1	13377.6	4.12638	4.1
KKP02016.1	16669.3	4.2	4.22192	726	34422	34422	16669.3	35816.1	16669.3	4.22192	4.2	27840.2	4.5	4.44467	726	70256	70256	27840.2	55408.5	27840.2	4.44467	4.5	21452.6	4.3	4.33148	726	56705	56705	21452.6	42496	21452.6	4.33148	4.3
KKP03494.1	16291.3	4.2	4.21195	1583	73353	73353	16291.3	35003.9	16291.3	4.21195	4.2	23169.3	4.4	4.36491	1583	127488	127488	23169.3	46112.4	23169.3	4.36491	4.4	24306.1	4.4	4.38572	1583	140088	140088	24306.1	48148.5	24306.1	4.38572	4.4
KKP00372.1	15121.8	4.1	4.1796	1879	80819	80819	15121.8	32491.2	15121.8	4.1796	4.1	15651.8	4.2	4.19456	1879	102227	102227	15651.8	31150.7	15651.8	4.19456	4.2	10965.5	4	4.04003	1879	75017	75017	10965.5	21721.8	10965.5	4.04003	4
KKP07073.1	8485.63	3.9	3.92868	1470	35480	35480	8485.63	18232.5	8485.63	3.92868	3.9	14977.3	4.2	4.17543	1470	76529	76529	14977.3	29808.4	14977.3	4.17543	4.2	15503.2	4.2	4.19042	1470	82974	82974	15503.2	30710.6	15503.2	4.19042	4.2
KKP06476.1	7724.91	3.9	3.88789	939	20632	20632	7724.91	16598	7724.91	3.88789	3.9	9661.36	4	3.98504	939	31534	31534	9661.36	19228.4	9661.36	3.98504	4	13761.1	4.1	4.13865	939	47046	47046	13761.1	27259.7	13761.1	4.13865	4.1
KKP02477.1	7118.08	3.8	3.85236	1474	29843	29843	7118.08	15294.1	7118.08	3.85236	3.8	8260.65	4	3.91701	1474	42324	42324	8260.65	16440.6	8260.65	3.91701	4	7487.38	3.9	3.87433	1474	40182	40182	7487.38	14831.9	7487.38	3.87433	3.9
KKP05773.1	6749.95	3.8	3.8293	984	18892	18892	6749.95	14503.1	6749.95	3.8293	3.8	4920.55	3.7	3.69201	984	16830	16830	4920.55	9793.06	4920.55	3.69201	3.7	7892.85	3.9	3.89723	984	28277	28277	7892.85	15635.1	7892.85	3.89723	3.9
KKO97805.1	6552.82	3.8	3.81643	1029	19179	19179	6552.82	14079.6	6552.82	3.81643	3.8	7781.61	3.9	3.89107	1029	27833	27833	7781.61	15487.2	7781.61	3.89107	3.9	8671.15	3.9	3.93808	1029	32486	32486	8671.15	17176.9	8671.15	3.93808	3.9
KKP05760.1	5911.23	3.7	3.77168	1105	18579	18579	5911.23	12701	5911.23	3.77168	3.7	9809.58	4	3.99165	1105	37678	37678	9809.58	19523.4	9809.58	3.99165	4	9682.95	4	3.98601	1105	38956	38956	9682.95	19181.2	9682.95	3.98601	4
KKP05610.1	5190.49	3.7	3.71521	1700	25098	25098	5190.49	11152.4	5190.49	3.71521	3.7	4270	3.7	3.63043	1700	25232	25232	4270	8498.3	4270	3.63043	3.7	5518.57	3.7	3.74183	1700	34157	34157	5518.57	10931.9	5518.57	3.74183	3.7
KKP05473.1	5080.69	3.7	3.70592	1507	21778	21778	5080.69	10916.5	5080.69	3.70592	3.7	3404.75	3.6	3.53208	1507	17835	17835	3404.75	6776.25	3404.75	3.53208	3.6	2836.45	3.5	3.45278	1507	15563	15563	2836.45	5618.8	2836.45	3.45278	3.5
KKP06787.1	4750.94	3.6	3.67678	1504	20324	20324	4750.94	10208	4750.94	3.67678	3.6	3028.02	3.5	3.48116	1504	15830	15830	3028.02	6026.46	3028.02	3.48116	3.5	2848.5	3.5	3.45462	1504	15598	15598	2848.5	5642.66	2848.5	3.45462	3.5
KKP00872.1	4184.04	3.6	3.6216	2945	35048	35048	4184.04	8989.94	4184.04	3.6216	3.6	3148.57	3.5	3.49811	2945	32231	32231	3148.57	6266.4	3148.57	3.49811	3.5	2599.53	3.4	3.41489	2945	27873	27873	2599.53	5149.46	2599.53	3.41489	3.4
KKO99128.1	4104.65	3.6	3.61328	1114	12694	13006	4104.65	8819.37	4104.65	3.61328	3.6	3906.28	3.6	3.59176	1114	14856	15126	3906.28	7774.42	3906.28	3.59176	3.6	5819.89	3.8	3.76491	1114	23228	23605	5819.89	11528.7	5819.89	3.76491	3.8
KKP01663.1	4049.51	3.6	3.6074	1841	21205	21205	4049.51	8700.88	4049.51	3.6074	3.6	5442.52	3.8	3.7358	1841	34828	34828	5442.52	10831.9	5442.52	3.7358	3.8	6164.71	3.8	3.78991	1841	41321	41321	6164.71	12211.8	6164.71	3.78991	3.8
KKP06353.1	3992.13	3.6	3.6012	831	9436	9436	3992.13	8577.6	3992.13	3.6012	3.6	5459.88	3.8	3.73718	831	15771	15771	5459.88	10866.4	5459.88	3.73718	3.8	4508.26	3.7	3.65401	831	13640	13640	4508.26	8930.52	4508.26	3.65401	3.7
KKP00125.1	3707.09	3.5	3.56903	1413	14899	14899	3707.09	7965.15	3707.09	3.56903	3.5	5099.42	3.7	3.70752	1413	25046	25046	5099.42	10149.1	5099.42	3.70752	3.7	5842.7	3.8	3.76661	1413	30058	30058	5842.7	11573.9	5842.7	3.76661	3.8
KKP00192.1	3703.74	3.5	3.56864	1397	14717	14717	3703.74	7957.96	3703.74	3.56864	3.5	3550.51	3.6	3.55029	1397	17241	17241	3550.51	7066.35	3550.51	3.55029	3.6	3654.93	3.6	3.56288	1397	18590	18590	3654.93	7240.13	3654.93	3.56288	3.6
KKO99651.1	3683.03	3.5	3.5662	1074	11251	11251	3683.03	7913.45	3683.03	3.5662	3.5	6595.71	3.9	3.81926	1074	24623	24623	6595.71	13127	6595.71	3.81926	3.9	8855.1	3.9	3.94719	1074	34626	34626	8855.1	17541.3	8855.1	3.94719	3.9
KKP06860.1	3644.64	3.5	3.56165	1372	14223	14223	3644.64	7830.98	3644.64	3.56165	3.5	4073.79	3.6	3.61	1372	19428	19428	4073.79	8107.8	4073.79	3.61	3.6	4307.88	3.6	3.63426	1372	21519	21519	4307.88	8533.58	4307.88	3.63426	3.6
KKP01562.1	3531.18	3.5	3.54792	1595	16020	16020	3531.18	7587.19	3531.18	3.54792	3.5	3386.09	3.6	3.5297	1595	18773	18773	3386.09	6739.11	3386.09	3.5297	3.6	2893.14	3.5	3.46137	1595	16801	16801	2893.14	5731.1	2893.14	3.46137	3.5
KKP00707.1	3329.85	3.5	3.52242	1755	16622	16622	3329.85	7154.6	3329.85	3.52242	3.5	2885.1	3.5	3.46016	1755	17600	17600	2885.1	5742.02	2885.1	3.46016	3.5	3264.93	3.5	3.51387	1755	20862	20862	3264.93	6467.58	3264.93	3.51387	3.5
KKO98503.1	3210.86	3.5	3.50662	1205	11005	11005	3210.86	6898.93	3210.86	3.50662	3.5	3036.15	3.5	3.48232	1205	12717	12717	3036.15	6042.64	3036.15	3.48232	3.5	3486.93	3.5	3.54244	1205	15298	15298	3486.93	6907.34	3486.93	3.54244	3.5
KKP04531.1	3034.61	3.5	3.4821	1544	13327	13327	3034.61	6520.25	3034.61	3.4821	3.5	4061.01	3.6	3.60863	1544	21795	21795	4061.01	8082.37	4061.01	3.60863	3.6	3895.58	3.6	3.59057	1544	21899	21899	3895.58	7716.85	3895.58	3.59057	3.6
KKP03811.1	2981.53	3.4	3.47444	1205	10219	10219	2981.53	6406.2	2981.53	3.47444	3.4	2912.47	3.5	3.46426	1205	12199	12199	2912.47	5796.51	2912.47	3.46426	3.5	4059.04	3.6	3.60842	1205	17808	17808	4059.04	8040.65	4059.04	3.60842	3.6
KKP06441.1	2959.1	3.4	3.47116	2047	17229	17229	2959.1	6358.01	2959.1	3.47116	3.4	2116.29	3.4	3.32557	2047	15058	15058	2116.29	4211.91	2116.29	3.32557	3.4	2066.32	3.3	3.3152	2047	15400	15400	2066.32	4093.23	2066.32	3.3152	3.3
KKP03649.1	2907.56	3.4	3.46353	5920	48959	48959	2907.56	6247.26	2907.56	3.46353	3.4	3363.93	3.6	3.52685	5920	69222	69222	3363.93	6695.02	3363.93	3.52685	3.6	2438.4	3.4	3.3871	5920	52557	52557	2438.4	4830.28	2438.4	3.3871	3.4
KKP00250.1	2858.55	3.4	3.45615	834	6781	6781	2858.55	6141.95	2858.55	3.45615	3.4	2628.88	3.4	3.41977	834	7621	7621	2628.88	5232.09	2628.88	3.41977	3.4	5238.96	3.7	3.71925	834	15908	15908	5238.96	10378	5238.96	3.71925	3.7
KKO97781.1	2706.75	3.4	3.43245	940	7237	7237	2706.75	5815.8	2706.75	3.43245	3.4	6439.97	3.8	3.80888	940	21042	21042	6439.97	12817.1	6439.97	3.80888	3.8	3757.88	3.6	3.57494	940	12861	12861	3757.88	7444.06	3757.88	3.57494	3.6
KKP06544.1	2645.4	3.4	3.42249	5427	40835	40835	2645.4	5683.97	2645.4	3.42249	3.4	2667.93	3.5	3.42617	5427	50328	50328	2667.93	5309.81	2667.93	3.42617	3.5	2186.96	3.3	3.33984	5427	43212	43212	2186.96	4332.19	2186.96	3.33984	3.3
KKO98808.1	2556.56	3.4	3.40766	1023	7439	7439	2556.56	5493.1	2556.56	3.40766	3.4	1476.42	3.2	3.16921	1023	5250	5250	1476.42	2938.41	1476.42	3.16921	3.2	1506.47	3.2	3.17796	1023	5611	5611	1506.47	2984.2	1506.47	3.17796	3.2
KKO98643.1	2440.24	3.4	3.38743	1776	12327	12327	2440.24	5243.16	2440.24	3.38743	3.4	3800.23	3.6	3.57981	1776	23460	23460	3800.23	7563.35	3800.23	3.57981	3.6	4749.95	3.7	3.67669	1776	30714	30714	4749.95	9409.28	4749.95	3.67669	3.7
KKP04612.1	2418.96	3.4	3.38363	911	6268	6268	2418.96	5197.44	2418.96	3.38363	3.4	2268.36	3.4	3.35571	911	7183	7183	2268.36	4514.57	2268.36	3.35571	3.4	2387.22	3.4	3.37789	911	7918	7918	2387.22	4728.9	2387.22	3.37789	3.4
KKP07310.1	2335.95	3.3	3.36846	1532	10179	10179	2335.95	5019.09	2335.95	3.36846	3.3	1131.98	3.1	3.05384	1532	6028	6028	1131.98	2252.91	1131.98	3.05384	3.1	1144.72	3.1	3.0587	1532	6385	6385	1144.72	2267.59	1144.72	3.0587	3.1
KKP03969.1	2289.33	3.3	3.35971	3049	19854	19854	2289.33	4918.92	2289.33	3.35971	3.3	2319.07	3.4	3.36531	3049	24578	24578	2319.07	4615.5	2319.07	3.36531	3.4	3224.76	3.5	3.5085	3049	35798	35798	3224.76	6387.99	3224.76	3.5085	3.5
KKP07119.1	2250.44	3.3	3.35227	1349	8635	8635	2250.44	4835.37	2250.44	3.35227	3.3	3211.3	3.5	3.50668	1349	15058	15058	3211.3	6391.23	3211.3	3.50668	3.5	3102.09	3.5	3.49165	1349	15236	15236	3102.09	6145	3102.09	3.49165	3.5
KKP04958.1	2216.1	3.3	3.34559	867	5465	5465	2216.1	4761.57	2216.1	3.34559	3.3	2369.54	3.4	3.37466	867	7141	7141	2369.54	4715.95	2369.54	3.37466	3.4	2151.35	3.3	3.33271	867	6791	6791	2151.35	4261.65	2151.35	3.33271	3.3
KKP07817.1	2215.85	3.3	3.34554	2498	15744	15744	2215.85	4761.04	2215.85	3.34554	3.3	1821.15	3.3	3.26035	2498	15813	15813	1821.15	3624.53	1821.15	3.26035	3.3	1732.07	3.2	3.23857	2498	15753	15753	1732.07	3431.1	1732.07	3.23857	3.2
KKP06491.1	2152	3.3	3.33284	1041	6372	6372	2152	4623.85	2152	3.33284	3.3	2809.47	3.5	3.44862	1041	10166	10166	2809.47	5591.5	2809.47	3.44862	3.5	4290.08	3.6	3.63247	1041	16260	16260	4290.08	8498.32	4290.08	3.63247	3.6
KKP00134.1	2055.11	3.3	3.31284	3041	17776	17776	2055.11	4415.67	2055.11	3.31284	3.3	3137.82	3.5	3.49663	3041	33168	33168	3137.82	6245	3137.82	3.49663	3.5	3355.53	3.5	3.52576	3041	37152	37152	3355.53	6647.05	3355.53	3.52576	3.5
KKP06562.1	2019.3	3.3	3.3052	1638	9408	9408	2019.3	4338.73	2019.3	3.3052	3.3	1493.42	3.2	3.17418	1638	8503	8503	1493.42	2972.27	1493.42	3.17418	3.2	1264.64	3.1	3.10197	1638	7542	7542	1264.64	2505.16	1264.64	3.10197	3.1
KKP06543.1	2009.95	3.3	3.30319	5816	33250	33250	2009.95	4318.63	2009.95	3.30319	3.3	2137.25	3.4	3.32985	5816	43207	43207	2137.25	4253.62	2137.25	3.32985	3.4	1594.5	3.2	3.20263	5816	33764	33764	1594.5	3158.59	1594.5	3.20263	3.2
KKO98433.1	1998.11	3.3	3.30062	1563	8883	8883	1998.11	4293.18	1998.11	3.30062	3.3	1830.69	3.3	3.26261	1563	9946	9946	1830.69	3643.5	1830.69	3.26261	3.3	1842.67	3.3	3.26545	1563	10486	10486	1842.67	3650.18	1842.67	3.26545	3.3
KKP07011.1	1995.79	3.3	3.30011	2357	13380	13380	1995.79	4288.2	1995.79	3.30011	3.3	2774.37	3.5	3.44316	2357	22730	22730	2774.37	5521.65	2774.37	3.44316	3.5	2479.4	3.4	3.39435	2357	21277	21277	2479.4	4911.5	2479.4	3.39435	3.4
KKO98175.1	1993.91	3.3	3.29971	1278	7248	7248	1993.91	4284.17	1993.91	3.29971	3.3	2545.77	3.4	3.40582	1278	11309	11309	2545.77	5066.67	2545.77	3.40582	3.4	2403.6	3.4	3.38086	1278	11184	11184	2403.6	4761.34	2403.6	3.38086	3.4
KKO96622.1	1927.91	3.3	3.28509	1009	5533	5533	1927.91	4142.37	1927.91	3.28509	3.3	2752.02	3.5	3.43965	1009	9652	9652	2752.02	5477.16	2752.02	3.43965	3.5	3424.41	3.5	3.53459	1009	12580	12580	3424.41	6783.48	3424.41	3.53459	3.5
KKO97554.1	1925.39	3.3	3.28452	1742	9540	9540	1925.39	4136.94	1925.39	3.28452	3.3	1665.04	3.2	3.22142	1742	10082	10082	1665.04	3313.81	1665.04	3.22142	3.2	2370.72	3.4	3.37488	1742	15036	15036	2370.72	4696.21	2370.72	3.37488	3.4
KKO97237.1	1922.52	3.3	3.28387	1452	7940	7940	1922.52	4130.79	1922.52	3.28387	3.3	1776.07	3.3	3.24946	1452	8964	8964	1776.07	3534.8	1776.07	3.24946	3.3	1306.34	3.1	3.11606	1452	6906	6906	1306.34	2587.75	1306.34	3.11606	3.1
KKP05186.1	1872.86	3.2	3.2725	1856	9887	9887	1872.86	4024.07	1872.86	3.2725	3.2	2857.99	3.5	3.45606	1856	18438	18438	2857.99	5688.07	2857.99	3.45606	3.5	3072.17	3.5	3.48745	1856	20760	20760	3072.17	6085.73	3072.17	3.48745	3.5
KKP01743.1	1867.96	3.2	3.27137	1236	6567	6567	1867.96	4013.54	1867.96	3.27137	3.2	2024.31	3.3	3.30628	1236	8697	8697	2024.31	4028.84	2024.31	3.30628	3.3	2166.17	3.3	3.33569	1236	9748	9748	2166.17	4291.02	2166.17	3.33569	3.3
KKP07012.1	1853.28	3.2	3.26794	2388	12588	12588	1853.28	3982	1853.28	3.26794	3.2	2780.28	3.5	3.44409	2388	23078	23078	2780.28	5533.41	2780.28	3.44409	3.5	4166.6	3.6	3.61978	2388	36226	36226	4166.6	8253.71	4166.6	3.61978	3.6
KKP05689.1	1851.24	3.2	3.26746	1559	8209	8209	1851.24	3977.62	1851.24	3.26746	3.2	1576.85	3.2	3.19779	1559	8545	8545	1576.85	3138.31	1576.85	3.19779	3.2	1678.44	3.2	3.22491	1559	9527	9527	1678.44	3324.86	1678.44	3.22491	3.2
KKP00725.1	1842.3	3.2	3.26536	812	4255	4255	1842.3	3958.43	1842.3	3.26536	3.2	1777.51	3.3	3.24981	812	5017	5017	1777.51	3537.67	1777.51	3.24981	3.3	1732.52	3.2	3.23868	812	5122	5122	1732.52	3432	1732.52	3.23868	3.2
KKO98192.1	1832.64	3.2	3.26308	3226	16816	16816	1832.64	3937.65	1832.64	3.26308	3.2	1561.43	3.2	3.19352	3226	17509	17509	1561.43	3107.61	1561.43	3.19352	3.2	1051.39	3	3.02176	3226	12349	12349	1051.39	2082.72	1051.39	3.02176	3
KKP03363.1	1782.05	3.2	3.25092	1396	7076	7076	1782.05	3828.96	1782.05	3.25092	3.2	2380.04	3.4	3.37658	1396	11549	11549	2380.04	4736.84	2380.04	3.37658	3.4	2638.78	3.4	3.4214	1396	13412	13412	2638.78	5227.23	2638.78	3.4214	3.4
KKP05082.1	1773.93	3.2	3.24894	1686	8507	8507	1773.93	3811.52	1773.93	3.24894	3.2	1880.22	3.3	3.27421	1686	11019	11019	1880.22	3742.09	1880.22	3.27421	3.3	1932.4	3.3	3.2861	1686	11862	11862	1932.4	3827.93	1932.4	3.2861	3.3
KKP05135.1	1711.37	3.2	3.23334	1202	5851	5851	1711.37	3677.09	1711.37	3.23334	3.2	2068.16	3.3	3.31558	1202	8641	8641	2068.16	4116.13	2068.16	3.31558	3.3	1642.25	3.2	3.21544	1202	7187	7187	1642.25	3253.17	1642.25	3.21544	3.2
KKP05219.1	1700.88	3.2	3.23067	2529	12235	12235	1700.88	3654.55	1700.88	3.23067	3.2	1664.71	3.2	3.22134	2529	14634	14634	1664.71	3313.17	1664.71	3.22134	3.2	1736.8	3.2	3.23975	2529	15992	15992	1736.8	3440.46	1736.8	3.23975	3.2
KKP01061.1	1695.34	3.2	3.22926	1518	7320	7320	1695.34	3642.66	1695.34	3.22926	3.2	1508.57	3.2	3.17857	1518	7960	7960	1508.57	3002.41	1508.57	3.17857	3.2	920.238	3	2.9639	1518	5086	5086	920.238	1822.92	920.238	2.9639	3
KKP01669.1	1694.85	3.2	3.22913	1467	7072	7072	1694.85	3641.59	1694.85	3.22913	3.2	1575.53	3.2	3.19743	1467	8034	8034	1575.53	3135.67	1575.53	3.19743	3.2	1566.14	3.2	3.19483	1467	8365	8365	1566.14	3102.41	1566.14	3.19483	3.2
KKP01661.1	1635.24	3.2	3.21358	969	4507	4507	1635.24	3513.52	1635.24	3.21358	3.2	1591.35	3.2	3.20177	969	5360	5360	1591.35	3167.16	1591.35	3.20177	3.2	3407.6	3.5	3.53245	969	12022	12022	3407.6	6750.19	3407.6	3.53245	3.5
KKO99869.1	1634.89	3.2	3.21349	2570	11951	11951	1634.89	3512.77	1634.89	3.21349	3.2	736.8	2.9	2.86735	2570	6582	6582	736.8	1466.41	736.8	2.86735	2.9	1145.34	3.1	3.05894	2570	10717	10717	1145.34	2268.84	1145.34	3.05894	3.1
KKP06738.1	1592.06	3.2	3.20196	3013	13644	13644	1592.06	3420.75	1592.06	3.20196	3.2	1933.91	3.3	3.28644	3013	20254	20254	1933.91	3848.94	1933.91	3.28644	3.3	1744.5	3.2	3.24167	3013	19137	19137	1744.5	3455.71	1744.5	3.24167	3.2
KKP05301.1	1580.92	3.2	3.19891	1208	5432	5432	1580.92	3396.81	1580.92	3.19891	3.2	910.225	3	2.95915	1208	3822	3822	910.225	1811.56	910.225	2.95915	3	1104.78	3	3.04328	1208	4859	4859	1104.78	2188.48	1104.78	3.04328	3
KKP04070.1	1569.53	3.2	3.19577	4521	20183	20183	1569.53	3372.33	1569.53	3.19577	3.2	1783.67	3.3	3.25131	4521	28030	28030	1783.67	3549.91	1783.67	3.25131	3.3	1290.31	3.1	3.1107	4521	21239	21239	1290.31	2556.01	1290.31	3.1107	3.1
KKP06164.1	1544.97	3.2	3.18892	1184	5203	5203	1544.97	3319.56	1544.97	3.18892	3.2	1087.83	3.1	3.03656	1184	4477	4477	1087.83	2165.03	1087.83	3.03656	3.1	1015.83	3	3.00682	1184	4379	4379	1015.83	2012.27	1015.83	3.00682	3
KKP03361.1	1495.66	3.1	3.17483	1200	5105	5105	1495.66	3213.61	1495.66	3.17483	3.1	1019.14	3	3.00823	1200	4251	4251	1019.14	2028.33	1019.14	3.00823	3	1143.04	3.1	3.05806	1200	4994	4994	1143.04	2264.28	1143.04	3.05806	3.1
KKP05465.1	1483.53	3.1	3.1713	1953	8241	8241	1483.53	3187.55	1483.53	3.1713	3.1	944.973	3	2.97542	1953	6415	6415	944.973	1880.72	944.973	2.97542	3	972.21	3	2.98776	1953	6913	6913	972.21	1925.87	972.21	2.98776	3
KKO96819.1	1464.22	3.1	3.16561	1815	7559	7559	1464.22	3146.06	1464.22	3.16561	3.1	1646.89	3.2	3.21666	1815	10390	10390	1646.89	3277.69	1646.89	3.21666	3.2	1831.98	3.3	3.26292	1815	12106	12106	1831.98	3629	1831.98	3.26292	3.3
KKP03239.1	1442.22	3.1	3.15903	3710	15219	15219	1442.22	3098.78	1442.22	3.15903	3.1	1373.16	3.2	3.13772	3710	17708	17708	1373.16	2732.91	1373.16	3.13772	3.2	1164.97	3.1	3.06632	3710	15736	15736	1164.97	2307.72	1164.97	3.06632	3.1
KKP05268.1	1419.11	3.1	3.15202	1647	6648	6648	1419.11	3049.13	1419.11	3.15202	3.1	1355.65	3.2	3.13215	1647	7761	7761	1355.65	2698.07	1355.65	3.13215	3.2	1504.04	3.2	3.17726	1647	9019	9019	1504.04	2979.39	1504.04	3.17726	3.2
KKP06976.1	1397.79	3.1	3.14544	1653	6572	6572	1397.79	3003.33	1397.79	3.14544	3.1	965.233	3	2.98463	1653	5546	5546	965.233	1921.04	965.233	2.98463	3	752.034	2.9	2.87624	1653	4526	4526	752.034	1489.72	752.034	2.87624	2.9
KKP04631.1	1394.68	3.1	3.14447	1876	7442	7442	1394.68	2996.65	1394.68	3.14447	3.1	1171.62	3.1	3.06879	1876	7640	7640	1171.62	2331.79	1171.62	3.06879	3.1	1065.41	3	3.02752	1876	7277	7277	1065.41	2110.49	1065.41	3.02752	3
KKP06801.1	1327.73	3.1	3.12311	1517	5729	5729	1327.73	2852.81	1327.73	3.12311	3.1	993.735	3	2.99727	1517	5240	5240	993.735	1977.77	993.735	2.99727	3	820.54	2.9	2.9141	1517	4532	4532	820.54	1625.43	820.54	2.9141	2.9
KKO96871.1	1316.84	3.1	3.11953	2303	8626	8626	1316.84	2829.4	1316.84	3.11953	3.1	772.004	2.9	2.88762	2303	6180	6180	772.004	1536.47	772.004	2.88762	2.9	839.246	2.9	2.92389	2303	7037	7037	839.246	1662.48	839.246	2.92389	2.9
KKP04363.1	1298.83	3.1	3.11355	2555	9439	9439	1298.83	2790.71	1298.83	3.11355	3.1	1436.99	3.2	3.15745	2555	12762	12762	1436.99	2859.94	1436.99	3.15745	3.2	1098.86	3	3.04094	2555	10222	10222	1098.86	2176.75	1098.86	3.04094	3
KKO99033.1	1293.57	3.1	3.11179	736	2708	2708	1293.57	2779.39	1293.57	3.11179	3.1	1888.36	3.3	3.27608	736	4831	4831	1888.36	3758.27	1888.36	3.27608	3.3	3363.84	3.5	3.52684	736	9014	9014	3363.84	6663.51	3363.84	3.52684	3.5
KKO97043.1	1289.93	3.1	3.11057	2846	10442	10442	1289.93	2771.58	1289.93	3.11057	3.1	1430.77	3.2	3.15557	2846	14154	14154	1430.77	2847.56	1430.77	3.15557	3.2	1429.08	3.2	3.15506	2846	14808	14808	1429.08	2830.9	1429.08	3.15506	3.2
KKP06762.1	1225.8	3.1	3.08842	783	2730	2730	1225.8	2633.78	1225.8	3.08842	3.1	979.91	3	2.99119	783	2667	2667	979.91	1950.25	979.91	2.99119	3	902.906	3	2.95564	783	2574	2574	902.906	1788.59	902.906	2.95564	3
KKO99426.1	1217.28	3.1	3.08539	1129	3909	3909	1217.28	2615.48	1217.28	3.08539	3.1	756.811	2.9	2.87899	1129	2970	2970	756.811	1506.23	756.811	2.87899	2.9	990.139	3	2.9957	1129	4070	4070	990.139	1961.39	990.139	2.9957	3
KKP00785.1	1197.12	3.1	3.07814	1237	4212	4212	1197.12	2572.16	1197.12	3.07814	3.1	2699.22	3.5	3.43124	1237	11606	11606	2699.22	5372.08	2699.22	3.43124	3.5	1055.79	3	3.02358	1237	4755	4755	1055.79	2091.43	1055.79	3.02358	3
KKP04478.1	1195.26	3.1	3.07746	1491	5069	5069	1195.26	2568.17	1195.26	3.07746	3.1	798.818	2.9	2.90245	1491	4140	4140	798.818	1589.83	798.818	2.90245	2.9	650.453	2.8	2.81322	1491	3531	3531	650.453	1288.5	650.453	2.81322	2.8
KKP07834.1	1188.73	3	3.07508	997	3371	3371	1188.73	2554.13	1188.73	3.07508	3	848.354	3	2.92858	997	2940	2940	848.354	1688.42	848.354	2.92858	3	865.579	2.9	2.93731	997	3142	3142	865.579	1714.64	865.579	2.93731	2.9
KKP03872.1	1165.65	3	3.06657	1534	5086	5086	1165.65	2504.55	1165.65	3.06657	3	2520.76	3.4	3.40153	1534	13441	13441	2520.76	5016.9	2520.76	3.40153	3.4	2238.82	3.4	3.35002	1534	12504	12504	2238.82	4434.93	2238.82	3.35002	3.4
KKP01234.1	1160.78	3	3.06475	2231	7366	7366	1160.78	2494.08	1160.78	3.06475	3	1385.71	3.2	3.14167	2231	10746	10746	1385.71	2757.89	1385.71	3.14167	3.2	1203.78	3.1	3.08055	2231	9778	9778	1203.78	2384.59	1203.78	3.08055	3.1
KKO98619.1	1160.11	3	3.0645	804	2653	2653	1160.11	2492.64	1160.11	3.0645	3	728.887	2.9	2.86266	804	2037	2037	728.887	1450.66	728.887	2.86266	2.9	801.092	2.9	2.90368	804	2345	2345	801.092	1586.9	801.092	2.90368	2.9
KKO96495.1	1159.79	3	3.06438	1131	3731	3731	1159.79	2491.96	1159.79	3.06438	3	1297.79	3.1	3.1132	1131	5102	5102	1297.79	2582.9	1297.79	3.1132	3.1	1147.21	3.1	3.05964	1131	4724	4724	1147.21	2272.53	1147.21	3.05964	3.1
KKO99254.1	1156.22	3	3.06304	2106	6926	6926	1156.22	2484.29	1156.22	3.06304	3	1763.02	3.3	3.24626	2106	12906	12906	1763.02	3508.83	1763.02	3.24626	3.3	1257.62	3.1	3.09955	2106	9643	9643	1257.62	2491.25	1257.62	3.09955	3.1
KKP06557.1	1103.91	3	3.04293	2323	7294	7294	1103.91	2371.9	1103.91	3.04293	3	1357.21	3.2	3.13265	2323	10959	10959	1357.21	2701.16	1357.21	3.13265	3.2	569.775	2.8	2.7557	2323	4819	4819	569.775	1128.68	569.775	2.7557	2.8
KKP01204.1	1065.92	3	3.02773	1099	3332	3332	1065.92	2290.27	1065.92	3.02773	3	969.613	3	2.9866	1099	3704	3704	969.613	1929.76	969.613	2.9866	3	613.049	2.8	2.7875	1099	2453	2453	613.049	1214.4	613.049	2.7875	2.8
KKP03485.1	1042.17	3	3.01794	1260	3735	3735	1042.17	2239.23	1042.17	3.01794	3	1186.38	3.1	3.07422	1260	5196	5196	1186.38	2361.17	1186.38	3.07422	3.1	1045.45	3	3.0193	1260	4796	4796	1045.45	2070.96	1045.45	3.0193	3
KKO99751.1	1014.78	3	3.00637	1329	3836	3836	1014.78	2180.38	1014.78	3.00637	3	1048.8	3	3.02069	1329	4845	4845	1048.8	2087.36	1048.8	3.02069	3	602.227	2.8	2.77976	1329	2914	2914	602.227	1192.97	602.227	2.77976	2.8
KKP02255.1	1012.15	3	3.00524	1635	4707	4707	1012.15	2174.73	1012.15	3.00524	3	812.219	2.9	2.90967	1635	4616	4616	812.219	1616.51	812.219	2.90967	2.9	687.07	2.8	2.837	1635	4090	4090	687.07	1361.03	687.07	2.837	2.8
KKO99738.1	996.371	3	2.99842	1452	4115	4115	996.371	2140.83	996.371	2.99842	3	951.834	3	2.97856	1452	4804	4804	951.834	1894.37	951.834	2.97856	3	1310.31	3.1	3.11737	1452	6927	6927	1310.31	2595.62	1310.31	3.11737	3.1
KKO99919.1	991.034	3	2.99609	828	2334	2334	991.034	2129.36	991.034	2.99609	3	1687.23	3.3	3.22717	828	4856	4856	1687.23	3357.98	1687.23	3.22717	3.3	1278.43	3.1	3.10668	828	3854	3854	1278.43	2532.47	1278.43	3.10668	3.1
KKP02527.1	972.909	3	2.98807	1504	4162	4162	972.909	2090.42	972.909	2.98807	3	1227.08	3.1	3.08887	1504	6415	6415	1227.08	2442.18	1227.08	3.08887	3.1	1671.34	3.2	3.22306	1504	9152	9152	1671.34	3310.79	1671.34	3.22306	3.2
KKP02780.1	972.15	3	2.98773	2231	6169	6169	972.15	2088.79	972.15	2.98773	3	636.761	2.8	2.80398	2231	4938	4938	636.761	1267.3	636.761	2.80398	2.8	637.714	2.8	2.80463	2231	5180	5180	637.714	1263.26	637.714	2.80463	2.8
KKP05999.1	965.587	3	2.98479	1554	4268	4268	965.587	2074.69	965.587	2.98479	3	523.544	2.7	2.71895	1554	2828	2828	523.544	1041.98	523.544	2.71895	2.7	1140.35	3.1	3.05704	1554	6452	6452	1140.35	2258.95	1140.35	3.05704	3.1
KKO99480.1	947.345	3	2.97651	1696	4570	4570	947.345	2035.49	947.345	2.97651	3	757.392	2.9	2.87932	1696	4465	4465	757.392	1507.39	757.392	2.87932	2.9	713.048	2.9	2.85312	1696	4403	4403	713.048	1412.49	713.048	2.85312	2.9
KKO99737.1	930.856	2.9	2.96888	860	2277	2277	930.856	2000.06	930.856	2.96888	2.9	1234.06	3.1	3.09134	860	3689	3689	1234.06	2456.06	1234.06	3.09134	3.1	1706.09	3.2	3.232	860	5342	5342	1706.09	3379.63	1706.09	3.232	3.2
KKP03210.1	909.63	2.9	2.95886	2331	6031	6031	909.63	1954.46	909.63	2.95886	2.9	826.662	2.9	2.91733	2331	6698	6698	826.662	1645.25	826.662	2.91733	2.9	1145.89	3.1	3.05914	2331	9725	9725	1145.89	2269.92	1145.89	3.05914	3.1
KKP02848.1	877.761	2.9	2.94338	747	1865	1865	877.761	1885.98	877.761	2.94338	2.9	833.03	2.9	2.92066	747	2163	2163	833.03	1657.93	833.03	2.92066	2.9	787.212	2.9	2.89609	747	2141	2141	787.212	1559.41	787.212	2.89609	2.9
KKP03854.1	844.896	2.9	2.9268	2582	6205	6205	844.896	1815.37	844.896	2.9268	2.9	702.289	2.9	2.84652	2582	6303	6303	702.289	1397.72	702.289	2.84652	2.9	732.498	2.9	2.86481	2582	6886	6886	732.498	1451.02	732.498	2.86481	2.9
KKP05943.1	844.527	2.9	2.92661	3484	8369	8369	844.527	1814.57	844.527	2.92661	2.9	552.59	2.8	2.7424	3484	6692	6692	552.59	1099.78	552.59	2.7424	2.8	990.164	3	2.99571	3484	12560	12560	990.164	1961.44	990.164	2.99571	3
KKP04131.1	826.995	2.9	2.9175	1462	3439	3439	826.995	1776.9	826.995	2.9175	2.9	1088.38	3.1	3.03678	1462	5531	5531	1088.38	2166.14	1088.38	3.03678	3.1	944.403	3	2.97516	1462	5027	5027	944.403	1870.79	944.403	2.97516	3
KKO98678.1	825.47	2.9	2.9167	1851	4346	4346	825.47	1773.63	825.47	2.9167	2.9	943.891	3	2.97492	1851	6073	6073	943.891	1878.56	943.891	2.97492	3	953.52	3	2.97933	1851	6426	6426	953.52	1888.85	953.52	2.97933	3
KKO99561.1	808.202	2.9	2.90752	1506	3462	3462	808.202	1736.52	808.202	2.90752	2.9	920.952	3	2.96424	1506	4821	4821	920.952	1832.91	920.952	2.96424	3	840.942	2.9	2.92477	1506	4611	4611	840.942	1665.84	840.942	2.92477	2.9
KKP06518.1	806.078	2.9	2.90638	2473	5670	5670	806.078	1731.96	806.078	2.90638	2.9	661.932	2.8	2.82081	2473	5690	5690	661.932	1317.4	661.932	2.82081	2.8	736.685	2.9	2.86728	2473	6633	6633	736.685	1459.32	736.685	2.86728	2.9
KKO99262.1	795.531	2.9	2.90066	666	1507	1507	795.531	1709.3	795.531	2.90066	2.9	1005.62	3	3.00243	666	2328	2328	1005.62	2001.42	1005.62	3.00243	3	937.804	3	2.97211	666	2274	2274	937.804	1857.72	937.804	2.97211	3
KKP03152.1	771.885	2.9	2.88755	1335	2931	2931	771.885	1658.49	771.885	2.88755	2.9	676.88	2.9	2.83051	1335	3141	3141	676.88	1347.15	676.88	2.83051	2.9	537.593	2.7	2.73045	1335	2613	2613	537.593	1064.93	537.593	2.73045	2.7
KKO99216.1	754.107	2.9	2.87743	3291	7059	7059	754.107	1620.3	754.107	2.87743	2.9	736.49	2.9	2.86717	3291	8425	8425	736.49	1465.79	736.49	2.86717	2.9	860.619	2.9	2.93481	3291	10312	10312	860.619	1704.82	860.619	2.93481	2.9
KKO99307.1	750.195	2.9	2.87517	2511	5358	5358	750.195	1611.89	750.195	2.87517	2.9	560.715	2.8	2.74874	2511	4894	4894	560.715	1115.95	560.715	2.74874	2.8	474.502	2.7	2.67624	2511	4338	4338	474.502	939.953	474.502	2.67624	2.7
KKP03082.1	737.827	2.8	2.86795	3437	7213	7213	737.827	1585.31	737.827	2.86795	2.8	639.749	2.8	2.80601	3437	7643	7643	639.749	1273.25	639.749	2.80601	2.8	547.882	2.7	2.73869	3437	6856	6856	547.882	1085.31	547.882	2.73869	2.7
KKO98142.1	712.209	2.8	2.85261	2445	4953	4953	712.209	1530.27	712.209	2.85261	2.8	699.87	2.9	2.84502	2445	5948	5948	699.87	1392.9	699.87	2.84502	2.9	645.255	2.8	2.80973	2445	5744	5744	645.255	1278.2	645.255	2.80973	2.8
KKP05096.1	710.391	2.8	2.8515	3447	6965	6965	710.391	1526.37	710.391	2.8515	2.8	673.28	2.9	2.8282	3447	8067	8067	673.28	1339.99	673.28	2.8282	2.9	594.898	2.8	2.77444	3447	7466	7466	594.898	1178.45	594.898	2.77444	2.8
KKO97705.1	707.629	2.8	2.84981	2590	5213	5213	707.629	1520.43	707.629	2.84981	2.8	617.812	2.8	2.79086	2590	5562	5562	617.812	1229.59	617.812	2.79086	2.8	568.409	2.8	2.75466	2590	5360	5360	568.409	1125.97	568.409	2.75466	2.8
KKP02687.1	695.357	2.8	2.84221	1534	3034	3034	695.357	1494.06	695.357	2.84221	2.8	557.376	2.8	2.74615	1534	2972	2972	557.376	1109.31	557.376	2.74615	2.8	525.507	2.7	2.72058	1534	2935	2935	525.507	1040.99	525.507	2.72058	2.7
KKO97625.1	689.562	2.8	2.83857	2251	4415	4415	689.562	1481.61	689.562	2.83857	2.8	501.637	2.7	2.70039	2251	3925	3925	501.637	998.374	501.637	2.70039	2.7	475.988	2.7	2.6776	2251	3901	3901	475.988	942.896	475.988	2.6776	2.7
KKP01100.1	689.07	2.8	2.83826	4869	9543	9543	689.07	1480.55	689.07	2.83826	2.8	531.657	2.7	2.72563	4869	8998	8998	531.657	1058.12	531.657	2.72563	2.7	571.884	2.8	2.75731	4869	10138	10138	571.884	1132.86	571.884	2.75731	2.8
KKO99381.1	684.089	2.8	2.83511	1992	3876	3876	684.089	1469.85	684.089	2.83511	2.8	287.546	2.5	2.45871	1992	1991	1991	287.546	572.284	287.546	2.45871	2.5	389.653	2.6	2.59068	1992	2826	2826	389.653	771.873	389.653	2.59068	2.6
KKO98108.1	654.162	2.8	2.81569	1299	2417	2417	654.162	1405.55	654.162	2.81569	2.8	937.706	3	2.97207	1299	4234	4234	937.706	1866.26	937.706	2.97207	3	757.377	2.9	2.87931	1299	3582	3582	757.377	1500.31	757.377	2.87931	2.9
KKP06774.1	634.43	2.8	2.80238	573	1034	1034	634.43	1363.15	634.43	2.80238	2.8	289.698	2.5	2.46195	573	577	577	289.698	576.568	289.698	2.46195	2.5	255.487	2.4	2.40737	573	533	533	255.487	506.099	255.487	2.40737	2.4
KKO96621.1	616.841	2.8	2.79017	1442	2530	2530	616.841	1325.36	616.841	2.79017	2.8	608.1	2.8	2.78397	1442	3048	3048	608.1	1210.26	608.1	2.78397	2.8	683.031	2.8	2.83444	1442	3586	3586	683.031	1353.03	683.031	2.83444	2.8
KKP07266.1	612.868	2.8	2.78737	1472	2566	2566	612.868	1316.82	612.868	2.78737	2.8	570.103	2.8	2.75595	1472	2917	2917	570.103	1134.64	570.103	2.75595	2.8	475.804	2.7	2.67743	1472	2550	2550	475.804	942.531	475.804	2.67743	2.7
KKP05192.1	601.901	2.8	2.77953	1132	1938	1938	601.901	1293.26	601.901	2.77953	2.8	411.966	2.6	2.61486	1132	1621	1621	411.966	819.909	411.966	2.61486	2.6	477.986	2.7	2.67942	1132	1970	1970	477.986	946.854	477.986	2.67942	2.7
KKP06589.1	596.807	2.8	2.77583	2463	4181	4181	596.807	1282.31	596.807	2.77583	2.8	361.044	2.6	2.55756	2463	3091	3091	361.044	718.561	361.044	2.55756	2.6	362.757	2.6	2.55962	2463	3253	3253	362.757	718.593	362.757	2.55962	2.6
KKP02440.1	587.75	2.7	2.76919	2093	3499	3499	587.75	1262.86	587.75	2.76919	2.7	436.14	2.7	2.63963	2093	3173	3173	436.14	868.021	436.14	2.63963	2.7	404.313	2.6	2.60672	2093	3081	3081	404.313	800.914	404.313	2.60672	2.6
KKO98821.1	585.701	2.7	2.76768	3185	5306	5306	585.701	1258.45	585.701	2.76768	2.7	661.191	2.8	2.82033	3185	7320	7320	661.191	1315.92	661.191	2.82033	2.8	594.939	2.8	2.77447	3185	6899	6899	594.939	1178.53	594.939	2.77447	2.8
KKO96430.1	571.39	2.7	2.75693	1086	1765	1765	571.39	1227.7	571.39	2.75693	2.7	384.382	2.6	2.58476	1086	1451	1451	384.382	765.01	384.382	2.58476	2.6	493.174	2.7	2.693	1086	1950	1950	493.174	976.94	493.174	2.693	2.7
KKP06872.1	567.124	2.7	2.75368	1344	2168	2168	567.124	1218.54	567.124	2.75368	2.7	568.102	2.8	2.75443	1344	2654	2654	568.102	1130.66	568.102	2.75443	2.8	859.948	2.9	2.93447	1344	4208	4208	859.948	1703.49	859.948	2.93447	2.9
KKP07306.1	566.503	2.7	2.7532	759	1223	1223	566.503	1217.2	566.503	2.7532	2.7	426.797	2.7	2.63022	759	1126	1126	426.797	849.427	426.797	2.63022	2.7	551.853	2.7	2.74182	759	1525	1525	551.853	1093.18	551.853	2.74182	2.7
KKP01855.1	563.762	2.7	2.7511	2434	3903	3903	563.762	1211.31	563.762	2.7511	2.7	293.6	2.5	2.46776	2434	2484	2484	293.6	584.333	293.6	2.46776	2.5	438.17	2.6	2.64164	2434	3883	3883	438.17	867.981	438.17	2.64164	2.6
KKP07227.1	561.648	2.7	2.74946	1533	2449	2449	561.648	1206.77	561.648	2.74946	2.7	576.506	2.8	2.7608	1533	3072	3072	576.506	1147.38	576.506	2.7608	2.8	1109.93	3	3.04529	1533	6195	6195	1109.93	2198.68	1109.93	3.04529	3
KKP03991.1	552.475	2.7	2.74231	2541	3993	3993	552.475	1187.06	552.475	2.74231	2.7	310.787	2.5	2.49246	2541	2745	2745	310.787	618.539	310.787	2.49246	2.5	459.604	2.7	2.66238	2541	4252	4252	459.604	910.441	459.604	2.66238	2.7
KKO96455.1	546.101	2.7	2.73727	1182	1836	1836	546.101	1173.37	546.101	2.73727	2.7	537.168	2.8	2.73011	1182	2207	2207	537.168	1069.09	537.168	2.73011	2.8	498.896	2.7	2.69801	1182	2147	2147	498.896	988.275	498.896	2.69801	2.7
KKO97198.1	543.703	2.7	2.73536	2130	3294	3294	543.703	1168.22	543.703	2.73536	2.7	217.726	2.4	2.33791	2130	1612	1612	217.726	433.326	217.726	2.33791	2.4	390.069	2.6	2.59114	2130	3025	3025	390.069	772.696	390.069	2.59114	2.6
KKP03262.1	538.716	2.7	2.73136	449	688	688	538.716	1157.5	538.716	2.73136	2.7	577.943	2.8	2.76189	449	902	902	577.943	1150.24	577.943	2.76189	2.8	718.765	2.9	2.85659	449	1175	1175	718.765	1423.82	718.765	2.85659	2.9
KKO96516.1	536.685	2.7	2.72972	4186	6390	6390	536.685	1153.14	536.685	2.72972	2.7	405.007	2.6	2.60746	4186	5893	5893	405.007	806.058	405.007	2.60746	2.6	444.404	2.6	2.64778	4186	6773	6773	444.404	880.329	444.404	2.64778	2.6
KKP07226.1	531.693	2.7	2.72566	2598	3929	3929	531.693	1142.41	531.693	2.72566	2.7	617.46	2.8	2.79061	2598	5576	5576	617.46	1228.89	617.46	2.79061	2.8	559.469	2.7	2.74778	2598	5292	5292	559.469	1108.27	559.469	2.74778	2.7
KKP00902.1	530.426	2.7	2.72462	1836	2770	2770	530.426	1139.69	530.426	2.72462	2.7	263.246	2.4	2.42036	1836	1680	1680	263.246	523.921	263.246	2.42036	2.4	274.062	2.4	2.43785	1836	1832	1832	274.062	542.895	274.062	2.43785	2.4
KKP07618.1	527.362	2.7	2.72211	1746	2619	2619	527.362	1133.11	527.362	2.72211	2.7	457.239	2.7	2.66014	1746	2775	2775	457.239	910.014	457.239	2.66014	2.7	574.647	2.8	2.7594	1746	3653	3653	574.647	1138.33	574.647	2.7594	2.8
KKP01152.1	527.28	2.7	2.72204	2141	3211	3211	527.28	1132.93	527.28	2.72204	2.7	427.437	2.7	2.63087	2141	3181	3181	427.437	850.7	427.437	2.63087	2.7	427.449	2.6	2.63088	2141	3332	3332	427.449	846.743	427.449	2.63088	2.6
KKO99403.1	517.516	2.7	2.71392	1089	1603	1603	517.516	1111.95	517.516	2.71392	2.7	553.718	2.8	2.74329	1089	2096	2096	553.718	1102.03	553.718	2.74329	2.8	659.033	2.8	2.81891	1089	2613	2613	659.033	1305.49	659.033	2.81891	2.8
KKP04990.1	503.057	2.7	2.70162	1743	2494	2494	503.057	1080.88	503.057	2.70162	2.7	458.026	2.7	2.66089	1743	2775	2775	458.026	911.58	458.026	2.66089	2.7	354.238	2.5	2.54929	1743	2248	2248	354.238	701.717	354.238	2.54929	2.5
KKP04123.1	502.918	2.7	2.7015	1503	2150	2150	502.918	1080.58	502.918	2.7015	2.7	428.951	2.7	2.63241	1503	2241	2241	428.951	853.714	428.951	2.63241	2.7	573.442	2.8	2.75849	1503	3138	3138	573.442	1135.94	573.442	2.75849	2.8
KKP03751.1	500.38	2.7	2.6993	1746	2485	2485	500.38	1075.13	500.38	2.6993	2.7	441.257	2.7	2.64469	1746	2678	2678	441.257	878.204	441.257	2.64469	2.7	413.406	2.6	2.61638	1746	2628	2628	413.406	818.925	413.406	2.61638	2.6
KKP07728.1	495.47	2.7	2.69502	2304	3247	3247	495.47	1064.58	495.47	2.69502	2.7	364.857	2.6	2.56212	2304	2922	2922	364.857	726.151	364.857	2.56212	2.6	453.833	2.7	2.6569	2304	3807	3807	453.833	899.008	453.833	2.6569	2.7
KKO99845.1	491.85	2.7	2.69183	2376	3324	3324	491.85	1056.8	491.85	2.69183	2.7	381.286	2.6	2.58125	2376	3149	3149	381.286	758.849	381.286	2.58125	2.6	267.146	2.4	2.42675	2376	2311	2311	267.146	529.196	267.146	2.42675	2.4
KKO99498.1	491.387	2.7	2.69142	2492	3483	3483	491.387	1055.81	491.387	2.69142	2.7	603.895	2.8	2.78096	2492	5231	5231	603.895	1201.89	603.895	2.78096	2.8	514.382	2.7	2.71129	2492	4667	4667	514.382	1018.95	514.382	2.71129	2.7
KKP04059.1	482.695	2.7	2.68367	1464	2010	2010	482.695	1037.13	482.695	2.68367	2.7	1825.57	3.3	3.2614	1464	9290	9290	1825.57	3633.32	1825.57	3.2614	3.3	643.875	2.8	2.8088	1464	3432	3432	643.875	1275.47	643.875	2.8088	2.8
KKO97664.1	474.236	2.7	2.67599	1757	2370	2370	474.236	1018.96	474.236	2.67599	2.7	271.807	2.5	2.43426	1757	1660	1660	271.807	540.961	271.807	2.43426	2.5	288.573	2.5	2.46026	1757	1846	1846	288.573	571.641	288.573	2.46026	2.5
KKP04754.1	467.099	2.6	2.66941	773	1027	1027	467.099	1003.62	467.099	2.66941	2.6	534.069	2.8	2.7276	773	1435	1435	534.069	1062.92	534.069	2.7276	2.8	500.997	2.7	2.69984	773	1410	1410	500.997	992.437	500.997	2.69984	2.7
KKP07566.1	449.05	2.6	2.65229	3917	5003	5003	449.05	964.841	449.05	2.65229	2.6	560.838	2.8	2.74884	3917	7636	7636	560.838	1116.2	560.838	2.74884	2.8	484.74	2.7	2.68551	3917	6913	6913	484.74	960.232	484.74	2.68551	2.7
KKO98147.1	443.215	2.6	2.64661	2229	2810	2810	443.215	952.303	443.215	2.64661	2.6	398.559	2.6	2.60049	2229	3088	3088	398.559	793.225	398.559	2.60049	2.6	361.531	2.6	2.55815	2229	2934	2934	361.531	716.165	361.531	2.55815	2.6
KKO99423.1	436.069	2.6	2.63956	1577	1956	1956	436.069	936.949	436.069	2.63956	2.6	339.682	2.6	2.53107	1577	1862	1862	339.682	676.048	339.682	2.53107	2.6	484.705	2.7	2.68548	1577	2783	2783	484.705	960.162	484.705	2.68548	2.7
KKO96827.1	436.005	2.6	2.63949	1345	1668	1668	436.005	936.812	436.005	2.63949	2.6	206.624	2.3	2.31518	1345	966	966	206.624	411.229	206.624	2.31518	2.3	177.253	2.2	2.24859	1345	868	868	177.253	351.124	177.253	2.24859	2.2
KKP02389.1	427.598	2.6	2.63104	2599	3161	3161	427.598	918.75	427.598	2.63104	2.6	265.773	2.4	2.42451	2599	2401	2401	265.773	528.951	265.773	2.42451	2.4	363.325	2.6	2.5603	2599	3438	3438	363.325	719.719	363.325	2.5603	2.6
KKP06161.1	422.281	2.6	2.6256	1437	1726	1726	422.281	907.325	422.281	2.6256	2.6	362.966	2.6	2.55987	1437	1813	1813	362.966	722.388	362.966	2.55987	2.6	455.473	2.7	2.65846	1437	2383	2383	455.473	902.257	455.473	2.65846	2.7
KKP00605.1	411.426	2.6	2.61429	2708	3169	3169	411.426	884	411.426	2.61429	2.6	436.635	2.7	2.64012	2708	4110	4110	436.635	869.005	436.635	2.64012	2.7	368.479	2.6	2.56641	2708	3633	3633	368.479	729.928	368.479	2.56641	2.6
KKP03647.1	393.496	2.6	2.59494	1258	1408	1408	393.496	845.475	393.496	2.59494	2.6	319.02	2.5	2.50382	1258	1395	1395	319.02	634.926	319.02	2.50382	2.5	336.884	2.5	2.52748	1258	1543	1543	336.884	667.342	336.884	2.52748	2.5
KKP07120.1	391.148	2.6	2.59234	4451	4952	4952	391.148	840.431	391.148	2.59234	2.6	314.126	2.5	2.4971	4451	4860	4860	314.126	625.184	314.126	2.4971	2.5	305.822	2.5	2.48547	4451	4956	4956	305.822	605.811	305.822	2.48547	2.5
KKP02588.1	380.355	2.6	2.58019	1075	1163	1163	380.355	817.241	380.355	2.58019	2.6	428.458	2.7	2.63191	1075	1601	1601	428.458	852.731	428.458	2.63191	2.7	414.673	2.6	2.61771	1075	1623	1623	414.673	821.435	414.673	2.61771	2.6
KKO98075.1	378.176	2.6	2.57769	2868	3085	3085	378.176	812.559	378.176	2.57769	2.6	256.092	2.4	2.4084	2868	2553	2553	256.092	509.684	256.092	2.4084	2.4	263.455	2.4	2.42071	2868	2751	2751	263.455	521.885	263.455	2.42071	2.4
KKP05109.1	375.026	2.6	2.57406	1829	1951	1951	375.026	805.791	375.026	2.57406	2.6	238.929	2.4	2.37827	1829	1519	1519	238.929	475.525	238.929	2.37827	2.4	275.261	2.4	2.43974	1829	1833	1833	275.261	545.27	275.261	2.43974	2.4
KKP03616.1	374.766	2.6	2.57376	2562	2731	2731	374.766	805.233	374.766	2.57376	2.6	687.896	2.9	2.83752	2562	6126	6126	687.896	1369.07	687.896	2.83752	2.9	362.676	2.6	2.55952	2562	3383	3383	362.676	718.433	362.676	2.55952	2.6
KKP04629.1	370.023	2.5	2.56823	1658	1745	1745	370.023	795.042	370.023	2.56823	2.5	243.27	2.4	2.38609	1658	1402	1402	243.27	484.164	243.27	2.38609	2.4	201.44	2.3	2.30414	1658	1216	1216	201.44	399.036	201.44	2.30414	2.3
KKP03732.1	363.078	2.5	2.56	1192	1231	1231	363.078	780.119	363.078	2.56	2.5	210.941	2.3	2.32416	1192	874	874	210.941	419.821	210.941	2.32416	2.3	258.07	2.4	2.41174	1192	1120	1120	258.07	511.217	258.07	2.41174	2.4
KKO97768.1	361.579	2.5	2.5582	1476	1518	1518	361.579	776.899	361.579	2.5582	2.5	406.392	2.6	2.60894	1476	2085	2085	406.392	808.815	406.392	2.60894	2.6	283.964	2.5	2.45326	1476	1526	1526	283.964	562.511	283.964	2.45326	2.5
KKO99777.1	357.51	2.5	2.55329	1481	1506	1506	357.51	768.155	357.51	2.55329	2.5	289.244	2.5	2.46126	1481	1489	1489	289.244	575.664	289.244	2.46126	2.5	353.664	2.5	2.54859	1481	1907	1907	353.664	700.582	353.664	2.54859	2.5
KKP02771.1	351.872	2.5	2.54638	1185	1186	1186	351.872	756.041	351.872	2.54638	2.5	594.074	2.8	2.77384	1185	2447	2447	594.074	1182.35	594.074	2.77384	2.8	612.596	2.8	2.78717	1185	2643	2643	612.596	1213.51	612.596	2.78717	2.8
KKO96869.1	351.084	2.5	2.54541	1432	1430	1430	351.084	754.348	351.084	2.54541	2.5	205.923	2.3	2.31371	1432	1025	1025	205.923	409.836	205.923	2.31371	2.3	221.915	2.3	2.34619	1432	1157	1157	221.915	439.596	221.915	2.34619	2.3
KKP06071.1	346.665	2.5	2.53991	1647	1624	1624	346.665	744.854	346.665	2.53991	2.5	235.288	2.4	2.3716	1647	1347	1347	235.288	468.278	235.288	2.3716	2.4	283.665	2.5	2.45281	1647	1701	1701	283.665	561.919	283.665	2.45281	2.5
KKP01105.1	341.793	2.5	2.53376	1797	1747	1747	341.793	734.385	341.793	2.53376	2.5	289.131	2.5	2.46109	1797	1806	1806	289.131	575.439	289.131	2.46109	2.5	353.222	2.5	2.54805	1797	2311	2311	353.222	699.705	353.222	2.54805	2.5
KKO96786.1	341.287	2.5	2.53312	2939	2853	2853	341.287	733.299	341.287	2.53312	2.5	262.925	2.4	2.41983	2939	2686	2686	262.925	523.282	262.925	2.41983	2.4	311.761	2.5	2.49382	2939	3336	3336	311.761	617.575	311.761	2.49382	2.5
KKP01989.1	326.822	2.5	2.51431	4886	4542	4542	326.822	702.219	326.822	2.51431	2.5	207.259	2.3	2.31651	4886	3520	3520	207.259	412.495	207.259	2.31651	2.3	236.379	2.4	2.37361	4886	4205	4205	236.379	468.248	236.379	2.37361	2.4
KKP06647.1	324.026	2.5	2.51058	2948	2717	2717	324.026	696.211	324.026	2.51058	2.5	317.455	2.5	2.50168	2948	3253	3253	317.455	631.809	317.455	2.50168	2.5	330.095	2.5	2.51864	2948	3543	3543	330.095	653.893	330.095	2.51864	2.5
KKP03334.1	323.544	2.5	2.50993	1781	1639	1639	323.544	695.175	323.544	2.50993	2.5	231.638	2.4	2.36481	1781	1434	1434	231.638	461.014	231.638	2.36481	2.4	194.93	2.3	2.28988	1781	1264	1264	194.93	386.141	194.93	2.28988	2.3
KKP02990.1	317.202	2.5	2.50134	1524	1375	1375	317.202	681.548	317.202	2.50134	2.5	203.12	2.3	2.30775	1524	1076	1076	203.12	404.256	203.12	2.30775	2.3	232.668	2.4	2.36674	1524	1291	1291	232.668	460.898	232.668	2.36674	2.4
KKO99734.1	315.794	2.5	2.4994	1523	1368	1368	315.794	678.524	315.794	2.4994	2.5	222.143	2.4	2.34663	1523	1176	1176	222.143	442.116	222.143	2.34663	2.4	325.516	2.5	2.51257	1523	1805	1805	325.516	644.823	325.516	2.51257	2.5
KKP05923.1	315.205	2.5	2.49859	1624	1456	1456	315.205	677.258	315.205	2.49859	2.5	212.402	2.3	2.32716	1624	1199	1199	212.402	422.729	212.402	2.32716	2.3	260.115	2.4	2.41517	1624	1538	1538	260.115	515.268	260.115	2.41517	2.4
KKP01432.1	313.133	2.5	2.49573	2826	2517	2517	313.133	672.806	313.133	2.49573	2.5	176.523	2.3	2.2468	2826	1734	1734	176.523	351.323	176.523	2.2468	2.3	169.306	2.2	2.22867	2826	1742	1742	169.306	335.382	169.306	2.22867	2.2
KKP02981.1	309.221	2.5	2.49027	4856	4271	4271	309.221	664.4	309.221	2.49027	2.5	209.547	2.3	2.32128	4856	3537	3537	209.547	417.048	209.547	2.32128	2.3	209.276	2.3	2.32072	4856	3700	3700	209.276	414.559	209.276	2.32072	2.3
KKP05527.1	303.055	2.5	2.48152	1355	1168	1168	303.055	651.152	303.055	2.48152	2.5	260.301	2.4	2.41548	1355	1226	1226	260.301	518.06	260.301	2.41548	2.4	273.444	2.4	2.43687	1355	1349	1349	273.444	541.671	273.444	2.43687	2.4
KKP06443.1	301.887	2.5	2.47984	2151	1847	1847	301.887	648.642	301.887	2.47984	2.5	276.99	2.5	2.44246	2151	2071	2071	276.99	551.276	276.99	2.44246	2.5	202.516	2.3	2.30646	2151	1586	1586	202.516	401.168	202.516	2.30646	2.3
KKP01385.1	299.889	2.5	2.47696	3095	2640	2640	299.889	644.351	299.889	2.47696	2.5	380.55	2.6	2.58041	3095	4094	4094	380.55	757.385	380.55	2.58041	2.6	495.453	2.7	2.695	3095	5583	5583	495.453	981.454	495.453	2.695	2.7
KKO99233.1	299.7	2.5	2.47669	1857	1583	1583	299.7	643.944	299.7	2.47669	2.5	282.423	2.5	2.4509	1857	1823	1823	282.423	562.088	282.423	2.4509	2.5	238.128	2.4	2.37681	1857	1610	1610	238.128	471.712	238.128	2.37681	2.4
KKP01279.1	292.563	2.4	2.46622	2395	1993	1993	292.563	628.609	292.563	2.46622	2.4	200.602	2.3	2.30234	2395	1670	1670	200.602	399.246	200.602	2.30234	2.3	190.829	2.3	2.28064	2395	1664	1664	190.829	378.017	190.829	2.28064	2.3
KKO98750.1	291.425	2.4	2.46453	1847	1531	1531	291.425	626.163	291.425	2.46453	2.4	189.872	2.3	2.27846	1847	1219	1219	189.872	377.891	189.872	2.27846	2.3	233.766	2.4	2.36878	1847	1572	1572	233.766	463.072	233.766	2.36878	2.4
KKP05717.1	282.969	2.4	2.45174	2757	2219	2219	282.969	607.994	282.969	2.45174	2.4	304.699	2.5	2.48387	2757	2920	2920	304.699	606.423	304.699	2.48387	2.5	288.308	2.5	2.45986	2757	2894	2894	288.308	571.117	288.308	2.45986	2.5
KKP04790.1	280.442	2.4	2.44784	1290	1029	1029	280.442	602.566	280.442	2.44784	2.4	235.728	2.4	2.37241	1290	1057	1057	235.728	469.153	235.728	2.37241	2.4	255.711	2.4	2.40775	1290	1201	1201	255.711	506.543	255.711	2.40775	2.4
KKO98033.1	280.269	2.4	2.44758	1632	1301	1301	280.269	602.193	280.269	2.44758	2.4	95.7204	2	1.981	1632	543	543	95.7204	190.506	95.7204	1.981	2	200.778	2.3	2.30272	1632	1193	1193	200.778	397.726	200.778	2.30272	2.3
KKO98141.1	279.437	2.4	2.44628	1350	1073	1073	279.437	600.406	279.437	2.44628	2.4	193.285	2.3	2.2862	1350	907	907	193.285	384.683	193.285	2.2862	2.3	184.938	2.3	2.26703	1350	909	909	184.938	366.348	184.938	2.26703	2.3
KKO97447.1	277.803	2.4	2.44374	834	659	659	277.803	596.895	277.803	2.44374	2.4	412.908	2.6	2.61585	834	1197	1197	412.908	821.783	412.908	2.61585	2.6	687.638	2.8	2.83736	834	2088	2088	687.638	1362.16	687.638	2.83736	2.8
KKP01929.1	272.446	2.4	2.43528	3239	2510	2510	272.446	585.385	272.446	2.43528	2.4	239.638	2.4	2.37956	3239	2698	2698	239.638	476.936	239.638	2.37956	2.4	222.849	2.3	2.34801	3239	2628	2628	222.849	441.446	222.849	2.34801	2.3
KKO98690.1	258.723	2.4	2.41284	1560	1148	1148	258.723	555.899	258.723	2.41284	2.4	143.845	2.2	2.15789	1560	780	780	143.845	286.285	143.845	2.15789	2.2	161.979	2.2	2.20946	1560	920	920	161.979	320.868	161.979	2.20946	2.2
KKO98890.1	255.105	2.4	2.40672	1527	1108	1108	255.105	548.125	255.105	2.40672	2.4	160.895	2.2	2.20654	1527	854	854	160.895	320.22	160.895	2.20654	2.2	186.884	2.3	2.27157	1527	1039	1039	186.884	370.203	186.884	2.27157	2.3
KKP02210.1	250.246	2.4	2.39837	1943	1383	1383	250.246	537.685	250.246	2.39837	2.4	310.196	2.5	2.49164	1943	2095	2095	310.196	617.363	310.196	2.49164	2.5	239.462	2.4	2.37924	1943	1694	1694	239.462	474.355	239.462	2.37924	2.4
KKP02933.1	244.941	2.4	2.38906	999	696	696	244.941	526.287	244.941	2.38906	2.4	292.01	2.5	2.4654	999	1014	1014	292.01	581.168	292.01	2.4654	2.5	283.458	2.5	2.45249	999	1031	1031	283.458	561.509	283.458	2.45249	2.5
KKO97949.1	235.292	2.4	2.37161	1548	1036	1036	235.292	505.554	235.292	2.37161	2.4	236.397	2.4	2.37364	1548	1272	1272	236.397	470.485	236.397	2.37364	2.4	204.398	2.3	2.31048	1548	1152	1152	204.398	404.897	204.398	2.31048	2.3
KKO98273.1	232.484	2.3	2.36639	1913	1265	1265	232.484	499.522	232.484	2.36639	2.3	153.094	2.2	2.18496	1913	1018	1018	153.094	304.693	153.094	2.18496	2.2	143.145	2.2	2.15578	1913	997	997	143.145	283.559	143.145	2.15578	2.2
KKP04165.1	231.886	2.3	2.36527	1830	1207	1207	231.886	498.236	231.886	2.36527	2.3	215.375	2.4	2.33319	1830	1370	1370	215.375	428.646	215.375	2.33319	2.4	180.255	2.3	2.25589	1830	1201	1201	180.255	357.071	180.255	2.25589	2.3
KKP05725.1	231.384	2.3	2.36433	2618	1723	1723	231.384	497.158	231.384	2.36433	2.3	255.493	2.4	2.40738	2618	2325	2325	255.493	508.49	255.493	2.40738	2.4	236.157	2.4	2.3732	2618	2251	2251	236.157	467.809	236.157	2.3732	2.4
KKP07461.1	226.27	2.3	2.35463	1560	1004	1004	226.27	486.17	226.27	2.35463	2.3	244.905	2.4	2.389	1560	1328	1328	244.905	487.419	244.905	2.389	2.4	335.226	2.5	2.52534	1560	1904	1904	335.226	664.057	335.226	2.52534	2.5
KKP02149.1	226.119	2.3	2.35434	2836	1824	1824	226.119	485.845	226.119	2.35434	2.3	191.219	2.3	2.28153	2836	1885	1885	191.219	380.57	191.219	2.28153	2.3	161.155	2.2	2.20724	2836	1664	1664	161.155	319.235	161.155	2.20724	2.2
KKO98512.1	225.554	2.3	2.35325	1314	843	843	225.554	484.631	225.554	2.35325	2.3	281.779	2.5	2.44991	1314	1287	1287	281.779	560.806	281.779	2.44991	2.5	361.824	2.6	2.5585	1314	1731	1731	361.824	716.745	361.824	2.5585	2.6
KKP03601.1	222.48	2.3	2.34729	1841	1165	1165	222.48	478.025	222.48	2.34729	2.3	213.15	2.3	2.32869	1841	1364	1364	213.15	424.219	213.15	2.32869	2.3	242.584	2.4	2.38486	1841	1626	1626	242.584	480.54	242.584	2.38486	2.4
KKP02076.1	217.867	2.3	2.33819	1412	875	875	217.867	468.115	217.867	2.33819	2.3	188.669	2.3	2.2757	1412	926	926	188.669	375.496	188.669	2.2757	2.3	187.71	2.3	2.27349	1412	965	965	187.71	371.84	187.71	2.27349	2.3
KKO97742.1	214.77	2.3	2.33197	1930	1179	1179	214.77	461.461	214.77	2.33197	2.3	230.301	2.4	2.3623	1930	1545	1545	230.301	458.353	230.301	2.3623	2.4	222.29	2.3	2.34692	1930	1562	1562	222.29	440.339	222.29	2.34692	2.3
KKP01446.1	212.435	2.3	2.32723	2077	1255	1255	212.435	456.443	212.435	2.32723	2.3	172.448	2.3	2.23666	2077	1245	1245	172.448	343.212	172.448	2.23666	2.3	178.919	2.3	2.25266	2077	1353	1353	178.919	354.425	178.919	2.25266	2.3
KKP04211.1	211.734	2.3	2.32579	3208	1932	1932	211.734	454.937	211.734	2.32579	2.3	149.674	2.2	2.17515	3208	1669	1669	149.674	297.887	149.674	2.17515	2.2	139.299	2.1	2.14395	3208	1627	1627	139.299	275.941	139.299	2.14395	2.1
KKO97459.1	208.29	2.3	2.31867	1033	612	612	208.29	447.538	208.29	2.31867	2.3	123.375	2.1	2.09123	1033	443	443	123.375	245.546	123.375	2.09123	2.1	133.741	2.1	2.12626	1033	503	503	133.741	264.93	133.741	2.12626	2.1
KKP04948.1	207.678	2.3	2.31739	1808	1068	1068	207.678	446.223	207.678	2.31739	2.3	184.103	2.3	2.26506	1808	1157	1157	184.103	366.407	184.103	2.26506	2.3	157.687	2.2	2.19779	1808	1038	1038	157.687	312.365	157.687	2.19779	2.2
KKP00943.1	202.371	2.3	2.30615	1673	963	963	202.371	434.82	202.371	2.30615	2.3	158.72	2.2	2.20063	1673	923	923	158.72	315.889	158.72	2.20063	2.2	158.098	2.2	2.19893	1673	963	963	158.098	313.18	158.098	2.19893	2.2
KKP04340.1	198.648	2.3	2.29808	2676	1512	1512	198.648	426.82	198.648	2.29808	2.3	179.108	2.3	2.25311	2676	1666	1666	179.108	356.466	179.108	2.25311	2.3	146.568	2.2	2.16604	2676	1428	1428	146.568	290.339	146.568	2.16604	2.2
KKO98969.1	197.564	2.3	2.29571	783	440	440	197.564	424.492	197.564	2.29571	2.3	138.15	2.2	2.14035	783	376	376	138.15	274.951	138.15	2.14035	2.2	177.494	2.2	2.24918	783	506	506	177.494	351.602	177.494	2.24918	2.2
KKO97950.1	197.234	2.3	2.29498	959	538	538	197.234	423.782	197.234	2.29498	2.3	114.596	2.1	2.05917	959	382	382	114.596	228.073	114.596	2.05917	2.1	183.871	2.3	2.26451	959	642	642	183.871	364.233	183.871	2.26451	2.3
KKP02395.1	196.538	2.3	2.29345	1635	914	914	196.538	422.287	196.538	2.29345	2.3	128.801	2.1	2.10992	1635	732	732	128.801	256.344	128.801	2.10992	2.1	212.841	2.3	2.32805	1635	1267	1267	212.841	421.621	212.841	2.32805	2.3
KKP02563.1	191.532	2.3	2.28224	1898	1034	1034	191.532	411.532	191.532	2.28224	2.3	100.191	2	2.00083	1898	661	661	100.191	199.404	100.191	2.00083	2	128.503	2.1	2.10891	1898	888	888	128.503	254.554	128.503	2.10891	2.1
KKP02370.1	189.397	2.3	2.27737	1550	835	835	189.397	406.943	189.397	2.27737	2.3	87.2351	2	1.94069	1550	470	470	87.2351	173.618	87.2351	1.94069	2	84.5244	1.9	1.92698	1550	477	477	84.5244	167.436	84.5244	1.92698	1.9
KKP03245.1	187.109	2.3	2.2721	1770	942	942	187.109	402.028	187.109	2.2721	2.3	83.0563	1.9	1.91937	1770	511	511	83.0563	165.302	83.0563	1.91937	1.9	137.796	2.1	2.13924	1770	888	888	137.796	272.962	137.796	2.13924	2.1
KKO98211.1	183.131	2.2	2.26276	1532	798	798	183.131	393.48	183.131	2.26276	2.2	106.1	2	2.02571	1532	565	565	106.1	211.164	106.1	2.02571	2	144.86	2.2	2.16095	1532	808	808	144.86	286.956	144.86	2.16095	2.2
KKP05225.1	182.123	2.2	2.26036	1859	963	963	182.123	391.314	182.123	2.26036	2.2	147.791	2.2	2.16965	1859	955	955	147.791	294.139	147.791	2.16965	2.2	157.202	2.2	2.19646	1859	1064	1064	157.202	311.405	157.202	2.19646	2.2
KKO97125.1	181.059	2.2	2.25782	2868	1477	1477	181.059	389.027	181.059	2.25782	2.2	96.1976	2	1.98316	2868	959	959	96.1976	191.456	96.1976	1.98316	2	93.6603	2	1.97156	2868	978	978	93.6603	185.534	93.6603	1.97156	2
KKP05047.1	177.813	2.2	2.24996	1649	834	834	177.813	382.054	177.813	2.24996	2.2	321.536	2.5	2.50723	1649	1843	1843	321.536	639.932	321.536	2.50723	2.5	306.973	2.5	2.4871	1649	1843	1843	306.973	608.09	306.973	2.4871	2.5
KKP06891.1	173.559	2.2	2.23945	1499	740	740	173.559	372.914	173.559	2.23945	2.2	297.286	2.5	2.47317	1499	1549	1549	297.286	591.669	297.286	2.47317	2.5	210.53	2.3	2.32331	1499	1149	1149	210.53	417.044	210.53	2.32331	2.3
KKO99412.1	173.43	2.2	2.23912	2088	1030	1030	173.43	372.637	173.43	2.23912	2.2	179.669	2.3	2.25447	2088	1304	1304	179.669	357.583	179.669	2.25447	2.3	211.651	2.3	2.32562	2088	1609	1609	211.651	419.265	211.651	2.32562	2.3
KKO98536.1	170.931	2.2	2.23282	3077	1496	1496	170.931	367.268	170.931	2.23282	2.2	114.908	2.1	2.06035	3077	1229	1229	114.908	228.693	114.908	2.06035	2.1	166.474	2.2	2.22135	3077	1865	1865	166.474	329.773	166.474	2.22135	2.2
KKP01882.1	162.582	2.2	2.21107	1451	671	671	162.582	349.329	162.582	2.21107	2.2	153.659	2.2	2.18656	1451	775	775	153.659	305.818	153.659	2.18656	2.2	148.593	2.2	2.172	1451	785	785	148.593	294.351	148.593	2.172	2.2
KKP06152.1	158.321	2.2	2.19954	4559	2053	2053	158.321	340.172	158.321	2.19954	2.2	143.877	2.2	2.15799	4559	2280	2280	143.877	286.348	143.877	2.15799	2.2	143.445	2.2	2.15669	4559	2381	2381	143.445	284.153	143.445	2.15669	2.2
KKP06677.1	156.957	2.2	2.19578	1503	671	671	156.957	337.243	156.957	2.19578	2.2	101.639	2	2.00706	1503	531	531	101.639	202.286	101.639	2.00706	2	105.807	2	2.02452	1503	579	579	105.807	209.596	105.807	2.02452	2
KKP01885.1	153.438	2.2	2.18593	2163	944	944	153.438	329.681	153.438	2.18593	2.2	117.444	2.1	2.06983	2163	883	883	117.444	233.74	117.444	2.06983	2.1	126.346	2.1	2.10156	2163	995	995	126.346	250.282	126.346	2.10156	2.1
KKP03542.1	152.197	2.2	2.18241	3234	1400	1400	152.197	327.014	152.197	2.18241	2.2	63.605	1.8	1.80349	3234	715	715	63.605	126.589	63.605	1.80349	1.8	87.222	1.9	1.94063	3234	1027	1027	87.222	172.78	87.222	1.94063	1.9
KKP06258.1	148.085	2.2	2.17051	1377	580	580	148.085	318.18	148.085	2.17051	2.2	124.519	2.1	2.09524	1377	596	596	124.519	247.823	124.519	2.09524	2.1	130.648	2.1	2.1161	1377	655	655	130.648	258.804	130.648	2.1161	2.1
KKP07603.1	143.83	2.1	2.15785	3691	1510	1510	143.83	309.038	143.83	2.15785	2.1	121.358	2.1	2.08407	3691	1557	1557	121.358	241.532	121.358	2.08407	2.1	164.231	2.2	2.21545	3691	2207	2207	164.231	325.328	164.231	2.21545	2.2
KKP04907.1	142.665	2.1	2.15432	3593	1458	1458	142.665	306.534	142.665	2.15432	2.1	102.009	2	2.00864	3593	1274	1274	102.009	203.021	102.009	2.00864	2	121.392	2.1	2.08419	3593	1588	1588	121.392	240.468	121.392	2.08419	2.1
KKP01889.1	141.839	2.1	2.1518	1512	610	610	141.839	304.759	141.839	2.1518	2.1	72.6836	1.9	1.86144	1512	382	382	72.6836	144.657	72.6836	1.86144	1.9	36.5124	1.6	1.56244	1512	201	201	36.5124	72.3282	36.5124	1.56244	1.6
KKP06365.1	141.682	2.1	2.15132	1737	700	700	141.682	304.423	141.682	2.15132	2.1	134.819	2.1	2.12975	1737	814	814	134.819	268.321	134.819	2.12975	2.1	98.5108	2	1.99348	1737	623	623	98.5108	195.142	98.5108	1.99348	2
KKP04802.1	140.021	2.1	2.14619	1848	736	736	140.021	300.853	140.021	2.14619	2.1	79.395	1.9	1.89979	1848	510	510	79.395	158.015	79.395	1.89979	1.9	102.403	2	2.01031	1848	689	689	102.403	202.853	102.403	2.01031	2
KKP04861.1	139.432	2.1	2.14436	4110	1630	1630	139.432	299.588	139.432	2.14436	2.1	108.636	2.1	2.03597	4110	1552	1552	108.636	216.212	108.636	2.03597	2.1	105.453	2	2.02306	4110	1578	1578	105.453	208.895	105.453	2.02306	2
KKP07835.1	138.415	2.1	2.14118	2413	950	950	138.415	297.403	138.415	2.14118	2.1	143.428	2.2	2.15663	2413	1203	1203	143.428	285.455	143.428	2.15663	2.2	228.106	2.4	2.35814	2413	2004	2004	228.106	451.86	228.106	2.35814	2.4
KKP07441.1	136.455	2.1	2.13499	1162	451	451	136.455	293.19	136.455	2.13499	2.1	235.946	2.4	2.37281	1162	953	953	235.946	469.587	235.946	2.37281	2.4	395.917	2.6	2.5976	1162	1675	1675	395.917	784.281	395.917	2.5976	2.6
KKP07200.1	135.619	2.1	2.13232	1291	498	498	135.619	291.395	135.619	2.13232	2.1	93.1483	2	1.96918	1291	418	418	93.1483	185.387	93.1483	1.96918	2	89.355	2	1.95112	1291	420	420	89.355	177.005	89.355	1.95112	2
KKP04785.1	132.497	2.1	2.12221	1807	681	681	132.497	284.687	132.497	2.12221	2.1	110.172	2.1	2.04207	1807	692	692	110.172	219.269	110.172	2.04207	2.1	98.1906	2	1.99207	1807	646	646	98.1906	194.508	98.1906	1.99207	2
KKP05604.1	127.869	2.1	2.10677	1350	491	491	127.869	274.743	127.869	2.10677	2.1	239.742	2.4	2.37974	1350	1125	1125	239.742	477.142	239.742	2.37974	2.4	275.271	2.4	2.43976	1350	1353	1353	275.271	545.29	275.271	2.43976	2.4
KKP07219.1	127.611	2.1	2.10589	2587	939	939	127.611	274.188	127.611	2.10589	2.1	208.4	2.3	2.3189	2587	1874	1874	208.4	414.765	208.4	2.3189	2.3	244.508	2.4	2.38829	2587	2303	2303	244.508	484.352	244.508	2.38829	2.4
KKP06841.1	127.469	2.1	2.1054	2885	1046	1046	127.469	273.883	127.469	2.1054	2.1	113.481	2.1	2.05492	2885	1138	1138	113.481	225.853	113.481	2.05492	2.1	95.1076	2	1.97822	2885	999	999	95.1076	188.401	95.1076	1.97822	2
KKP05758.1	125.961	2.1	2.10024	2833	1015	1015	125.961	270.644	125.961	2.10024	2.1	52.9074	1.7	1.72352	2833	521	521	52.9074	105.298	52.9074	1.72352	1.7	62.2421	1.8	1.79408	2833	642	642	62.2421	123.297	62.2421	1.79408	1.8
KKP00193.1	119.555	2.1	2.07757	1091	371	371	119.555	256.879	119.555	2.07757	2.1	100.731	2	2.00316	1091	382	382	100.731	200.479	100.731	2.00316	2	135.442	2.1	2.13175	1091	538	538	135.442	268.3	135.442	2.13175	2.1
KKO96672.1	119.485	2.1	2.07731	1533	521	521	119.485	256.729	119.485	2.07731	2.1	131.178	2.1	2.11786	1533	699	699	131.178	261.074	131.178	2.11786	2.1	79.0118	1.9	1.89769	1533	441	441	79.0118	156.516	79.0118	1.89769	1.9
KKP04290.1	116.481	2	2.06626	1980	656	656	116.481	250.275	116.481	2.06626	2	103.598	2	2.01535	1980	713	713	103.598	206.183	103.598	2.01535	2	83.0916	1.9	1.91956	1980	599	599	83.0916	164.598	83.0916	1.91956	1.9
KKO98574.1	116.065	2	2.0647	1560	515	515	116.065	249.38	116.065	2.0647	2	89.6265	2	1.95244	1560	486	486	89.6265	178.378	89.6265	1.95244	2	92.2576	2	1.965	1560	524	524	92.2576	182.755	92.2576	1.965	2
KKO98641.1	114.119	2	2.05736	1411	458	458	114.119	245.198	114.119	2.05736	2	66.4685	1.8	1.82262	1411	326	326	66.4685	132.288	66.4685	1.82262	1.8	66.3778	1.8	1.82202	1411	341	341	66.3778	131.489	66.3778	1.82202	1.8
KKP03049.1	113.726	2	2.05586	1691	547	547	113.726	244.356	113.726	2.05586	2	128.448	2.1	2.10873	1691	755	755	128.448	255.642	128.448	2.10873	2.1	112.073	2	2.0495	1691	690	690	112.073	222.008	112.073	2.0495	2
KKP02513.1	113.575	2	2.05528	2495	806	806	113.575	244.03	113.575	2.05528	2	123.609	2.1	2.09205	2495	1072	1072	123.609	246.01	123.609	2.09205	2.1	116.799	2.1	2.06744	2495	1061	1061	116.799	231.371	116.799	2.06744	2.1
KKO97196.1	110.611	2	2.0438	1122	353	353	110.611	237.663	110.611	2.0438	2	62.5636	1.8	1.79632	1122	244	244	62.5636	124.516	62.5636	1.79632	1.8	86.1679	1.9	1.93535	1122	352	352	86.1679	170.692	86.1679	1.93535	1.9
KKP07671.1	108.341	2	2.03479	1973	608	608	108.341	232.785	108.341	2.03479	2	103.09	2	2.01322	1973	707	707	103.09	205.174	103.09	2.01322	2	102.458	2	2.01055	1973	736	736	102.458	202.962	102.458	2.01055	2
KKP00643.1	107.848	2	2.03281	2220	681	681	107.848	231.725	107.848	2.03281	2	55.335	1.8	1.743	2220	427	427	55.335	110.13	55.335	1.743	1.8	55.5506	1.7	1.74469	2220	449	449	55.5506	110.042	55.5506	1.74469	1.7
KKP06643.1	106.507	2	2.02738	1020	309	309	106.507	228.843	106.507	2.02738	2	68.5379	1.9	1.83593	1020	243	243	68.5379	136.407	68.5379	1.83593	1.9	77.8204	1.9	1.89109	1020	289	289	77.8204	154.156	77.8204	1.89109	1.9
KKP06978.1	105.676	2	2.02398	2931	881	881	105.676	227.059	105.676	2.02398	2	100.216	2	2.00093	2931	1021	1021	100.216	199.452	100.216	2.00093	2	135.503	2.1	2.13195	2931	1446	1446	135.503	268.42	135.503	2.13195	2.1
KKP00121.1	105.107	2	2.02163	1251	374	374	105.107	225.836	105.107	2.02163	2	45.5337	1.7	1.65833	1251	198	198	45.5337	90.6227	45.5337	1.65833	1.7	34.9088	1.5	1.54294	1251	159	159	34.9088	69.1517	34.9088	1.54294	1.5
KKO97602.1	104.707	2	2.01998	1699	506	506	104.707	224.976	104.707	2.01998	2	92.115	2	1.96433	1699	544	544	92.115	183.331	92.115	1.96433	2	112.515	2.1	2.05121	1699	696	696	112.515	222.884	112.515	2.05121	2.1
KKP03760.1	100.41	2	2.00178	2528	722	722	100.41	215.744	100.41	2.00178	2	79.3196	1.9	1.89938	2528	697	697	79.3196	157.865	79.3196	1.89938	1.9	127.009	2.1	2.10383	2528	1169	1169	127.009	251.594	127.009	2.10383	2.1
KKP03056.1	98.772	2	1.99463	1317	370	370	98.772	212.224	98.772	1.99463	2	111.188	2.1	2.04606	1317	509	509	111.188	221.29	111.188	2.04606	2.1	102.815	2	2.01206	1317	493	493	102.815	203.669	102.815	2.01206	2
KKP01544.1	95.5444	2	1.98021	1976	537	537	95.5444	205.289	95.5444	1.98021	2	37.126	1.6	1.56968	1976	255	255	37.126	73.8895	37.126	1.56968	1.6	46.5643	1.7	1.66805	1976	335	335	46.5643	92.2404	46.5643	1.66805	1.7
KKP01590.1	92.32	1.9	1.9653	1390	365	365	92.32	198.361	92.32	1.9653	1.9	49.4661	1.7	1.69431	1390	239	239	49.4661	98.4492	49.4661	1.69431	1.7	65.4047	1.8	1.81561	1390	331	331	65.4047	129.562	65.4047	1.81561	1.8
KKP05982.1	91.2118	1.9	1.96005	1245	323	323	91.2118	195.98	91.2118	1.96005	1.9	66.7811	1.8	1.82465	1245	289	289	66.7811	132.91	66.7811	1.82465	1.8	77.8755	1.9	1.8914	1245	353	353	77.8755	154.265	77.8755	1.8914	1.9
KKO97910.1	90.4925	1.9	1.95661	3213	827	827	90.4925	194.435	90.4925	1.95661	1.9	62.2299	1.8	1.794	3213	695	695	62.2299	123.852	62.2299	1.794	1.8	58.7275	1.8	1.76884	3213	687	687	58.7275	116.335	58.7275	1.76884	1.8
KKP03755.1	88.7447	1.9	1.94814	1446	365	365	88.7447	190.679	88.7447	1.94814	1.9	58.692	1.8	1.76858	1446	295	295	58.692	116.811	58.692	1.76858	1.8	1279.28	3.1	3.10696	1446	6735	6735	1279.28	2534.15	1279.28	3.10696	3.1
KKO97102.1	87.7102	1.9	1.94305	958	239	239	87.7102	188.457	87.7102	1.94305	1.9	55.2557	1.8	1.74238	958	184	184	55.2557	109.972	55.2557	1.74238	1.8	64.5079	1.8	1.80961	958	225	225	64.5079	127.785	64.5079	1.80961	1.8
KKP05335.1	84.9659	1.9	1.92924	1531	370	370	84.9659	182.56	84.9659	1.92924	1.9	77.7947	1.9	1.89095	1531	414	414	77.7947	154.83	77.7947	1.89095	1.9	84.8558	1.9	1.92868	1531	473	473	84.8558	168.093	84.8558	1.92868	1.9
KKP03092.1	84.7141	1.9	1.92796	1548	373	373	84.7141	182.019	84.7141	1.92796	1.9	60.2142	1.8	1.7797	1548	324	324	60.2142	119.84	60.2142	1.7797	1.8	73.2782	1.9	1.86497	1548	413	413	73.2782	145.158	73.2782	1.86497	1.9
KKO99257.1	84.1929	1.9	1.92528	760	182	182	84.1929	180.899	84.1929	1.92528	1.9	43.5321	1.7	1.63881	760	115	115	43.5321	86.639	43.5321	1.63881	1.7	67.9422	1.8	1.83214	760	188	188	67.9422	134.588	67.9422	1.83214	1.8
KKP03537.1	81.6312	1.9	1.91186	2007	466	466	81.6312	175.395	81.6312	1.91186	1.9	79.8423	1.9	1.90223	2007	557	557	79.8423	158.905	79.8423	1.90223	1.9	128.777	2.1	2.10984	2007	941	941	128.777	255.097	128.777	2.10984	2.1
KKO99433.1	79.2552	1.9	1.89903	2564	578	578	79.2552	170.29	79.2552	1.89903	1.9	41.9642	1.6	1.62288	2564	374	374	41.9642	83.5185	41.9642	1.62288	1.6	38.671	1.6	1.58738	2564	361	361	38.671	76.6042	38.671	1.58738	1.6
KKP07860.1	78.6998	1.9	1.89597	1434	321	321	78.6998	169.097	78.6998	1.89597	1.9	131.005	2.1	2.11729	1434	653	653	131.005	260.731	131.005	2.11729	2.1	243.057	2.4	2.38571	1434	1269	1269	243.057	481.477	243.057	2.38571	2.4
KKP06979.1	77.3355	1.9	1.88838	1923	423	423	77.3355	166.165	77.3355	1.88838	1.9	154.542	2.2	2.18905	1923	1033	1033	154.542	307.575	154.542	2.18905	2.2	159.683	2.2	2.20326	1923	1118	1118	159.683	316.319	159.683	2.20326	2.2
KKP03055.1	77.0399	1.9	1.88672	2729	598	598	77.0399	165.53	77.0399	1.88672	1.9	53.8694	1.7	1.73134	2729	511	511	53.8694	107.213	53.8694	1.73134	1.7	64.916	1.8	1.81235	2729	645	645	64.916	128.594	64.916	1.81235	1.8
KKP02733.1	75.177	1.9	1.87608	1721	368	368	75.177	161.527	75.177	1.87608	1.9	71.2121	1.9	1.85255	1721	426	426	71.2121	141.729	71.2121	1.85255	1.9	80.435	1.9	1.90545	1721	504	504	80.435	159.336	80.435	1.90545	1.9
KKP06778.1	73.5925	1.9	1.86683	2317	485	485	73.5925	158.123	73.5925	1.86683	1.9	65.4349	1.8	1.81581	2317	527	527	65.4349	130.231	65.4349	1.81581	1.8	47.7721	1.7	1.67917	2317	403	403	47.7721	94.6329	47.7721	1.67917	1.7
KKP05013.1	72.905	1.8	1.86276	2932	608	608	72.905	156.646	72.905	1.86276	1.8	53.7702	1.7	1.73054	2932	548	548	53.7702	107.015	53.7702	1.73054	1.7	65.3864	1.8	1.81549	2932	698	698	65.3864	129.525	65.3864	1.81549	1.8
KKP03123.1	71.5337	1.8	1.85451	1327	270	270	71.5337	153.699	71.5337	1.85451	1.8	116.42	2.1	2.06603	1327	537	537	116.42	231.704	116.42	2.06603	2.1	146.955	2.2	2.16718	1327	710	710	146.955	291.106	146.955	2.16718	2.2
KKP03258.1	70.6676	1.8	1.84922	2393	481	481	70.6676	151.838	70.6676	1.84922	1.8	74.6576	1.9	1.87307	2393	621	621	74.6576	148.586	74.6576	1.87307	1.9	56.0109	1.7	1.74827	2393	488	488	56.0109	110.953	56.0109	1.74827	1.7
KKP03089.1	67.9179	1.8	1.83198	1320	255	255	67.9179	145.93	67.9179	1.83198	1.8	64.0764	1.8	1.8067	1320	294	294	64.0764	127.527	64.0764	1.8067	1.8	56.3886	1.8	1.75119	1320	271	271	56.3886	111.701	56.3886	1.75119	1.8
KKO97558.1	67.65	1.8	1.83027	1372	264	264	67.65	145.355	67.65	1.83027	1.8	90.5847	2	1.95705	1372	432	432	90.5847	180.285	90.5847	1.95705	2	70.0664	1.8	1.84551	1372	350	350	70.0664	138.796	70.0664	1.84551	1.8
KKP07666.1	67.5149	1.8	1.8294	2687	516	516	67.5149	145.064	67.5149	1.8294	1.8	44.0047	1.7	1.6435	2687	411	411	44.0047	87.5797	44.0047	1.6435	1.7	50.8024	1.7	1.70588	2687	497	497	50.8024	100.636	50.8024	1.70588	1.7
KKP00348.1	67.4873	1.8	1.82922	1865	358	358	67.4873	145.005	67.4873	1.82922	1.8	99.6503	2	1.99848	1865	646	646	99.6503	198.328	99.6503	1.99848	2	81.8826	1.9	1.91319	1865	556	556	81.8826	162.203	81.8826	1.91319	1.9
KKP05673.1	62.7078	1.8	1.79732	2394	427	427	62.7078	134.736	62.7078	1.79732	1.8	65.6135	1.8	1.81699	2394	546	546	65.6135	130.586	65.6135	1.81699	1.8	64.5922	1.8	1.81018	2394	563	563	64.5922	127.952	64.5922	1.81018	1.8
KKP04060.1	61.5753	1.8	1.78941	1062	186	186	61.5753	132.302	61.5753	1.78941	1.8	154.952	2.2	2.1902	1062	572	572	154.952	308.39	154.952	2.1902	2.2	61.2942	1.8	1.78742	1062	237	237	61.2942	121.419	61.2942	1.78742	1.8
KKP07350.1	61.4575	1.8	1.78857	2580	451	451	61.4575	132.049	61.4575	1.78857	1.8	66.2356	1.8	1.82109	2580	594	594	66.2356	131.824	66.2356	1.82109	1.8	69.9425	1.8	1.84474	2580	657	657	69.9425	138.551	69.9425	1.84474	1.8
KKP03518.1	58.7574	1.8	1.76906	2902	485	485	58.7574	126.248	58.7574	1.76906	1.8	27.6587	1.5	1.44183	2902	279	279	27.6587	55.0473	27.6587	1.44183	1.5	31.8954	1.5	1.50373	2902	337	337	31.8954	63.1823	31.8954	1.50373	1.5
KKP04548.1	57.1911	1.7	1.75733	1752	285	285	57.1911	122.882	57.1911	1.75733	1.7	29.393	1.5	1.46824	1752	179	179	29.393	58.499	29.393	1.46824	1.5	58.7886	1.8	1.76929	1752	375	375	58.7886	116.456	58.7886	1.76929	1.8
KKP06735.1	54.8091	1.7	1.73885	3002	468	468	54.8091	117.764	54.8091	1.73885	1.7	54.8164	1.8	1.73891	3002	572	572	54.8164	109.097	54.8164	1.73891	1.8	37.4204	1.6	1.57311	3002	409	409	37.4204	74.1269	37.4204	1.57311	1.6
KKP07711.1	54.3056	1.7	1.73484	2117	327	327	54.3056	116.683	54.3056	1.73484	1.7	65.0938	1.8	1.81354	2117	479	479	65.0938	129.552	65.0938	1.81354	1.8	57.6047	1.8	1.76046	2117	444	444	57.6047	114.11	57.6047	1.76046	1.8
KKO99735.1	52.8843	1.7	1.72333	2493	375	375	52.8843	113.629	52.8843	1.72333	1.7	57.4688	1.8	1.75943	2493	498	498	57.4688	114.376	57.4688	1.75943	1.8	74.1461	1.9	1.87009	2493	673	673	74.1461	146.878	74.1461	1.87009	1.9
KKO98491.1	50.9374	1.7	1.70704	987	143	143	50.9374	109.445	50.9374	1.70704	1.7	118.341	2.1	2.07313	987	406	406	118.341	235.526	118.341	2.07313	2.1	111.311	2	2.04654	987	400	400	111.311	220.499	111.311	2.04654	2
KKP01538.1	49.3548	1.7	1.69333	2828	397	397	49.3548	106.045	49.3548	1.69333	1.7	68.5655	1.9	1.83611	2828	674	674	68.5655	136.461	68.5655	1.83611	1.9	73.5211	1.9	1.86641	2828	757	757	73.5211	145.64	73.5211	1.86641	1.9
KKP03114.1	49.2976	1.7	1.69283	1733	243	243	49.2976	105.922	49.2976	1.69283	1.7	52.1262	1.7	1.71706	1733	314	314	52.1262	103.743	52.1262	1.71706	1.7	29.9543	1.5	1.47646	1733	189	189	29.9543	59.3371	29.9543	1.47646	1.5
KKP07759.1	49.2862	1.7	1.69273	1926	270	270	49.2862	105.898	49.2862	1.69273	1.7	24.497	1.4	1.38911	1926	164	164	24.497	48.7547	24.497	1.38911	1.4	18.8241	1.3	1.27471	1926	132	132	18.8241	37.289	18.8241	1.27471	1.3
KKO97773.1	49.0783	1.7	1.69089	1533	214	214	49.0783	105.451	49.0783	1.69089	1.7	80.3205	1.9	1.90483	1533	428	428	80.3205	159.857	80.3205	1.90483	1.9	63.2453	1.8	1.80103	1533	353	353	63.2453	125.284	63.2453	1.80103	1.8
KKO99378.1	48.0558	1.7	1.68175	2107	288	288	48.0558	103.254	48.0558	1.68175	1.7	35.0908	1.6	1.54519	2107	257	257	35.0908	69.839	35.0908	1.54519	1.6	33.5015	1.5	1.52506	2107	257	257	33.5015	66.3639	33.5015	1.52506	1.5
KKP03057.1	47.3708	1.7	1.67551	1091	147	147	47.3708	101.782	47.3708	1.67551	1.7	47.2012	1.7	1.67395	1091	179	179	47.2012	93.9415	47.2012	1.67395	1.7	52.8677	1.7	1.72319	1091	210	210	52.8677	104.727	52.8677	1.72319	1.7
KKO99306.1	46.6025	1.7	1.66841	1026	136	136	46.6025	100.131	46.6025	1.66841	1.7	34.7696	1.6	1.5412	1026	124	124	34.7696	69.1996	34.7696	1.5412	1.6	27.8408	1.4	1.44468	1026	104	104	27.8408	55.1505	27.8408	1.44468	1.4
KKO97596.1	46.3378	1.7	1.66594	1305	172	172	46.3378	99.5627	46.3378	1.66594	1.7	48.4995	1.7	1.68574	1305	220	220	48.4995	96.5254	48.4995	1.68574	1.7	60.6147	1.8	1.78258	1305	288	288	60.6147	120.073	60.6147	1.78258	1.8
KKP00524.1	42.9318	1.6	1.63278	4676	571	571	42.9318	92.2445	42.9318	1.63278	1.6	23.1949	1.4	1.36539	4676	377	377	23.1949	46.1632	23.1949	1.36539	1.4	38.6498	1.6	1.58715	4676	658	658	38.6498	76.5622	38.6498	1.58715	1.6
KKO98215.1	42.6507	1.6	1.62993	1797	218	218	42.6507	91.6405	42.6507	1.62993	1.6	47.7082	1.7	1.67859	1797	298	298	47.7082	94.9506	47.7082	1.67859	1.7	43.1019	1.6	1.6345	1797	282	282	43.1019	85.3816	43.1019	1.6345	1.6
KKO99742.1	42.5783	1.6	1.62919	867	105	105	42.5783	91.4848	42.5783	1.62919	1.6	60.0599	1.8	1.77858	867	181	181	60.0599	119.533	60.0599	1.77858	1.8	56.0725	1.7	1.74875	867	177	177	56.0725	111.075	56.0725	1.74875	1.7
KKP00006.1	42.1794	1.6	1.6251	1467	176	176	42.1794	90.6278	42.1794	1.6251	1.6	53.3413	1.7	1.72706	1467	272	272	53.3413	106.162	53.3413	1.72706	1.7	131.432	2.1	2.1187	1467	702	702	131.432	260.358	131.432	2.1187	2.1
KKO97265.1	40.0167	1.6	1.60224	1230	140	140	40.0167	85.9809	40.0167	1.60224	1.6	30.8741	1.5	1.48959	1230	132	132	30.8741	61.4466	30.8741	1.48959	1.5	54.0388	1.7	1.73271	1230	242	242	54.0388	107.047	54.0388	1.73271	1.7
KKO98539.1	39.1806	1.6	1.59307	2342	261	261	39.1806	84.1846	39.1806	1.59307	1.6	49.1358	1.7	1.6914	2342	400	400	49.1358	97.7918	49.1358	1.6914	1.7	49.9595	1.7	1.69862	2342	426	426	49.9595	98.966	49.9595	1.69862	1.7
KKO98572.1	38.7127	1.6	1.58785	1780	196	196	38.7127	83.1792	38.7127	1.58785	1.6	48.972	1.7	1.68995	1780	303	303	48.972	97.4657	48.972	1.68995	1.7	83.3239	1.9	1.92077	1780	540	540	83.3239	165.058	83.3239	1.92077	1.9
KKO99041.1	36.3868	1.5	1.56094	1430	148	148	36.3868	78.1816	36.3868	1.56094	1.5	45.8695	1.7	1.66152	1430	228	228	45.8695	91.291	45.8695	1.66152	1.7	46.8651	1.7	1.67085	1430	244	244	46.8651	92.8361	46.8651	1.67085	1.7
KKP07262.1	35.4068	1.5	1.54909	705	71	71	35.4068	76.0761	35.4068	1.54909	1.5	171.39	2.3	2.23399	705	420	420	171.39	341.106	171.39	2.23399	2.3	133.239	2.1	2.12463	705	342	342	133.239	263.937	133.239	2.12463	2.1
KKP04535.1	35.3473	1.5	1.54836	1482	149	149	35.3473	75.9481	35.3473	1.54836	1.5	51.6367	1.7	1.71296	1482	266	266	51.6367	102.769	51.6367	1.71296	1.7	53.5606	1.7	1.72885	1482	289	289	53.5606	106.099	53.5606	1.72885	1.7
KKP06926.1	35.3077	1.5	1.54787	1872	188	188	35.3077	75.8632	35.3077	1.54787	1.5	32.8877	1.5	1.51703	1872	214	214	32.8877	65.4542	32.8877	1.51703	1.5	29.4908	1.5	1.46969	1872	201	201	29.4908	58.4189	29.4908	1.46969	1.5
KKP04308.1	32.927	1.5	1.51755	2648	248	248	32.927	70.7477	32.927	1.51755	1.5	25.966	1.4	1.4144	2648	239	239	25.966	51.6784	25.966	1.4144	1.4	27.4868	1.4	1.43912	2648	265	265	27.4868	54.4491	27.4868	1.43912	1.4
KKO99273.1	32.661	1.5	1.51403	1873	174	174	32.661	70.1763	32.661	1.51403	1.5	50.3803	1.7	1.70226	1873	328	328	50.3803	100.269	50.3803	1.70226	1.7	61.2963	1.8	1.78743	1873	418	418	61.2963	121.423	61.2963	1.78743	1.8
KKO97937.1	32.2803	1.5	1.50894	501	46	46	32.2803	69.3584	32.2803	1.50894	1.5	12.0589	1.1	1.08131	501	21	21	12.0589	24	12.0589	1.08131	1.1	30.7005	1.5	1.48715	501	56	56	30.7005	60.8154	30.7005	1.48715	1.5
KKP03650.1	32.1688	1.5	1.50743	1541	141	141	32.1688	69.1187	32.1688	1.50743	1.5	21.8428	1.4	1.33931	1541	117	117	21.8428	43.4723	21.8428	1.33931	1.4	23.8835	1.4	1.3781	1541	134	134	23.8835	47.3113	23.8835	1.3781	1.4
KKP03561.1	32.1032	1.5	1.50655	1577	144	144	32.1032	68.9779	32.1032	1.50655	1.5	106.174	2	2.02602	1577	582	582	106.174	211.31	106.174	2.02602	2	33.0916	1.5	1.51972	1577	190	190	33.0916	65.5519	33.0916	1.51972	1.5
KKP07260.1	30.9077	1.5	1.49007	1092	96	96	30.9077	66.4091	30.9077	1.49007	1.5	27.3991	1.4	1.43774	1092	104	104	27.3991	54.5306	27.3991	1.43774	1.4	66.9044	1.8	1.82545	1092	266	266	66.9044	132.532	66.9044	1.82545	1.8
KKO96812.1	30.2491	1.5	1.48071	1848	159	159	30.2491	64.9941	30.2491	1.48071	1.5	8.09518	0.9	0.908226	1848	52	52	8.09518	16.1113	8.09518	0.908226	0.9	9.66067	1	0.985007	1848	65	65	9.66067	19.137	9.66067	0.985007	1
KKP05761.1	29.4014	1.5	1.46837	849	71	71	29.4014	63.1727	29.4014	1.46837	1.5	129.105	2.1	2.11094	849	381	381	129.105	256.949	129.105	2.11094	2.1	47.8795	1.7	1.68015	849	148	148	47.8795	94.8456	47.8795	1.68015	1.7
KKO99261.1	28.6864	1.4	1.45768	527	43	43	28.6864	61.6363	28.6864	1.45768	1.4	32.2082	1.5	1.50797	527	59	59	32.2082	64.1019	32.2082	1.50797	1.5	27.1012	1.4	1.43299	527	52	52	27.1012	53.6854	27.1012	1.43299	1.4
KKO98959.1	28.4023	1.4	1.45335	916	74	74	28.4023	61.026	28.4023	1.45335	1.4	41.1435	1.6	1.6143	916	131	131	41.1435	81.8851	41.1435	1.6143	1.6	25.487	1.4	1.40632	916	85	85	25.487	50.4878	25.487	1.40632	1.4
KKO97443.1	28.0559	1.4	1.44802	2807	224	224	28.0559	60.2816	28.0559	1.44802	1.4	25.2126	1.4	1.40162	2807	246	246	25.2126	50.179	25.2126	1.40162	1.4	16.8299	1.2	1.22608	2807	172	172	16.8299	33.3387	16.8299	1.22608	1.2
KKP06706.1	26.3884	1.4	1.42141	866	65	65	26.3884	56.6989	26.3884	1.42141	1.4	52.4885	1.7	1.72006	866	158	158	52.4885	104.464	52.4885	1.72006	1.7	116.08	2.1	2.06476	866	366	366	116.08	229.946	116.08	2.06476	2.1
KKO99924.1	26.2557	1.4	1.41922	1955	146	146	26.2557	56.4138	26.2557	1.41922	1.4	32.6687	1.5	1.51413	1955	222	222	32.6687	65.0183	32.6687	1.51413	1.5	30.2056	1.5	1.48009	1955	215	215	30.2056	59.8349	30.2056	1.48009	1.5
KKP03293.1	25.6154	1.4	1.4085	2896	211	211	25.6154	55.038	25.6154	1.4085	1.4	16.3912	1.2	1.21461	2896	165	165	16.3912	32.6223	16.3912	1.21461	1.2	23.3309	1.4	1.36793	2896	246	246	23.3309	46.2168	23.3309	1.36793	1.4
KKP05656.1	24.495	1.4	1.38908	732	51	51	24.495	52.6306	24.495	1.38908	1.4	3.93019	0.6	0.594414	732	10	10	3.93019	7.82201	3.93019	0.594414	0.6	3.00175	0.5	0.477375	732	8	8	3.00175	5.94624	3.00175	0.477375	0.5
KKP04196.1	24.4721	1.4	1.38867	1451	101	101	24.4721	52.5815	24.4721	1.38867	1.4	8.12908	0.9	0.910041	1451	41	41	8.12908	16.1788	8.12908	0.910041	0.9	14.5753	1.2	1.16362	1451	77	77	14.5753	28.8726	14.5753	1.16362	1.2
KKP04342.1	24.4381	1.4	1.38807	2532	176	176	24.4381	52.5083	24.4381	1.38807	1.4	27.1556	1.4	1.43386	2532	239	239	27.1556	54.046	27.1556	1.43386	1.4	43.9326	1.6	1.64279	2532	405	405	43.9326	87.0271	43.9326	1.64279	1.6
KKO97774.1	23.0387	1.4	1.36246	1877	123	123	23.0387	49.5017	23.0387	1.36246	1.4	33.4131	1.5	1.52392	1877	218	218	33.4131	66.5	33.4131	1.52392	1.5	21.0714	1.3	1.32369	1877	144	144	21.0714	41.7409	21.0714	1.32369	1.3
KKP05139.1	22.295	1.3	1.34821	820	52	52	22.295	47.9036	22.295	1.34821	1.3	119.637	2.1	2.07787	820	341	341	119.637	238.106	119.637	2.07787	2.1	92.4466	2	1.96589	820	276	276	92.4466	183.13	92.4466	1.96589	2
KKP05778.1	21.5633	1.3	1.33371	1500	92	92	21.5633	46.3314	21.5633	1.33371	1.3	43.5371	1.7	1.63886	1500	227	227	43.5371	86.6491	43.5371	1.63886	1.7	68.2988	1.8	1.83441	1500	373	373	68.2988	135.295	68.2988	1.83441	1.8
KKP02332.1	21.5623	1.3	1.33369	962	59	59	21.5623	46.3293	21.5623	1.33369	1.3	47.5496	1.7	1.67715	962	159	159	47.5496	94.6349	47.5496	1.67715	1.7	36.8307	1.6	1.56621	962	129	129	36.8307	72.9588	36.8307	1.56621	1.6
KKO99928.1	20.7781	1.3	1.31761	1489	88	88	20.7781	44.6444	20.7781	1.31761	1.3	9.08088	1	0.958128	1489	47	47	9.08088	18.0731	9.08088	0.958128	1	10.8831	1	1.03675	1489	59	59	10.8831	21.5586	10.8831	1.03675	1
KKO97970.1	20.3649	1.3	1.30888	1571	91	91	20.3649	43.7567	20.3649	1.30888	1.3	21.7919	1.3	1.3383	1571	119	119	21.7919	43.3711	21.7919	1.3383	1.3	24.3016	1.4	1.38563	1571	139	139	24.3016	48.1395	24.3016	1.38563	1.4
KKP02807.1	19.5481	1.3	1.29111	2410	134	134	19.5481	42.0017	19.5481	1.29111	1.3	57.538	1.8	1.75995	2410	482	482	57.538	114.514	57.538	1.75995	1.8	25.9844	1.4	1.41471	2410	228	228	25.9844	51.4732	25.9844	1.41471	1.4
KKO99376.1	19.4075	1.3	1.28797	1884	104	104	19.4075	41.6995	19.4075	1.28797	1.3	13.7432	1.1	1.13809	1884	90	90	13.7432	27.3521	13.7432	1.13809	1.1	17.6401	1.2	1.2465	1884	121	121	17.6401	34.9436	17.6401	1.2465	1.2
KKP04422.1	18.9915	1.3	1.27856	1518	82	82	18.9915	40.8057	18.9915	1.27856	1.3	18.5729	1.3	1.26888	1518	98	98	18.5729	36.9644	18.5729	1.26888	1.3	10.1324	1	1.00571	1518	56	56	10.1324	20.0715	10.1324	1.00571	1
KKP02506.1	17.6118	1.2	1.2458	1597	80	80	17.6118	37.8411	17.6118	1.2458	1.2	4.86389	0.7	0.686984	1597	27	27	4.86389	9.68029	4.86389	0.686984	0.7	5.50352	0.7	0.740641	1597	32	32	5.50352	10.9021	5.50352	0.740641	0.7
KKP07360.1	17.184	1.2	1.23512	2271	111	111	17.184	36.922	17.184	1.23512	1.2	24.7026	1.4	1.39274	2271	195	195	24.7026	49.164	24.7026	1.39274	1.4	23.3419	1.4	1.36814	2271	193	193	23.3419	46.2385	23.3419	1.36814	1.4
KKP01664.1	17.0752	1.2	1.23237	803	39	39	17.0752	36.6883	17.0752	1.23237	1.2	178.06	2.3	2.25057	803	497	497	178.06	354.381	178.06	2.25057	2.3	172.047	2.2	2.23565	803	503	503	172.047	340.813	172.047	2.23565	2.2
KKO99815.1	16.55	1.2	1.2188	786	37	37	16.55	35.5597	16.55	1.2188	1.2	13.9087	1.2	1.14329	786	38	38	13.9087	27.6815	13.9087	1.14329	1.2	15.3754	1.2	1.18683	786	44	44	15.3754	30.4574	15.3754	1.18683	1.2
KKP02777.1	16.5297	1.2	1.21827	1659	78	78	16.5297	35.5163	16.5297	1.21827	1.2	26.0118	1.4	1.41517	1659	150	150	26.0118	51.7695	26.0118	1.41517	1.4	27.317	1.4	1.43643	1659	165	165	27.317	54.1129	27.317	1.43643	1.4
KKP07468.1	16.3795	1.2	1.2143	1202	56	56	16.3795	35.1935	16.3795	1.2143	1.2	12.4458	1.1	1.09502	1202	52	52	12.4458	24.7701	12.4458	1.09502	1.1	22.3933	1.4	1.35012	1202	98	98	22.3933	44.3593	22.3933	1.35012	1.4
KKP05757.1	16.0332	1.2	1.20502	2741	125	125	16.0332	34.4493	16.0332	1.20502	1.2	7.66194	0.9	0.884339	2741	73	73	7.66194	15.2491	7.66194	0.884339	0.9	7.81594	0.9	0.892981	2741	78	78	7.81594	15.4828	7.81594	0.892981	0.9
KKP02123.1	15.8381	1.2	1.1997	2242	101	101	15.8381	34.0302	15.8381	1.1997	1.2	17.708	1.3	1.24817	2242	138	138	17.708	35.243	17.708	1.24817	1.3	28.6666	1.5	1.45738	2242	234	234	28.6666	56.7863	28.6666	1.45738	1.5
KKO97503.1	15.8338	1.2	1.19959	2176	98	98	15.8338	34.0209	15.8338	1.19959	1.2	8.32926	0.9	0.920607	2176	63	63	8.32926	16.5772	8.32926	0.920607	0.9	6.43735	0.8	0.808707	2176	51	51	6.43735	12.7519	6.43735	0.808707	0.8
KKP06905.1	14.9732	1.2	1.17531	2982	127	127	14.9732	32.1718	14.9732	1.17531	1.2	13.6995	1.1	1.13671	2982	142	142	13.6995	27.2653	13.6995	1.13671	1.1	14.1843	1.2	1.15181	2982	154	154	14.1843	28.0981	14.1843	1.15181	1.2
KKP03633.1	14.6628	1.2	1.16622	2110	88	88	14.6628	31.505	14.6628	1.16622	1.2	5.72653	0.8	0.757892	2110	42	42	5.72653	11.3971	5.72653	0.757892	0.8	19.0049	1.3	1.27887	2110	146	146	19.0049	37.6473	19.0049	1.27887	1.3
KKP02842.1	12.9038	1.1	1.11072	1662	61	61	12.9038	27.7254	12.9038	1.11072	1.1	20.4257	1.3	1.31018	1662	118	118	20.4257	40.6518	20.4257	1.31018	1.3	20.4921	1.3	1.31159	1662	124	124	20.4921	40.5933	20.4921	1.31159	1.3
KKO99151.1	12.6656	1.1	1.10263	2526	91	91	12.6656	27.2137	12.6656	1.10263	1.1	11.0475	1.1	1.04326	2526	97	97	11.0475	21.9871	11.0475	1.04326	1.1	13.048	1.1	1.11554	2526	120	120	13.048	25.8471	13.048	1.11554	1.1
KKP05070.1	12.5011	1.1	1.09695	2503	89	89	12.5011	26.8601	12.5011	1.09695	1.1	6.3216	0.8	0.800827	2503	55	55	6.3216	12.5815	6.3216	0.800827	0.8	4.0601	0.6	0.608537	2503	37	37	4.0601	8.04274	4.0601	0.608537	0.6
KKP01419.1	12.1039	1.1	1.08292	1249	43	43	12.1039	26.0067	12.1039	1.08292	1.1	5.52807	0.7	0.742574	1249	24	24	5.52807	11.0022	5.52807	0.742574	0.7	33.2055	1.5	1.52121	1249	151	151	33.2055	65.7775	33.2055	1.52121	1.5
KKP03954.1	11.98	1.1	1.07846	1438	49	49	11.98	25.7404	11.98	1.07846	1.1	4.8015	0.7	0.681377	1438	24	24	4.8015	9.55612	4.8015	0.681377	0.7	3.82003	0.6	0.582067	1438	20	20	3.82003	7.56718	3.82003	0.582067	0.6
KKP05708.1	11.6086	1.1	1.06478	2332	77	77	11.6086	24.9426	11.6086	1.06478	1.1	6.66178	0.8	0.82359	2332	54	54	6.66178	13.2585	6.66178	0.82359	0.8	5.5356	0.7	0.743165	2332	47	47	5.5356	10.9656	5.5356	0.743165	0.7
KKP00148.1	11.2793	1	1.05228	1652	53	53	11.2793	24.2351	11.2793	1.05228	1	6.26928	0.8	0.797217	1652	36	36	6.26928	12.4773	6.26928	0.797217	0.8	3.32518	0.5	0.521816	1652	20	20	3.32518	6.58693	3.32518	0.521816	0.5
KKO99256.1	10.9311	1	1.03866	1383	43	43	10.9311	23.4869	10.9311	1.03866	1	31.4109	1.5	1.49708	1383	151	151	31.4109	62.515	31.4109	1.49708	1.5	30.584	1.5	1.48549	1383	154	154	30.584	60.5845	30.584	1.48549	1.5
KKP03437.1	10.6658	1	1.02799	890	27	27	10.6658	22.9167	10.6658	1.02799	1	46.8709	1.7	1.6709	890	145	145	46.8709	93.284	46.8709	1.6709	1.7	20.6767	1.3	1.31548	890	67	67	20.6767	40.9589	20.6767	1.31548	1.3
KKP07841.1	9.88363	1	0.994917	747	21	21	9.88363	21.2362	9.88363	0.994917	1	11.1687	1.1	1.048	747	29	29	11.1687	22.2283	11.1687	1.048	1.1	6.61832	0.8	0.820748	747	18	18	6.61832	13.1104	6.61832	0.820748	0.8
KKP06160.1	9.69085	1	0.986362	1560	43	43	9.69085	20.822	9.69085	0.986362	1	16.4131	1.2	1.21519	1560	89	89	16.4131	32.6659	16.4131	1.21519	1.2	12.8527	1.1	1.10899	1560	73	73	12.8527	25.4602	12.8527	1.10899	1.1
KKP02892.1	9.4631	1	0.976034	5127	138	138	9.4631	20.3327	9.4631	0.976034	1	15.8799	1.2	1.20085	5127	283	283	15.8799	31.6048	15.8799	1.20085	1.2	10.3928	1	1.01673	5127	194	194	10.3928	20.5874	10.3928	1.01673	1
KKP03543.1	8.72827	0.9	0.940928	1007	25	25	8.72827	18.7538	8.72827	0.940928	0.9	5.14243	0.7	0.711168	1007	18	18	5.14243	10.2346	5.14243	0.711168	0.7	2.18201	0.3	0.338856	1007	8	8	2.18201	4.32239	2.18201	0.338856	0.3
KKP03729.1	8.49393	0.9	0.929109	952	23	23	8.49393	18.2503	8.49393	0.929109	0.9	7.55489	0.9	0.878228	952	25	25	7.55489	15.036	7.55489	0.878228	0.9	7.78973	0.9	0.891522	952	27	27	7.78973	15.4309	7.78973	0.891522	0.9
KKO98105.1	8.4162	0.9	0.925116	2214	53	53	8.4162	18.0833	8.4162	0.925116	0.9	1.68924	0.2	0.227691	2214	13	13	1.68924	3.36198	1.68924	0.227691	0.2	6.57497	0.8	0.817894	2214	53	53	6.57497	13.0245	6.57497	0.817894	0.8
KKP03558.1	8.34492	0.9	0.921422	969	23	23	8.34492	17.9301	8.34492	0.921422	0.9	7.42235	0.9	0.870541	969	25	25	7.42235	14.7722	7.42235	0.870541	0.9	5.95239	0.8	0.774691	969	21	21	5.95239	11.7912	5.95239	0.774691	0.8
KKP06894.1	7.07394	0.8	0.849661	1491	30	30	7.07394	15.1993	7.07394	0.849661	0.8	8.48985	0.9	0.9289	1491	44	44	8.48985	16.8968	8.48985	0.9289	0.9	15.4738	1.2	1.1896	1491	84	84	15.4738	30.6524	15.4738	1.1896	1.2
KKP07813.1	6.75268	0.8	0.829476	1614	31	31	6.75268	14.509	6.75268	0.829476	0.8	5.88214	0.8	0.769535	1614	33	33	5.88214	11.7068	5.88214	0.769535	0.8	11.4016	1.1	1.05697	1614	67	67	11.4016	22.5857	11.4016	1.05697	1.1
KKP02739.1	6.28347	0.8	0.798199	1175	21	21	6.28347	13.5008	6.28347	0.798199	0.8	10.5282	1	1.02236	1175	43	43	10.5282	20.9537	10.5282	1.02236	1	7.71386	0.9	0.887272	1175	33	33	7.71386	15.2806	7.71386	0.887272	0.9
KKP05819.1	6.08147	0.8	0.784009	2139	37	37	6.08147	13.0668	6.08147	0.784009	0.8	2.82445	0.5	0.450933	2139	21	21	2.82445	5.62131	2.82445	0.450933	0.5	5.00783	0.7	0.699649	2139	39	39	5.00783	9.92012	5.00783	0.699649	0.7
KKO97863.1	5.99957	0.8	0.77812	1172	20	20	5.99957	12.8908	5.99957	0.77812	0.8	10.3097	1	1.01325	1172	42	42	10.3097	20.5188	10.3097	1.01325	1	11.7176	1.1	1.06884	1172	50	50	11.7176	23.2116	11.7176	1.06884	1.1
KKP04639.1	5.88705	0.8	0.769898	1493	25	25	5.88705	12.6491	5.88705	0.769898	0.8	5.2027	0.7	0.716229	1493	27	27	5.2027	10.3546	5.2027	0.716229	0.7	4.04724	0.6	0.607159	1493	22	22	4.04724	8.01726	4.04724	0.607159	0.6
KKP00338.1	5.72598	0.8	0.75785	1535	25	25	5.72598	12.303	5.72598	0.75785	0.8	4.87293	0.7	0.68779	1535	26	26	4.87293	9.69827	4.87293	0.68779	0.7	27.9133	1.4	1.44581	1535	156	156	27.9133	55.2942	27.9133	1.44581	1.4
KKO97128.1	5.60279	0.7	0.748404	753	12	12	5.60279	12.0383	5.60279	0.748404	0.7	14.9003	1.2	1.17319	753	39	39	14.9003	29.6551	14.9003	1.17319	1.2	9.84837	1	0.993364	753	27	27	9.84837	19.5089	9.84837	0.993364	1
KKP00309.1	4.59575	0.7	0.662356	765	10	10	4.59575	9.87455	4.59575	0.662356	0.7	8.64951	0.9	0.936991	765	23	23	8.64951	17.2146	8.64951	0.936991	0.9	7.53969	0.9	0.877354	765	21	21	7.53969	14.9355	7.53969	0.877354	0.9
KKP05655.1	4.11466	0.6	0.614334	1538	18	18	4.11466	8.84087	4.11466	0.614334	0.6	4.1152	0.6	0.614391	1538	22	22	4.1152	8.19022	4.1152	0.614391	0.6	0.714331	-0.1	-0.146101	1538	4	4	0.714331	1.41503	0.714331	-0.146101	-0.1
KKP04923.1	3.66224	0.6	0.563747	2016	21	21	3.66224	7.86879	3.66224	0.563747	0.6	3.28218	0.5	0.516162	2016	23	23	3.28218	6.53231	3.28218	0.516162	0.5	5.17713	0.7	0.714089	2016	38	38	5.17713	10.2555	5.17713	0.714089	0.7
KKP02922.1	2.80139	0.4	0.447374	1004	8	8	2.80139	6.01915	2.80139	0.447374	0.4	2.29235	0.4	0.360281	1004	8	8	2.29235	4.56232	2.29235	0.360281	0.4	6.56558	0.8	0.817273	1004	24	24	6.56558	13.0059	6.56558	0.817273	0.8
KKP02923.1	2.75745	0.4	0.440508	510	4	4	2.75745	5.92473	2.75745	0.440508	0.4	22.5639	1.4	1.35341	510	40	40	22.5639	44.9075	22.5639	1.35341	1.4	28.5431	1.5	1.4555	510	53	53	28.5431	56.5417	28.5431	1.4555	1.5
KKP05848.1	2.69751	0.4	0.430962	1564	12	12	2.69751	5.79593	2.69751	0.430962	0.4	0.183945	-0.7	-0.735312	1564	1	1	0.183945	0.366094	0.183945	-0.735312	-0.7	3.86351	0.6	0.586982	1564	22	22	3.86351	7.65331	3.86351	0.586982	0.6
KKP00147.1	2.51275	0.4	0.400148	1679	12	12	2.51275	5.39895	2.51275	0.400148	0.4	1.19942	0.1	0.0789723	1679	7	7	1.19942	2.38713	1.19942	0.0789723	0.1	0.327171	-0.5	-0.485225	1679	2	2	0.327171	0.648101	0.327171	-0.485225	-0.5
KKP06435.1	2.42187	0.4	0.384151	1742	12	12	2.42187	5.2037	2.42187	0.384151	0.4	12.7165	1.1	1.10437	1742	77	77	12.7165	25.3088	12.7165	1.10437	1.1	5.04542	0.7	0.702897	1742	32	32	5.04542	9.99459	5.04542	0.702897	0.7
KKP07696.1	2.28295	0.4	0.358497	924	6	6	2.28295	4.90522	2.28295	0.358497	0.4	11.8314	1.1	1.07304	924	38	38	11.8314	23.5473	11.8314	1.07304	1.1	14.2681	1.2	1.15436	924	48	48	14.2681	28.2639	14.2681	1.15436	1.2
KKP06730.1	1.82557	0.3	0.261399	2311	12	12	1.82557	3.92248	1.82557	0.261399	0.3	1.49385	0.2	0.174306	2311	12	12	1.49385	2.97311	1.49385	0.174306	0.2	2.49583	0.4	0.397215	2311	20	21	2.49583	4.94405	2.49583	0.397215	0.4
KKP05654.1	1.25383	0.1	0.0982399	1402	5	5	1.25383	2.69402	1.25383	0.0982399	0.1	5.13	0.7	0.710117	1402	25	25	5.13	10.2099	5.13	0.710117	0.7	4.70174	0.7	0.672259	1402	24	24	4.70174	9.31379	4.70174	0.672259	0.7
KKP06937.1	1.13168	0.1	0.0537232	1864	6	6	1.13168	2.43156	1.13168	0.0537232	0.1	0.617361	-0.2	-0.209461	1864	4	4	0.617361	1.22869	0.617361	-0.209461	-0.2	2.21025	0.3	0.344441	1864	15	15	2.21025	4.37833	2.21025	0.344441	0.3
KKP07688.1	1.06463	0	0.0272003	4293	13	13	1.06463	2.2875	1.06463	0.0272003	0	1.40729	0.1	0.148383	4293	21	21	1.40729	2.80084	1.40729	0.148383	0.1	3.19893	0.5	0.505005	4293	50	50	3.19893	6.33683	3.19893	0.505005	0.5
KKP00310.1	0.975242	0	-0.0108874	1442	4	4	0.975242	2.09543	0.975242	-0.0108874	0	0.399015	-0.4	-0.39901	1442	2	2	0.399015	0.794134	0.399015	-0.39901	-0.4	1.14283	0.1	0.0579817	1442	6	6	1.14283	2.26386	1.14283	0.0579817	0.1
KKO96815.1	0.725645	-0.1	-0.139276	969	2	2	0.725645	1.55914	0.725645	-0.139276	-0.1	0	NaN	NaN	969	0	0	0	0	0	NaN	NaN	1.13379	0.1	0.0545319	969	4	4	1.13379	2.24595	1.13379	0.0545319	0.1
KKO96592.1	0.714583	-0.1	-0.145947	1968	4	4	0.714583	1.53537	0.714583	-0.145947	-0.1	0	NaN	NaN	1968	0	0	0	0	0	NaN	NaN	0.558252	-0.3	-0.253169	1968	4	4	0.558252	1.10585	0.558252	-0.253169	-0.3
KKP03475.1	0.317163	-0.5	-0.498718	2217	2	2	0.317163	0.681464	0.317163	-0.498718	-0.5	0	NaN	NaN	2217	0	0	0	0	0	NaN	NaN	0.371665	-0.4	-0.429849	2217	3	3	0.371665	0.736239	0.371665	-0.429849	-0.4
KKP06410.1	0.232831	-0.6	-0.632959	1510	1	1	0.232831	0.500267	0.232831	-0.632959	-0.6	7.23988	0.9	0.859732	1510	38	38	7.23988	14.4091	7.23988	0.859732	0.9	4.18357	0.6	0.621547	1510	23	23	4.18357	8.28732	4.18357	0.621547	0.6
KKO97391.1	0.130165	-0.9	-0.885507	2701	1	1	0.130165	0.279675	0.130165	-0.885507	-0.9	1.59769	0.2	0.203492	2701	15	15	1.59769	3.17977	1.59769	0.203492	0.2	2.03377	0.3	0.308301	2701	20	20	2.03377	4.02873	2.03377	0.308301	0.3
KKP03284.1	0	NaN	NaN	1487	0	0	0	0	0	NaN	NaN	0	NaN	NaN	1487	0	0	0	0	0	NaN	NaN	0	NaN	NaN	1487	0	0	0	0	0	NaN	NaN
KKP01680.1	0	NaN	NaN	1326	0	0	0	0	0	NaN	NaN	0	NaN	NaN	1326	0	0	0	0	0	NaN	NaN	0	NaN	NaN	1326	0	0	0	0	0	NaN	NaN
KKP07890.1	0	NaN	NaN	1752	0	0	0	0	0	NaN	NaN	0	NaN	NaN	1752	0	0	0	0	0	NaN	NaN	0	NaN	NaN	1752	0	0	0	0	0	NaN	NaN
KKP06691.1	0	NaN	NaN	2140	0	0	0	0	0	NaN	NaN	0	NaN	NaN	2140	0	0	0	0	0	NaN	NaN	0	NaN	NaN	2140	0	0	0	0	0	NaN	NaN
KKP06709.1	0	NaN	NaN	2024	0	0	0	0	0	NaN	NaN	1.70567	0.2	0.231896	2024	12	12	1.70567	3.39469	1.70567	0.231896	0.2	1.76412	0.2	0.246529	2024	13	13	1.76412	3.49459	1.76412	0.246529	0.2
KKP06713.1	0	NaN	NaN	2106	0	0	0	0	0	NaN	NaN	2.45889	0.4	0.390739	2106	18	18	2.45889	4.89377	2.45889	0.390739	0.4	1.69543	0.2	0.229281	2106	13	13	1.69543	3.35852	1.69543	0.229281	0.2
KKP06442.1	0	NaN	NaN	832	0	0	0	0	0	NaN	NaN	5.87828	0.8	0.769251	832	17	17	5.87828	11.6992	5.87828	0.769251	0.8	11.2241	1.1	1.05015	832	34	34	11.2241	22.2341	11.2241	1.05015	1.1
KKP06368.1	0	NaN	NaN	489	0	0	0	0	0	NaN	NaN	0.588323	-0.2	-0.230384	489	1	1	0.588323	1.1709	0.588323	-0.230384	-0.2	0	NaN	NaN	489	0	0	0	0	0	NaN	NaN
KKP03965.1	0	NaN	NaN	2120	0	0	0	0	0	NaN	NaN	0	NaN	NaN	2120	0	0	0	0	0	NaN	NaN	0.906897	0	-0.0424422	2120	7	7	0.906897	1.79649	0.906897	-0.0424422	0
KKP03489.1	0	NaN	NaN	1871	0	0	0	0	0	NaN	NaN	0.922577	0	-0.0349976	1871	6	6	0.922577	1.83614	0.922577	-0.0349976	0	1.17439	0.1	0.0698119	1871	8	8	1.17439	2.32637	1.17439	0.0698119	0.1
KKP03492.1	0	NaN	NaN	1119	0	0	0	0	0	NaN	NaN	0	NaN	NaN	1119	0	0	0	0	0	NaN	NaN	0	NaN	NaN	1119	0	0	0	0	0	NaN	NaN
KKP03051.1	0	NaN	NaN	1990	0	0	0	0	0	NaN	NaN	0	NaN	NaN	1990	0	0	0	0	0	NaN	NaN	0	NaN	NaN	1990	0	0	0	0	0	NaN	NaN
KKP02786.1	0	NaN	NaN	1042	0	0	0	0	0	NaN	NaN	2.48485	0.4	0.3953	1042	9	9	2.48485	4.94543	2.48485	0.3953	0.4	1.84513	0.3	0.266026	1042	7	7	1.84513	3.65505	1.84513	0.266026	0.3
KKP02188.1	0	NaN	NaN	5061	0	0	0	0	0	NaN	NaN	0	NaN	NaN	5061	0	0	0	0	0	NaN	NaN	0	NaN	NaN	5061	0	0	0	0	0	NaN	NaN
KKP01899.1	0	NaN	NaN	1275	0	0	0	0	0	NaN	NaN	3.15895	0.5	0.499543	1275	14	14	3.15895	6.28705	3.15895	0.499543	0.5	5.60091	0.7	0.748259	1275	26	26	5.60091	11.095	5.60091	0.748259	0.7
KKP01677.1	0	NaN	NaN	1268	0	0	0	0	0	NaN	NaN	0	NaN	NaN	1268	0	0	0	0	0	NaN	NaN	0	NaN	NaN	1268	0	0	0	0	0	NaN	NaN
KKP01577.1	0	NaN	NaN	1723	0	0	0	0	0	NaN	NaN	2.00365	0.3	0.301821	1723	12	12	2.00365	3.98773	2.00365	0.301821	0.3	1.9129	0.3	0.281692	1723	12	12	1.9129	3.7893	1.9129	0.281692	0.3
KKP00317.1	0	NaN	NaN	1970	0	0	0	0	0	NaN	NaN	0	NaN	NaN	1970	0	0	0	0	0	NaN	NaN	0.278843	-0.6	-0.554641	1970	2	2	0.278843	0.552366	0.278843	-0.554641	-0.6
KKP00145.1	0	NaN	NaN	780	0	0	0	0	0	NaN	NaN	7.7455	0.9	0.88905	780	21	21	7.7455	15.4154	7.7455	0.88905	0.9	2.11277	0.3	0.324852	780	6	6	2.11277	4.18523	2.11277	0.324852	0.3
KKP00118.1	0	NaN	NaN	1410	0	0	0	0	0	NaN	NaN	0	NaN	NaN	1410	0	0	0	0	0	NaN	NaN	0	NaN	NaN	1410	0	0	0	0	0	NaN	NaN
KKO99401.1	0	NaN	NaN	1251	0	0	0	0	0	NaN	NaN	0	NaN	NaN	1251	0	0	0	0	0	NaN	NaN	0	NaN	NaN	1251	0	0	0	0	0	NaN	NaN
KKO99012.1	0	NaN	NaN	777	0	0	0	0	0	NaN	NaN	1.48103	0.2	0.170564	777	4	4	1.48103	2.9476	1.48103	0.170564	0.2	3.53488	0.5	0.548375	777	10	10	3.53488	7.00232	3.53488	0.548375	0.5
KKO97938.1	0	NaN	NaN	1942	0	0	0	0	0	NaN	NaN	0.592565	-0.2	-0.227264	1942	4	4	0.592565	1.17934	0.592565	-0.227264	-0.2	0.84859	-0.1	-0.0713023	1942	6	6	0.84859	1.68099	0.84859	-0.0713023	-0.1
KKO97738.1	0	NaN	NaN	1335	0	0	0	0	0	NaN	NaN	0	NaN	NaN	1335	0	0	0	0	0	NaN	NaN	0	NaN	NaN	1335	0	0	0	0	0	NaN	NaN
KKO97501.1	0	NaN	NaN	1809	0	0	0	0	0	NaN	NaN	0	NaN	NaN	1809	0	0	0	0	0	NaN	NaN	0	NaN	NaN	1809	0	0	0	0	0	NaN	NaN
KKO97502.1	0	NaN	NaN	799	0	0	0	0	0	NaN	NaN	0	NaN	NaN	799	0	0	0	0	0	NaN	NaN	0	NaN	NaN	799	0	0	0	0	0	NaN	NaN
KKO97330.1	0	NaN	NaN	1486	0	0	0	0	0	NaN	NaN	0.387201	-0.4	-0.412064	1486	2	2	0.387201	0.77062	0.387201	-0.412064	-0.4	0.554496	-0.3	-0.256102	1486	3	3	0.554496	1.09841	0.554496	-0.256102	-0.3
KKO96981.1	0	NaN	NaN	2067	0	0	0	0	0	NaN	NaN	0	NaN	NaN	2067	0	0	0	0	0	NaN	NaN	0	NaN	NaN	2067	0	0	0	0	0	NaN	NaN
KKO96960.1	0	NaN	NaN	1156	0	0	0	0	0	NaN	NaN	1.99094	0.3	0.299057	1156	8	8	1.99094	3.96243	1.99094	0.299057	0.3	2.37595	0.4	0.375838	1156	10	10	2.37595	4.70658	2.37595	0.375838	0.4
KKO96872.1	0	NaN	NaN	998	0	0	0	0	0	NaN	NaN	0	NaN	NaN	998	0	0	0	0	0	NaN	NaN	0	NaN	NaN	998	0	0	0	0	0	NaN	NaN
