# Supplementary material for: Carbohydrate-active enzymes in Trichoderma harzianum: a bioinformatic analysis bioprospecting for key enzymes for the biofuels industry
Source: BMC Genomics. 2017 Oct 12;18:779. doi: 10.1186/s12864-017-4181-9 (PMC5639747; doi:10.1186/s12864-017-4181-9)
Supplement: Supplementary file 8 — PFAM domains of the CAZymes from T. harzianum. (XLSX 70 kb) [file 12864_2017_4181_MOESM8_ESM.xlsx]

## Sheet: Plan1
Query	Hit type	PSSM-ID	From	To	E-Value	Bitscore	Accession	Short name	Incomplete	Superfamily
Q#1 - >KKP07890.1	specific	282472	32	311	3.28925e-70	239529	pfam04616	Glyco_hydro_43	-	cl14647
Q#1 - >KKP07890.1	superfamily	301328	32	311	3.28925e-70	239529	cl14647	GH43_62_32_68 superfamily	-	-
Q#2 - >KKP07860.1	specific	279123	348	376	1.38802e-05	542844	pfam00734	CBM_1	-	cl02521
Q#2 - >KKP07860.1	superfamily	295343	348	376	1.38802e-05	542844	cl02521	CBM_1 superfamily	-	-
Q#3 - >KKP07841.1	specific	285940	29	248	3.60583e-55	187.95	pfam08787	Alginate_lyase2	-	cl21738
Q#3 - >KKP07841.1	superfamily	304529	29	248	3.60583e-55	187.95	cl21738	Alginate_lyase2 superfamily	-	-
Q#5 - >KKP07835.1	multi-dom	289478	101	273	2.35753e-21	106279	pfam12708	Pectate_lyase_3	-	-
Q#6 - >KKP07834.1	non-specific	279111	110	230	0.000497363	387129	pfam00722	Glyco_hydro_16	C	cl22861
Q#6 - >KKP07834.1	superfamily	304605	110	230	0.000497363	387129	cl22861	LamG superfamily	C	-
Q#7 - >KKP07817.1	specific	285245	212	731	0	600612	pfam07971	Glyco_hydro_92	-	cl22333
Q#7 - >KKP07817.1	superfamily	285245	212	731	0	600612	cl22333	Glyco_hydro_92 superfamily	-	-
Q#8 - >KKP07813.1	specific	293467	380	484	2.02003e-21	101494	pfam16862	Glyco_hydro_79C	-	cl25164
Q#8 - >KKP07813.1	superfamily	293467	380	484	2.02003e-21	101494	cl25164	Glyco_hydro_79C superfamily	-	-
Q#9 - >KKP07759.1	non-specific	279121	82	318	1.64029e-33	139716	pfam00732	GMC_oxred_N	-	cl21454
Q#9 - >KKP07759.1	superfamily	304358	82	318	1.64029e-33	139716	cl21454	NADB_Rossmann superfamily	-	-
Q#10 - >KKP07728.1	non-specific	278575	77	127	0.000385705	415734	pfam00150	Cellulase	C	cl23725
Q#10 - >KKP07728.1	superfamily	304882	77	127	0.000385705	415734	cl23725	Glyco_hydro_1 superfamily	C	-
Q#11 - >KKP07711.1	specific	285033	28	145	4.99588e-44	165484	pfam07732	Cu-oxidase_3	-	cl19115
Q#11 - >KKP07711.1	superfamily	302766	28	145	4.99588e-44	165484	cl19115	Cupredoxin superfamily	-	-
Q#12 - >KKP07696.1	specific	292965	176	237	4.73911e-25	107139	pfam16355	DUF4982	-	cl24806
Q#12 - >KKP07696.1	superfamily	292965	176	237	4.73911e-25	107139	cl24806	DUF4982 superfamily	-	-
Q#13 - >KKP07688.1	multi-dom	279094	549	891	5.60686e-51	195753	pfam00704	Glyco_hydro_18	-	-
Q#14 - >KKP07671.1	non-specific	283366	375	620	1.32448e-07	686523	pfam05686	Glyco_transf_90	N	cl23835
Q#14 - >KKP07671.1	superfamily	304992	375	620	1.32448e-07	686523	cl23835	Glyco_transf_90 superfamily	N	-
Q#15 - >KKP07666.1	specific	279093	197	291	0.00174001	517551	pfam00703	Glyco_hydro_2	-	cl12242
Q#15 - >KKP07666.1	superfamily	279093	197	291	0.00174001	517551	cl12242	Glyco_hydro_2 superfamily	-	-
Q#17 - >KKP07618.1	specific	284289	86	520	0	741159	pfam06824	DUF1237	-	cl19841
Q#17 - >KKP07618.1	superfamily	303027	86	520	0	741159	cl19841	DUF1237 superfamily	-	-
Q#19 - >KKP07603.1	specific	279915	520	681	1.29083e-107	346829	pfam01644	Chitin_synth_1	-	cl11394
Q#19 - >KKP07603.1	superfamily	299700	520	681	1.29083e-107	346829	cl11394	Glyco_tranf_GTA_type superfamily	-	-
Q#21 - >KKP07566.1	specific	279421	335	598	9.84329e-108	350004	pfam01074	Glyco_hydro_38	-	cl15692
Q#21 - >KKP07566.1	superfamily	301698	335	598	9.84329e-108	350004	cl15692	CE4_SF superfamily	-	-
Q#24 - >KKP07468.1	specific	284697	81	252	1.78551e-82	259491	pfam07335	Glyco_hydro_75	-	cl06393
Q#24 - >KKP07468.1	superfamily	284697	81	252	1.78551e-82	259491	cl06393	Glyco_hydro_75 superfamily	-	-
Q#25 - >KKP07461.1	specific	278935	238	408	7.1073e-31	127432	pfam00534	Glycos_transf_1	-	cl10013
Q#25 - >KKP07461.1	superfamily	299143	238	408	7.1073e-31	127432	cl10013	Glycosyltransferase_GTB_type superfamily	-	-
Q#26 - >KKP07441.1	multi-dom	279094	28	267	3.42131e-09	705635	pfam00704	Glyco_hydro_18	C	-
Q#30 - >KKP07360.1	specific	282739	71	614	3.47675e-122	381076	pfam04922	DIE2_ALG10	-	cl04845
Q#30 - >KKP07360.1	superfamily	282739	71	614	3.47675e-122	381076	cl04845	DIE2_ALG10 superfamily	-	-
Q#31 - >KKP07350.1	specific	285245	344	849	0	597145	pfam07971	Glyco_hydro_92	-	cl22333
Q#31 - >KKP07350.1	superfamily	285245	344	849	0	597145	cl22333	Glyco_hydro_92 superfamily	-	-
Q#33 - >KKP07310.1	specific	285452	63	181	2.24274e-23	106.53	pfam08240	ADH_N	-	cl17172
Q#33 - >KKP07310.1	superfamily	302623	63	181	2.24274e-23	106.53	cl17172	ADH_N superfamily	-	-
Q#34 - >KKP07306.1	non-specific	279766	93	178	0.000625648	511535	pfam01464	SLT	-	cl00222
Q#34 - >KKP07306.1	superfamily	294153	93	178	0.000625648	511535	cl00222	lysozyme_like superfamily	-	-
Q#36 - >KKP07266.1	specific	281638	29	386	7.80428e-153	449.83	pfam03663	Glyco_hydro_76	-	cl04955
Q#36 - >KKP07266.1	superfamily	296765	29	386	7.80428e-153	449.83	cl04955	LanC_like superfamily	-	-
Q#38 - >KKP07260.1	non-specific	279050	25	219	0.000672913	387833	pfam00657	Lipase_GDSL	C	cl01053
Q#38 - >KKP07260.1	superfamily	294667	25	219	0.000672913	387833	cl01053	SGNH_hydrolase superfamily	C	-
Q#39 - >KKP07227.1	specific	286314	28	343	0	562978	pfam09206	ArabFuran-catal	-	cl07727
Q#39 - >KKP07227.1	superfamily	286314	28	343	0	562978	cl07727	ArabFuran-catal superfamily	-	-
Q#40 - >KKP07226.1	non-specific	279301	45	365	6.37089e-64	228446	pfam00933	Glyco_hydro_3	-	cl07971
Q#40 - >KKP07226.1	superfamily	298615	45	365	6.37089e-64	228446	cl07971	Glyco_hydro_3 superfamily	-	-
Q#41 - >KKP07219.1	specific	285245	257	755	0	540521	pfam07971	Glyco_hydro_92	-	cl22333
Q#41 - >KKP07219.1	superfamily	285245	257	755	0	540521	cl22333	Glyco_hydro_92 superfamily	-	-
Q#43 - >KKP07200.1	multi-dom	279094	28	365	6.98604e-53	189975	pfam00704	Glyco_hydro_18	-	-
Q#48 - >KKP07120.1	specific	285245	573	1081	0	589826	pfam07971	Glyco_hydro_92	-	cl22333
Q#48 - >KKP07120.1	superfamily	285245	573	1081	0	589826	cl22333	Glyco_hydro_92 superfamily	-	-
Q#49 - >KKP07119.1	specific	279111	62	226	7.28966e-41	153888	pfam00722	Glyco_hydro_16	-	cl22861
Q#49 - >KKP07119.1	superfamily	304605	62	226	7.28966e-41	153888	cl22861	LamG superfamily	-	-
Q#51 - >KKP07073.1	multi-dom	279094	43	390	1.0798e-94	296.29	pfam00704	Glyco_hydro_18	-	-
Q#53 - >KKP07012.1	multi-dom	280150	414	602	3.04831e-41	162449	pfam01915	Glyco_hydro_3_C	-	-
Q#54 - >KKP07011.1	multi-dom	280150	352	560	1.02272e-57	207133	pfam01915	Glyco_hydro_3_C	-	-
Q#55 - >KKP06979.1	non-specific	293108	221	387	1.92647e-05	616164	pfam16499	Melibiase_2	C	cl07893
Q#55 - >KKP06979.1	superfamily	298606	221	387	1.92647e-05	616164	cl07893	AmyAc_family superfamily	C	-
Q#57 - >KKP06976.1	non-specific	190308	227	286	0.0166534	511655	pfam02434	Fringe	NC	cl21608
Q#57 - >KKP06976.1	superfamily	304462	227	286	0.0166534	511655	cl21608	Galactosyl_T superfamily	NC	-
Q#59 - >KKP06937.1	specific	282886	131	466	2.41904e-152	451933	pfam05089	NAGLU	-	cl09358
Q#59 - >KKP06937.1	superfamily	282886	131	466	2.41904e-152	451933	cl09358	NAGLU superfamily	-	-
Q#61 - >KKP06926.1	non-specific	293108	223	389	2.86282e-05	60846	pfam16499	Melibiase_2	C	cl07893
Q#61 - >KKP06926.1	superfamily	298606	223	389	2.86282e-05	60846	cl07893	AmyAc_family superfamily	C	-
Q#62 - >KKP06905.1	specific	291184	21	266	5.64965e-50	187848	pfam14498	Glyco_hyd_65N_2	-	cl22392
Q#62 - >KKP06905.1	superfamily	291184	21	266	5.64965e-50	187848	cl22392	Glyco_hyd_65N_2 superfamily	-	-
Q#63 - >KKP06894.1	non-specific	293108	75	452	4.31297e-09	720168	pfam16499	Melibiase_2	-	cl07893
Q#63 - >KKP06894.1	superfamily	298606	75	452	4.31297e-09	720168	cl07893	AmyAc_family superfamily	-	-
Q#64 - >KKP06891.1	non-specific	110998	52	443	6.461e-43	165503	pfam02055	Glyco_hydro_30	-	cl23815
Q#64 - >KKP06891.1	superfamily	304972	52	443	6.461e-43	165503	cl23815	Glyco_hydro_30 superfamily	-	-
Q#68 - >KKP06872.1	specific	293092	68	442	1.31381e-164	479761	pfam16483	Glyco_hydro_64	-	cl02511
Q#68 - >KKP06872.1	superfamily	295337	68	442	1.31381e-164	479761	cl02511	GH64-TLP-SF superfamily	-	-
Q#69 - >KKP06860.1	multi-dom	279094	35	285	1.42946e-07	667115	pfam00704	Glyco_hydro_18	C	-
Q#71 - >KKP06841.1	specific	291184	22	276	8.26706e-39	157032	pfam14498	Glyco_hyd_65N_2	-	cl22392
Q#71 - >KKP06841.1	superfamily	291184	22	276	8.26706e-39	157032	cl22392	Glyco_hyd_65N_2 superfamily	-	-
Q#72 - >KKP06801.1	specific	281451	101	363	1.62524e-158	458101	pfam03452	Anp1	-	cl11394
Q#72 - >KKP06801.1	superfamily	299700	101	363	1.62524e-158	458101	cl11394	Glyco_tranf_GTA_type superfamily	-	-
Q#74 - >KKP06787.1	non-specific	281226	28	332	2.34069e-153	449131	pfam03198	Glyco_hydro_72	-	cl23725
Q#74 - >KKP06787.1	superfamily	304882	28	332	2.34069e-153	449131	cl23725	Glyco_hydro_1 superfamily	-	-
Q#75 - >KKP06778.1	non-specific	278575	390	576	0.000623042	56211	pfam00150	Cellulase	C	cl23725
Q#75 - >KKP06778.1	superfamily	304882	390	576	0.000623042	56211	cl23725	Glyco_hydro_1 superfamily	C	-
Q#76 - >KKP06774.1	non-specific	279641	49	164	3.60057e-05	551171	pfam01323	DSBA	N	cl00388
Q#76 - >KKP06774.1	superfamily	294274	49	164	3.60057e-05	551171	cl00388	Thioredoxin_like superfamily	N	-
Q#78 - >KKP06762.1	multi-dom	278532	15	203	1.08916e-35	137737	pfam00106	adh_short	-	-
Q#79 - >KKP06738.1	specific	292601	166	505	0	559421	pfam15979	Glyco_hydro_115	-	cl24523
Q#79 - >KKP06738.1	superfamily	292601	166	505	0	559421	cl24523	Glyco_hydro_115 superfamily	-	-
Q#80 - >KKP06735.1	specific	281619	175	859	0	1118.78	pfam03639	Glyco_hydro_81	-	cl02310
Q#80 - >KKP06735.1	superfamily	295253	175	859	0	1118.78	cl02310	Glyco_hydro_81 superfamily	-	-
Q#82 - >KKP06730.1	specific	289465	79	204	0.0361737	473396	pfam12695	Abhydrolase_5	-	cl21494
Q#82 - >KKP06730.1	superfamily	304388	79	204	0.0361737	473396	cl21494	Abhydrolase superfamily	-	-
Q#83 - >KKP06713.1	specific	282984	455	602	1.90366e-38	150997	pfam05199	GMC_oxred_C	-	cl08434
Q#83 - >KKP06713.1	superfamily	282984	455	602	1.90366e-38	150997	cl08434	GMC_oxred_C superfamily	-	-
Q#84 - >KKP06709.1	non-specific	278653	165	626	8.73147e-66	234909	pfam00232	Glyco_hydro_1	-	cl23725
Q#84 - >KKP06709.1	superfamily	304882	165	626	8.73147e-66	234909	cl23725	Glyco_hydro_1 superfamily	-	-
Q#85 - >KKP06706.1	non-specific	288623	47	255	3.44974e-50	176.39	pfam11790	Glyco_hydro_cc	-	cl23725
Q#85 - >KKP06706.1	superfamily	304882	47	255	3.44974e-50	176.39	cl23725	Glyco_hydro_1 superfamily	-	-
Q#86 - >KKP06691.1	specific	282984	448	586	6.15902e-25	113247	pfam05199	GMC_oxred_C	-	cl08434
Q#86 - >KKP06691.1	superfamily	282984	448	586	6.15902e-25	113247	cl08434	GMC_oxred_C superfamily	-	-
Q#87 - >KKP06677.1	non-specific	279558	168	289	0.00984055	367716	pfam01229	Glyco_hydro_39	NC	cl23725
Q#87 - >KKP06677.1	superfamily	304882	168	289	0.00984055	367716	cl23725	Glyco_hydro_1 superfamily	NC	-
Q#88 - >KKP06647.1	multi-dom	279404	366	814	0	586429	pfam01055	Glyco_hydro_31	-	-
Q#89 - >KKP06643.1	multi-dom	279094	42	278	0.00204979	536147	pfam00704	Glyco_hydro_18	-	-
Q#92 - >KKP06589.1	specific	279112	279	660	1.82451e-71	249667	pfam00723	Glyco_hydro_15	-	cl08284
Q#92 - >KKP06589.1	superfamily	279112	279	660	1.82451e-71	249667	cl08284	Glyco_hydro_15 superfamily	-	-
Q#93 - >KKP06562.1	specific	281451	85	347	1.04007e-157	458486	pfam03452	Anp1	-	cl11394
Q#93 - >KKP06562.1	superfamily	299700	85	347	1.04007e-157	458486	cl11394	Glyco_tranf_GTA_type superfamily	-	-
Q#94 - >KKP06557.1	multi-dom	290369	143	420	2.4298e-09	685373	pfam13641	Glyco_tranf_2_3	-	-
Q#95 - >KKP06544.1	multi-dom	281178	1044	1552	0	758902	pfam03142	Chitin_synth_2	-	-
Q#96 - >KKP06543.1	multi-dom	281178	1204	1712	0	864832	pfam03142	Chitin_synth_2	-	-
Q#97 - >KKP06518.1	multi-dom	283373	18	675	0	1136.41	pfam05693	Glycogen_syn	-	-
Q#98 - >KKP06491.1	specific	279430	32	237	4.73475e-52	180.24	pfam01083	Cutinase	-	cl21494
Q#98 - >KKP06491.1	superfamily	304388	32	237	4.73475e-52	180.24	cl21494	Abhydrolase superfamily	-	-
Q#99 - >KKP06476.1	non-specific	279111	98	276	7.1266e-05	525801	pfam00722	Glyco_hydro_16	-	cl22861
Q#99 - >KKP06476.1	superfamily	304605	98	276	7.1266e-05	525801	cl22861	LamG superfamily	-	-
Q#101 - >KKP06443.1	specific	285033	30	144	5.20599e-35	140831	pfam07732	Cu-oxidase_3	-	cl19115
Q#101 - >KKP06443.1	superfamily	302766	30	144	5.20599e-35	140831	cl19115	Cupredoxin superfamily	-	-
Q#102 - >KKP06442.1	specific	284697	71	230	2.70245e-95	287226	pfam07335	Glyco_hydro_75	-	cl06393
Q#102 - >KKP06442.1	superfamily	284697	71	230	2.70245e-95	287226	cl06393	Glyco_hydro_75 superfamily	-	-
Q#103 - >KKP06441.1	non-specific	279121	81	320	5.07375e-28	124693	pfam00732	GMC_oxred_N	-	cl21454
Q#103 - >KKP06441.1	superfamily	304358	81	320	5.07375e-28	124693	cl21454	NADB_Rossmann superfamily	-	-
Q#104 - >KKP06435.1	multi-dom	278554	29	380	3.66845e-120	369761	pfam00128	Alpha-amylase	-	-
Q#105 - >KKP06410.1	specific	281634	45	422	6.61219e-170	493943	pfam03659	Glyco_hydro_71	-	cl21554
Q#105 - >KKP06410.1	superfamily	281634	45	422	6.61219e-170	493943	cl21554	Glyco_hydro_71 superfamily	-	-
Q#107 - >KKP06365.1	non-specific	283366	306	561	1.04711e-06	655707	pfam05686	Glyco_transf_90	N	cl23835
Q#107 - >KKP06365.1	superfamily	304992	306	561	1.04711e-06	655707	cl23835	Glyco_transf_90 superfamily	N	-
Q#108 - >KKP06353.1	non-specific	279938	30	222	1.22173e-80	251336	pfam01670	Glyco_hydro_12	-	cl03302
Q#108 - >KKP06353.1	superfamily	295782	30	222	1.22173e-80	251336	cl03302	Glyco_hydro_12 superfamily	-	-
Q#109 - >KKP06258.1	specific	292629	30	182	7.12863e-16	876302	pfam16010	CDH-cyt	-	cl14783
Q#109 - >KKP06258.1	superfamily	301346	30	182	7.12863e-16	876302	cl14783	DOMON_like superfamily	-	-
Q#110 - >KKP06164.1	non-specific	286358	105	343	2.1795e-58	197883	pfam09258	Glyco_transf_64	-	cl20374
Q#110 - >KKP06164.1	superfamily	286358	105	343	2.1795e-58	197883	cl20374	Glyco_transf_64 superfamily	-	-
Q#111 - >KKP06161.1	non-specific	291266	24	343	1.43654e-07	675873	pfam14587	Glyco_hydr_30_2	-	cl23815
Q#111 - >KKP06161.1	superfamily	304972	24	343	1.43654e-07	675873	cl23815	Glyco_hydro_30 superfamily	-	-
Q#112 - >KKP06160.1	non-specific	278575	64	313	0.0283243	50433	pfam00150	Cellulase	-	cl23725
Q#112 - >KKP06160.1	superfamily	304882	64	313	0.0283243	50433	cl23725	Glyco_hydro_1 superfamily	-	-
Q#113 - >KKP06152.1	specific	281083	954	1089	7.15617e-25	114687	pfam03033	Glyco_transf_28	-	cl10013
Q#113 - >KKP06152.1	superfamily	299143	954	1089	7.15617e-25	114687	cl10013	Glycosyltransferase_GTB_type superfamily	-	-
Q#114 - >KKP06071.1	non-specific	293108	39	340	1.17799e-63	221474	pfam16499	Melibiase_2	C	cl07893
Q#114 - >KKP06071.1	superfamily	298606	39	340	1.17799e-63	221474	cl07893	AmyAc_family superfamily	C	-
Q#116 - >KKP05999.1	non-specific	278747	155	266	0.977839	462641	pfam00332	Glyco_hydro_17	N	cl23725
Q#116 - >KKP05999.1	superfamily	304882	155	266	0.977839	462641	cl23725	Glyco_hydro_1 superfamily	N	-
Q#118 - >KKP05982.1	non-specific	279111	127	316	0.000116461	410241	pfam00722	Glyco_hydro_16	-	cl22861
Q#118 - >KKP05982.1	superfamily	304605	127	316	0.000116461	410241	cl22861	LamG superfamily	-	-
Q#121 - >KKP05943.1	non-specific	279624	51	376	9.12965e-102	333449	pfam01301	Glyco_hydro_35	-	cl07893
Q#121 - >KKP05943.1	superfamily	298606	51	376	9.12965e-102	333449	cl07893	AmyAc_family superfamily	-	-
Q#124 - >KKP05923.1	specific	283969	73	488	3.51686e-123	372648	pfam06432	GPI2	-	cl05768
Q#124 - >KKP05923.1	superfamily	283969	73	488	3.51686e-123	372648	cl05768	GPI2 superfamily	-	-
Q#129 - >KKP05848.1	non-specific	282357	162	230	0.00452134	349963	pfam04488	Gly_transf_sug	N	cl19952
Q#129 - >KKP05848.1	superfamily	303104	162	230	0.00452134	349963	cl19952	Gly_transf_sug superfamily	N	-
Q#130 - >KKP05819.1	multi-dom	281178	193	665	2.82075e-27	130257	pfam03142	Chitin_synth_2	-	-
Q#132 - >KKP05778.1	specific	286314	22	335	0	588401	pfam09206	ArabFuran-catal	-	cl07727
Q#132 - >KKP05778.1	superfamily	286314	22	335	0	588401	cl07727	ArabFuran-catal superfamily	-	-
Q#133 - >KKP05773.1	specific	278864	55	225	7.294e-74	230453	pfam00457	Glyco_hydro_11	-	cl08271
Q#133 - >KKP05773.1	superfamily	278864	55	225	7.294e-74	230453	cl08271	Glyco_hydro_11 superfamily	-	-
Q#134 - >KKP05761.1	non-specific	279111	122	219	0.919316	437205	pfam00722	Glyco_hydro_16	NC	cl22861
Q#134 - >KKP05761.1	superfamily	304605	122	219	0.919316	437205	cl22861	LamG superfamily	NC	-
Q#135 - >KKP05760.1	specific	281442	23	232	8.89718e-90	278.99	pfam03443	Glyco_hydro_61	-	cl04076
Q#135 - >KKP05760.1	superfamily	281442	23	232	8.89718e-90	278.99	cl04076	Glyco_hydro_61 superfamily	-	-
Q#136 - >KKP05758.1	multi-dom	280150	412	632	1.08376e-50	189413	pfam01915	Glyco_hydro_3_C	-	-
Q#137 - >KKP05757.1	multi-dom	283286	302	842	0	602739	pfam05592	Bac_rhamnosid	-	-
Q#138 - >KKP05725.1	multi-dom	280150	376	592	1.04293e-37	152434	pfam01915	Glyco_hydro_3_C	-	-
Q#139 - >KKP05717.1	non-specific	279301	172	463	1.13159e-38	159.88	pfam00933	Glyco_hydro_3	-	cl07971
Q#139 - >KKP05717.1	superfamily	298615	172	463	1.13159e-38	159.88	cl07971	Glyco_hydro_3 superfamily	-	-
Q#140 - >KKP05708.1	multi-dom	283286	82	672	2.22475e-32	145122	pfam05592	Bac_rhamnosid	-	-
Q#142 - >KKP05689.1	specific	281638	26	378	3.21362e-175	505684	pfam03663	Glyco_hydro_76	-	cl04955
Q#142 - >KKP05689.1	superfamily	296765	26	378	3.21362e-175	505684	cl04955	LanC_like superfamily	-	-
Q#143 - >KKP05673.1	non-specific	291184	20	253	6.96061e-31	134305	pfam14498	Glyco_hyd_65N_2	-	cl22392
Q#143 - >KKP05673.1	superfamily	291184	20	253	6.96061e-31	134305	cl22392	Glyco_hyd_65N_2 superfamily	-	-
Q#145 - >KKP05656.1	non-specific	283160	81	243	0.00405188	362638	pfam05426	Alginate_lyase	C	cl00179
Q#145 - >KKP05656.1	superfamily	294118	81	243	0.00405188	362638	cl00179	AlgLyase superfamily	C	-
Q#147 - >KKP05654.1	non-specific	293108	23	382	2.90486e-72	242.66	pfam16499	Melibiase_2	-	cl07893
Q#147 - >KKP05654.1	superfamily	298606	23	382	2.90486e-72	242.66	cl07893	AmyAc_family superfamily	-	-
Q#148 - >KKP05610.1	non-specific	278653	6	473	1.68145e-165	486445	pfam00232	Glyco_hydro_1	-	cl23725
Q#148 - >KKP05610.1	superfamily	304882	6	473	1.68145e-165	486445	cl23725	Glyco_hydro_1 superfamily	-	-
Q#149 - >KKP05604.1	non-specific	278575	108	244	0.00718519	519738	pfam00150	Cellulase	C	cl23725
Q#149 - >KKP05604.1	superfamily	304882	108	244	0.00718519	519738	cl23725	Glyco_hydro_1 superfamily	C	-
Q#150 - >KKP05599.1	multi-dom	278712	136	431	1.2239e-19	997746	pfam00295	Glyco_hydro_28	-	-
Q#151 - >KKP05527.1	non-specific	112252	339	398	0.00550345	339039	pfam03427	CBM_19	-	cl04064
Q#151 - >KKP05527.1	superfamily	112252	339	398	0.00550345	339039	cl04064	CBM_19 superfamily	-	-
Q#153 - >KKP05473.1	non-specific	279111	244	386	0.00900831	502689	pfam00722	Glyco_hydro_16	-	cl22861
Q#153 - >KKP05473.1	superfamily	304605	244	386	0.00900831	502689	cl22861	LamG superfamily	-	-
Q#154 - >KKP05465.1	specific	281638	32	381	0	546515	pfam03663	Glyco_hydro_76	-	cl04955
Q#154 - >KKP05465.1	superfamily	296765	32	381	0	546515	cl04955	LanC_like superfamily	-	-
Q#159 - >KKP05335.1	specific	279851	49	182	7.77803e-18	926491	pfam01565	FAD_binding_4	-	cl19922
Q#159 - >KKP05335.1	superfamily	303082	49	182	7.77803e-18	926491	cl19922	FAD_binding_4 superfamily	-	-
Q#161 - >KKP05301.1	specific	282357	120	199	1.59054e-15	839167	pfam04488	Gly_transf_sug	-	cl19952
Q#161 - >KKP05301.1	superfamily	303104	120	199	1.59054e-15	839167	cl19952	Gly_transf_sug superfamily	-	-
Q#164 - >KKP05268.1	multi-dom	279342	15	479	0	751423	pfam00982	Glyco_transf_20	-	-
Q#165 - >KKP05225.1	non-specific	281842	5	369	3.06016e-42	167926	pfam03901	Glyco_transf_22	-	cl21590
Q#165 - >KKP05225.1	superfamily	304453	5	369	3.06016e-42	167926	cl21590	PMT_2 superfamily	-	-
Q#166 - >KKP05219.1	non-specific	279121	268	492	2.21292e-51	190562	pfam00732	GMC_oxred_N	-	cl21454
Q#166 - >KKP05219.1	superfamily	304358	268	492	2.21292e-51	190562	cl21454	NADB_Rossmann superfamily	-	-
Q#167 - >KKP05192.1	specific	278566	86	316	6.03581e-57	195084	pfam00141	peroxidase	-	cl00196
Q#167 - >KKP05192.1	superfamily	294130	86	316	6.03581e-57	195084	cl00196	plant_peroxidase_like superfamily	-	-
Q#170 - >KKP05139.1	non-specific	279938	29	237	2.6759e-60	197794	pfam01670	Glyco_hydro_12	-	cl03302
Q#170 - >KKP05139.1	superfamily	295782	29	237	2.6759e-60	197794	cl03302	Glyco_hydro_12 superfamily	-	-
Q#171 - >KKP05135.1	specific	279430	25	223	4.61243e-51	177544	pfam01083	Cutinase	-	cl21494
Q#171 - >KKP05135.1	superfamily	304388	25	223	4.61243e-51	177544	cl21494	Abhydrolase superfamily	-	-
Q#173 - >KKP05109.1	specific	279825	113	586	0	579115	pfam01532	Glyco_hydro_47	-	cl04955
Q#173 - >KKP05109.1	superfamily	296765	113	586	0	579115	cl04955	LanC_like superfamily	-	-
Q#174 - >KKP05096.1	non-specific	279825	699	1116	3.26975e-87	301772	pfam01532	Glyco_hydro_47	N	cl04955
Q#174 - >KKP05096.1	superfamily	296765	699	1116	3.26975e-87	301772	cl04955	LanC_like superfamily	N	-
Q#174 - >KKP05096.1	non-specific	279825	231	439	4.03895e-78	276734	pfam01532	Glyco_hydro_47	C	cl04955
Q#174 - >KKP05096.1	superfamily	296765	231	439	4.03895e-78	276734	cl04955	LanC_like superfamily	C	-
Q#176 - >KKP05082.1	specific	278870	18	417	0	697.98	pfam00464	SHMT	-	cl18945
Q#176 - >KKP05082.1	superfamily	302748	18	417	0	697.98	cl18945	AAT_I superfamily	-	-
Q#177 - >KKP05070.1	specific	279915	139	296	2.08766e-67	232424	pfam01644	Chitin_synth_1	-	cl11394
Q#177 - >KKP05070.1	superfamily	299700	139	296	2.08766e-67	232424	cl11394	Glyco_tranf_GTA_type superfamily	-	-
Q#178 - >KKP05047.1	specific	281803	58	302	7.63406e-112	342583	pfam03856	SUN	-	cl04292
Q#178 - >KKP05047.1	superfamily	281803	58	302	7.63406e-112	342583	cl04292	SUN superfamily	-	-
Q#179 - >KKP05013.1	non-specific	283371	351	831	1.37819e-51	207019	pfam05691	Raffinose_syn	N	cl07893
Q#179 - >KKP05013.1	superfamily	298606	351	831	1.37819e-51	207019	cl07893	AmyAc_family superfamily	N	-
Q#181 - >KKP04990.1	non-specific	280042	100	416	8.26037e-104	325154	pfam01793	Glyco_transf_15	-	cl02091
Q#181 - >KKP04990.1	superfamily	295166	100	416	8.26037e-104	325154	cl02091	Glyco_transf_15 superfamily	-	-
Q#182 - >KKP04958.1	specific	279123	217	245	6.4709e-08	569808	pfam00734	CBM_1	-	cl02521
Q#182 - >KKP04958.1	superfamily	295343	217	245	6.4709e-08	569808	cl02521	CBM_1 superfamily	-	-
Q#183 - >KKP04948.1	non-specific	279121	74	304	1.28679e-29	128.93	pfam00732	GMC_oxred_N	-	cl21454
Q#183 - >KKP04948.1	superfamily	304358	74	304	1.28679e-29	128.93	cl21454	NADB_Rossmann superfamily	-	-
Q#184 - >KKP04923.1	non-specific	278596	1	88	1.83279e-23	115322	pfam00171	Aldedh	N	cl11961
Q#184 - >KKP04923.1	superfamily	299846	1	88	1.83279e-23	115322	cl11961	ALDH-SF superfamily	N	-
Q#185 - >KKP04907.1	multi-dom	289478	60	287	3.88647e-81	274997	pfam12708	Pectate_lyase_3	-	-
Q#185 - >KKP04907.1	multi-dom	289478	406	607	1.56016e-07	666036	pfam12708	Pectate_lyase_3	-	-
Q#187 - >KKP04861.1	non-specific	281083	125	298	1.57679e-14	846416	pfam03033	Glyco_transf_28	-	cl10013
Q#187 - >KKP04861.1	superfamily	299143	125	298	1.57679e-14	846416	cl10013	Glycosyltransferase_GTB_type superfamily	-	-
Q#189 - >KKP04802.1	specific	281190	81	567	3.27308e-135	413395	pfam03155	Alg6_Alg8	-	cl21590
Q#189 - >KKP04802.1	superfamily	304453	81	567	3.27308e-135	413395	cl21590	PMT_2 superfamily	-	-
Q#190 - >KKP04790.1	non-specific	281442	129	174	0.33395	432476	pfam03443	Glyco_hydro_61	N	cl04076
Q#190 - >KKP04790.1	superfamily	281442	129	174	0.33395	432476	cl04076	Glyco_hydro_61 superfamily	N	-
Q#191 - >KKP04785.1	specific	293467	425	536	1.68327e-22	104961	pfam16862	Glyco_hydro_79C	-	cl25164
Q#191 - >KKP04785.1	superfamily	293467	425	536	1.68327e-22	104961	cl25164	Glyco_hydro_79C superfamily	-	-
Q#193 - >KKP04754.1	non-specific	279535	60	210	0.00678281	491135	pfam01202	SKI	-	cl17190
Q#193 - >KKP04754.1	superfamily	302627	60	210	0.00678281	491135	cl17190	NK superfamily	-	-
Q#195 - >KKP04658.1	specific	278746	29	321	1.37677e-136	401269	pfam00331	Glyco_hydro_10	-	cl23725
Q#195 - >KKP04658.1	superfamily	304882	29	321	1.37677e-136	401269	cl23725	Glyco_hydro_1 superfamily	-	-
Q#197 - >KKP04639.1	specific	285245	1	417	1.46812e-150	447688	pfam07971	Glyco_hydro_92	-	cl22333
Q#197 - >KKP04639.1	superfamily	285245	1	417	1.46812e-150	447688	cl22333	Glyco_hydro_92 superfamily	-	-
Q#199 - >KKP04631.1	specific	279117	211	548	1.43188e-128	392.81	pfam00728	Glyco_hydro_20	-	cl02948
Q#199 - >KKP04631.1	superfamily	295572	211	548	1.43188e-128	392.81	cl02948	GH20_hexosaminidase superfamily	-	-
Q#200 - >KKP04629.1	non-specific	279301	7	330	3.38399e-86	280833	pfam00933	Glyco_hydro_3	-	cl07971
Q#200 - >KKP04629.1	superfamily	298615	7	330	3.38399e-86	280833	cl07971	Glyco_hydro_3 superfamily	-	-
Q#201 - >KKP04612.1	non-specific	279111	89	265	0.00321014	506541	pfam00722	Glyco_hydro_16	-	cl22861
Q#201 - >KKP04612.1	superfamily	304605	89	265	0.00321014	506541	cl22861	LamG superfamily	-	-
Q#202 - >KKP04548.1	specific	282984	432	570	2.01528e-33	136744	pfam05199	GMC_oxred_C	-	cl08434
Q#202 - >KKP04548.1	superfamily	282984	432	570	2.01528e-33	136744	cl08434	GMC_oxred_C superfamily	-	-
Q#203 - >KKP04535.1	non-specific	287963	150	407	4.43444e-42	162743	pfam11051	Mannosyl_trans3	-	cl12614
Q#203 - >KKP04535.1	superfamily	287963	150	407	4.43444e-42	162743	cl12614	Mannosyl_trans3 superfamily	-	-
Q#204 - >KKP04531.1	non-specific	279213	27	394	1.19844e-166	488.25	pfam00840	Glyco_hydro_7	-	cl21662
Q#204 - >KKP04531.1	superfamily	304487	27	394	1.19844e-166	488.25	cl21662	GH7_CBH_EG superfamily	-	-
Q#206 - >KKP04478.1	non-specific	278575	153	460	3.1896e-25	114761	pfam00150	Cellulase	-	cl23725
Q#206 - >KKP04478.1	superfamily	304882	153	460	3.1896e-25	114761	cl23725	Glyco_hydro_1 superfamily	-	-
Q#209 - >KKP04422.1	non-specific	282497	295	374	0.000948313	54814	pfam04646	DUF604	C	cl21608
Q#209 - >KKP04422.1	superfamily	304462	295	374	0.000948313	54814	cl21608	Galactosyl_T superfamily	C	-
Q#211 - >KKP04363.1	multi-dom	290369	231	463	1.96182e-29	129784	pfam13641	Glyco_tranf_2_3	-	-
Q#212 - >KKP04342.1	multi-dom	279404	232	715	9.59655e-116	370717	pfam01055	Glyco_hydro_31	-	-
Q#213 - >KKP04340.1	specific	279093	231	325	0.000155581	548367	pfam00703	Glyco_hydro_2	-	cl12242
Q#213 - >KKP04340.1	superfamily	279093	231	325	0.000155581	548367	cl12242	Glyco_hydro_2 superfamily	-	-
Q#215 - >KKP04308.1	multi-dom	280150	320	673	2.92308e-37	151664	pfam01915	Glyco_hydro_3_C	-	-
Q#216 - >KKP04290.1	multi-dom	279404	211	656	1.78179e-136	418482	pfam01055	Glyco_hydro_31	-	-
Q#219 - >KKP04211.1	specific	279825	16	559	2.09518e-126	404235	pfam01532	Glyco_hydro_47	-	cl04955
Q#219 - >KKP04211.1	superfamily	296765	16	559	2.09518e-126	404235	cl04955	LanC_like superfamily	-	-
Q#220 - >KKP04196.1	specific	284946	13	277	1.01122e-153	448503	pfam07632	DUF1593	-	cl00226
Q#220 - >KKP04196.1	superfamily	294156	13	277	1.01122e-153	448503	cl00226	nuc_hydro superfamily	-	-
Q#221 - >KKP04165.1	multi-dom	278554	30	388	7.54701e-115	356664	pfam00128	Alpha-amylase	-	-
Q#222 - >KKP04131.1	specific	281638	26	380	1.46526e-145	430184	pfam03663	Glyco_hydro_76	-	cl04955
Q#222 - >KKP04131.1	superfamily	296765	26	380	1.46526e-145	430184	cl04955	LanC_like superfamily	-	-
Q#223 - >KKP04123.1	non-specific	282472	34	316	1.8268e-40	156712	pfam04616	Glyco_hydro_43	-	cl14647
Q#223 - >KKP04123.1	superfamily	301328	34	316	1.8268e-40	156712	cl14647	GH43_62_32_68 superfamily	-	-
Q#225 - >KKP04070.1	specific	279915	228	395	4.3168e-92	301.76	pfam01644	Chitin_synth_1	-	cl11394
Q#225 - >KKP04070.1	superfamily	299700	228	395	4.3168e-92	301.76	cl11394	Glyco_tranf_GTA_type superfamily	-	-
Q#226 - >KKP04060.1	non-specific	279441	33	293	2.95019e-34	138925	pfam01095	Pectinesterase	-	cl01911
Q#226 - >KKP04060.1	superfamily	295086	33	293	2.95019e-34	138925	cl01911	Pectinesterase superfamily	-	-
Q#227 - >KKP04059.1	non-specific	278575	40	337	1.09612e-09	723894	pfam00150	Cellulase	-	cl23725
Q#227 - >KKP04059.1	superfamily	304882	40	337	1.09612e-09	723894	cl23725	Glyco_hydro_1 superfamily	-	-
Q#228 - >KKP03991.1	specific	284825	149	476	0	612189	pfam07488	Glyco_hydro_67M	-	cl20336
Q#228 - >KKP03991.1	superfamily	284825	149	476	0	612189	cl20336	Glyco_hydro_67M superfamily	-	-
Q#229 - >KKP03969.1	multi-dom	279404	283	842	0	564857	pfam01055	Glyco_hydro_31	-	-
Q#230 - >KKP03965.1	specific	285032	377	505	6.00602e-19	963754	pfam07731	Cu-oxidase_2	-	cl19115
Q#230 - >KKP03965.1	superfamily	302766	377	505	6.00602e-19	963754	cl19115	Cupredoxin superfamily	-	-
Q#231 - >KKP03954.1	multi-dom	278712	125	446	1.15453e-33	141376	pfam00295	Glyco_hydro_28	-	-
Q#233 - >KKP03872.1	non-specific	281226	8	330	5.06296e-125	378255	pfam03198	Glyco_hydro_72	-	cl23725
Q#233 - >KKP03872.1	superfamily	304882	8	330	5.06296e-125	378255	cl23725	Glyco_hydro_1 superfamily	-	-
Q#235 - >KKP03854.1	specific	280649	20	498	5.24915e-136	421409	pfam02516	STT3	-	cl21590
Q#235 - >KKP03854.1	superfamily	304453	20	498	5.24915e-136	421409	cl21590	PMT_2 superfamily	-	-
Q#236 - >KKP03811.1	non-specific	281639	29	299	2.05809e-142	417076	pfam03664	Glyco_hydro_62	-	cl14647
Q#236 - >KKP03811.1	superfamily	301328	29	299	2.05809e-142	417076	cl14647	GH43_62_32_68 superfamily	-	-
Q#237 - >KKP03760.1	specific	291184	28	264	5.2176e-63	220.59	pfam14498	Glyco_hyd_65N_2	-	cl22392
Q#237 - >KKP03760.1	superfamily	291184	28	264	5.2176e-63	220.59	cl22392	Glyco_hyd_65N_2 superfamily	-	-
Q#238 - >KKP03755.1	non-specific	278575	65	300	3.21116e-26	119769	pfam00150	Cellulase	-	cl23725
Q#238 - >KKP03755.1	superfamily	304882	65	300	3.21116e-26	119769	cl23725	Glyco_hydro_1 superfamily	-	-
Q#239 - >KKP03751.1	specific	282984	435	568	5.88301e-35	140982	pfam05199	GMC_oxred_C	-	cl08434
Q#239 - >KKP03751.1	superfamily	282984	435	568	5.88301e-35	140982	cl08434	GMC_oxred_C superfamily	-	-
Q#240 - >KKP03732.1	specific	282357	107	189	3.9123e-15	800647	pfam04488	Gly_transf_sug	-	cl19952
Q#240 - >KKP03732.1	superfamily	303104	107	189	3.9123e-15	800647	cl19952	Gly_transf_sug superfamily	-	-
Q#242 - >KKP03729.1	non-specific	287963	17	87	0.00141563	379383	pfam11051	Mannosyl_trans3	C	cl12614
Q#242 - >KKP03729.1	superfamily	287963	17	87	0.00141563	379383	cl12614	Mannosyl_trans3 superfamily	C	-
Q#244 - >KKP03650.1	non-specific	283964	1	405	8.11803e-169	516386	pfam06427	UDP-g_GGTase	C	cl05763
Q#244 - >KKP03650.1	superfamily	283964	1	405	8.11803e-169	516386	cl05763	UDP-g_GGTase superfamily	C	-
Q#245 - >KKP03649.1	specific	280517	849	1679	0	1648.05	pfam02364	Glucan_synthase	-	cl15642
Q#245 - >KKP03649.1	superfamily	280517	849	1679	0	1648.05	cl15642	Glucan_synthase superfamily	-	-
Q#247 - >KKP03633.1	non-specific	281842	26	507	1.70086e-57	211454	pfam03901	Glyco_transf_22	-	cl21590
Q#247 - >KKP03633.1	superfamily	304453	26	507	1.70086e-57	211454	cl21590	PMT_2 superfamily	-	-
Q#248 - >KKP03616.1	specific	279093	195	296	4.07613e-05	563775	pfam00703	Glyco_hydro_2	-	cl12242
Q#248 - >KKP03616.1	superfamily	279093	195	296	4.07613e-05	563775	cl12242	Glyco_hydro_2 superfamily	-	-
Q#249 - >KKP03601.1	non-specific	281638	203	417	9.87448e-14	865864	pfam03663	Glyco_hydro_76	N	cl04955
Q#249 - >KKP03601.1	superfamily	296765	203	417	9.87448e-14	865864	cl04955	LanC_like superfamily	N	-
Q#251 - >KKP03561.1	specific	281638	29	390	4.13416e-162	472942	pfam03663	Glyco_hydro_76	-	cl04955
Q#251 - >KKP03561.1	superfamily	296765	29	390	4.13416e-162	472942	cl04955	LanC_like superfamily	-	-
Q#252 - >KKP03558.1	multi-dom	278532	9	202	1.00236e-59	198983	pfam00106	adh_short	-	-
Q#253 - >KKP03543.1	multi-dom	279094	32	292	3.52978e-08	674819	pfam00704	Glyco_hydro_18	C	-
Q#254 - >KKP03542.1	non-specific	279301	119	381	6.14743e-38	157954	pfam00933	Glyco_hydro_3	-	cl07971
Q#254 - >KKP03542.1	superfamily	298615	119	381	6.14743e-38	157954	cl07971	Glyco_hydro_3 superfamily	-	-
Q#255 - >KKP03537.1	specific	281634	55	436	2.43488e-173	507425	pfam03659	Glyco_hydro_71	-	cl21554
Q#255 - >KKP03537.1	superfamily	281634	55	436	2.43488e-173	507425	cl21554	Glyco_hydro_71 superfamily	-	-
Q#256 - >KKP03518.1	non-specific	281619	69	694	5.28477e-107	356465	pfam03639	Glyco_hydro_81	-	cl02310
Q#256 - >KKP03518.1	superfamily	295253	69	694	5.28477e-107	356465	cl02310	Glyco_hydro_81 superfamily	-	-
Q#257 - >KKP03494.1	specific	279657	133	435	2.44676e-161	469769	pfam01341	Glyco_hydro_6	-	cl03171
Q#257 - >KKP03494.1	superfamily	279657	133	435	2.44676e-161	469769	cl03171	Glyco_hydro_6 superfamily	-	-
Q#258 - >KKP03492.1	specific	284809	26	371	4.69152e-96	301206	pfam07470	Glyco_hydro_88	-	cl04955
Q#258 - >KKP03492.1	superfamily	296765	26	371	4.69152e-96	301206	cl04955	LanC_like superfamily	-	-
Q#259 - >KKP03489.1	specific	293467	410	513	1.12254e-22	105346	pfam16862	Glyco_hydro_79C	-	cl25164
Q#259 - >KKP03489.1	superfamily	293467	410	513	1.12254e-22	105346	cl25164	Glyco_hydro_79C superfamily	-	-
Q#261 - >KKP03485.1	specific	278575	138	387	5.53548e-67	225699	pfam00150	Cellulase	-	cl23725
Q#261 - >KKP03485.1	superfamily	304882	138	387	5.53548e-67	225699	cl23725	Glyco_hydro_1 superfamily	-	-
Q#263 - >KKP03475.1	non-specific	279301	136	248	2.37198e-14	874628	pfam00933	Glyco_hydro_3	NC	cl07971
Q#263 - >KKP03475.1	superfamily	298615	136	248	2.37198e-14	874628	cl07971	Glyco_hydro_3 superfamily	NC	-
Q#264 - >KKP03437.1	non-specific	280233	25	226	3.03434e-68	221093	pfam02015	Glyco_hydro_45	-	cl03405
Q#264 - >KKP03437.1	superfamily	280233	25	226	3.03434e-68	221093	cl03405	Glyco_hydro_45 superfamily	-	-
Q#266 - >KKP03363.1	specific	281803	171	426	3.10958e-124	371858	pfam03856	SUN	-	cl04292
Q#266 - >KKP03363.1	superfamily	281803	171	426	3.10958e-124	371858	cl04292	SUN superfamily	-	-
Q#267 - >KKP03361.1	non-specific	112781	99	397	5.4241e-98	303196	pfam03982	DAGAT	-	cl17185
Q#267 - >KKP03361.1	superfamily	302626	99	397	5.4241e-98	303196	cl17185	LPLAT superfamily	-	-
Q#269 - >KKP03334.1	non-specific	190308	205	271	0.01366	453875	pfam02434	Fringe	NC	cl21608
Q#269 - >KKP03334.1	superfamily	304462	205	271	0.01366	453875	cl21608	Galactosyl_T superfamily	NC	-
Q#270 - >KKP03293.1	specific	285245	265	781	0	595604	pfam07971	Glyco_hydro_92	-	cl22333
Q#270 - >KKP03293.1	superfamily	285245	265	781	0	595604	cl22333	Glyco_hydro_92 superfamily	-	-
Q#271 - >KKP03284.1	specific	285452	47	170	2.55495e-27	116546	pfam08240	ADH_N	-	cl17172
Q#271 - >KKP03284.1	superfamily	302623	47	170	2.55495e-27	116546	cl17172	ADH_N superfamily	-	-
Q#272 - >KKP03262.1	specific	278868	38	100	4.82505e-16	783095	pfam00462	Glutaredoxin	-	cl00388
Q#272 - >KKP03262.1	superfamily	294274	38	100	4.82505e-16	783095	cl00388	Thioredoxin_like superfamily	-	-
Q#273 - >KKP03258.1	specific	280271	305	654	0	592448	pfam02065	Melibiase	-	cl07893
Q#273 - >KKP03258.1	superfamily	298606	305	654	0	592448	cl07893	AmyAc_family superfamily	-	-
Q#274 - >KKP03245.1	specific	279825	101	586	0	599531	pfam01532	Glyco_hydro_47	-	cl04955
Q#274 - >KKP03245.1	superfamily	296765	101	586	0	599531	cl04955	LanC_like superfamily	-	-
Q#275 - >KKP03239.1	multi-dom	281178	648	1173	0	1006.59	pfam03142	Chitin_synth_2	-	-
Q#276 - >KKP03210.1	multi-dom	289478	65	283	8.05894e-78	261515	pfam12708	Pectate_lyase_3	-	-
Q#276 - >KKP03210.1	multi-dom	289478	410	467	3.57867e-07	650628	pfam12708	Pectate_lyase_3	C	-
Q#281 - >KKP03123.1	multi-dom	279094	24	353	1.18665e-45	170715	pfam00704	Glyco_hydro_18	-	-
Q#282 - >KKP03114.1	multi-dom	279094	160	501	1.67395e-90	291668	pfam00704	Glyco_hydro_18	-	-
Q#283 - >KKP03092.1	specific	279851	66	203	9.08167e-17	899527	pfam01565	FAD_binding_4	-	cl19922
Q#283 - >KKP03092.1	superfamily	303082	66	203	9.08167e-17	899527	cl19922	FAD_binding_4 superfamily	-	-
Q#284 - >KKP03089.1	specific	278533	211	340	4.05939e-22	103.1	pfam00107	ADH_zinc_N	-	cl16912
Q#284 - >KKP03089.1	superfamily	302572	211	340	4.05939e-22	103.1	cl16912	MDR superfamily	-	-
Q#285 - >KKP03082.1	specific	281616	74	333	4.26469e-34	144215	pfam03636	Glyco_hydro_65N	-	cl09310
Q#285 - >KKP03082.1	superfamily	281616	74	333	4.26469e-34	144215	cl09310	Glyco_hydro_65N superfamily	-	-
Q#287 - >KKP03057.1	non-specific	280341	128	265	0.013705	475996	pfam02156	Glyco_hydro_26	N	cl21700
Q#287 - >KKP03057.1	superfamily	304502	128	265	0.013705	475996	cl21700	Glyco_hydro_26 superfamily	N	-
Q#288 - >KKP03056.1	non-specific	280341	102	210	0.235164	475996	pfam02156	Glyco_hydro_26	NC	cl21700
Q#288 - >KKP03056.1	superfamily	304502	102	210	0.235164	475996	cl21700	Glyco_hydro_26 superfamily	NC	-
Q#289 - >KKP03055.1	specific	279093	203	303	2.9057e-05	540663	pfam00703	Glyco_hydro_2	-	cl12242
Q#289 - >KKP03055.1	superfamily	279093	203	303	2.9057e-05	540663	cl12242	Glyco_hydro_2 superfamily	-	-
Q#290 - >KKP03051.1	non-specific	278671	53	422	4.19196e-37	153164	pfam00251	Glyco_hydro_32N	-	cl14647
Q#290 - >KKP03051.1	superfamily	301328	53	422	4.19196e-37	153164	cl14647	GH43_62_32_68 superfamily	-	-
Q#291 - >KKP03049.1	specific	281190	15	493	0	597135	pfam03155	Alg6_Alg8	-	cl21590
Q#291 - >KKP03049.1	superfamily	304453	15	493	0	597135	cl21590	PMT_2 superfamily	-	-
Q#293 - >KKP02990.1	specific	285452	52	179	1.9591e-25	109227	pfam08240	ADH_N	-	cl17172
Q#293 - >KKP02990.1	superfamily	302623	52	179	1.9591e-25	109227	cl17172	ADH_N superfamily	-	-
Q#296 - >KKP02981.1	multi-dom	279094	90	433	3.87883e-74	261623	pfam00704	Glyco_hydro_18	-	-
Q#297 - >KKP02933.1	specific	279111	19	181	8.76851e-44	159666	pfam00722	Glyco_hydro_16	-	cl22861
Q#297 - >KKP02933.1	superfamily	304605	19	181	8.76851e-44	159666	cl22861	LamG superfamily	-	-
Q#299 - >KKP02923.1	non-specific	280042	13	61	0.0119583	485809	pfam01793	Glyco_transf_15	N	cl02091
Q#299 - >KKP02923.1	superfamily	295166	13	61	0.0119583	485809	cl02091	Glyco_transf_15 superfamily	N	-
Q#300 - >KKP02922.1	non-specific	280042	43	245	8.81317e-24	111368	pfam01793	Glyco_transf_15	C	cl02091
Q#300 - >KKP02922.1	superfamily	295166	43	245	8.81317e-24	111368	cl02091	Glyco_transf_15 superfamily	C	-
Q#302 - >KKP02892.1	multi-dom	279094	524	844	4.71825e-36	152611	pfam00704	Glyco_hydro_18	-	-
Q#304 - >KKP02848.1	multi-dom	279518	26	210	7.36581e-40	146718	pfam01183	Glyco_hydro_25	-	-
Q#307 - >KKP02807.1	multi-dom	289478	71	278	1.02093e-29	130162	pfam12708	Pectate_lyase_3	-	-
Q#309 - >KKP02786.1	specific	289465	129	236	0.00781762	350133	pfam12695	Abhydrolase_5	N	cl21494
Q#309 - >KKP02786.1	superfamily	304388	129	236	0.00781762	350133	cl21494	Abhydrolase superfamily	N	-
Q#310 - >KKP02780.1	specific	284289	93	503	0	637926	pfam06824	DUF1237	-	cl19841
Q#310 - >KKP02780.1	superfamily	303027	93	503	0	637926	cl19841	DUF1237 superfamily	-	-
Q#311 - >KKP02777.1	non-specific	190308	225	383	4.99956e-05	588695	pfam02434	Fringe	C	cl21608
Q#311 - >KKP02777.1	superfamily	304462	225	383	4.99956e-05	588695	cl21608	Galactosyl_T superfamily	C	-
Q#312 - >KKP02771.1	specific	284697	82	251	1.8096e-71	228675	pfam07335	Glyco_hydro_75	-	cl06393
Q#312 - >KKP02771.1	superfamily	284697	82	251	1.8096e-71	228675	cl06393	Glyco_hydro_75 superfamily	-	-
Q#314 - >KKP02739.1	specific	285452	39	140	1.46023e-22	103064	pfam08240	ADH_N	-	cl17172
Q#314 - >KKP02739.1	superfamily	302623	39	140	1.46023e-22	103064	cl17172	ADH_N superfamily	-	-
Q#316 - >KKP02733.1	non-specific	293108	26	360	1.95089e-80	266543	pfam16499	Melibiase_2	-	cl07893
Q#316 - >KKP02733.1	superfamily	298606	26	360	1.95089e-80	266543	cl07893	AmyAc_family superfamily	-	-
Q#318 - >KKP02687.1	non-specific	281226	19	334	1.50284e-102	320475	pfam03198	Glyco_hydro_72	-	cl23725
Q#318 - >KKP02687.1	superfamily	304882	19	334	1.50284e-102	320475	cl23725	Glyco_hydro_1 superfamily	-	-
Q#320 - >KKP02588.1	non-specific	203296	64	291	2.61281e-75	242268	pfam05637	Glyco_transf_34	-	cl11394
Q#320 - >KKP02588.1	superfamily	299700	64	291	2.61281e-75	242268	cl11394	Glyco_tranf_GTA_type superfamily	-	-
Q#321 - >KKP02563.1	specific	282984	458	595	1.67e-46	159086	pfam05199	GMC_oxred_C	-	cl08434
Q#321 - >KKP02563.1	superfamily	282984	458	595	1.67e-46	159086	cl08434	GMC_oxred_C superfamily	-	-
Q#323 - >KKP02527.1	multi-dom	279094	91	304	1.56273e-12	813491	pfam00704	Glyco_hydro_18	-	-
Q#324 - >KKP02513.1	multi-dom	279404	259	700	3.22566e-157	475491	pfam01055	Glyco_hydro_31	-	-
Q#326 - >KKP02506.1	non-specific	284809	155	317	0.000121538	427374	pfam07470	Glyco_hydro_88	C	cl04955
Q#326 - >KKP02506.1	superfamily	296765	155	317	0.000121538	427374	cl04955	LanC_like superfamily	C	-
Q#328 - >KKP02477.1	non-specific	278653	2	455	7.10485e-174	507245	pfam00232	Glyco_hydro_1	-	cl23725
Q#328 - >KKP02477.1	superfamily	304882	2	455	7.10485e-174	507245	cl23725	Glyco_hydro_1 superfamily	-	-
Q#329 - >KKP02440.1	non-specific	281842	61	493	8.11492e-81	273471	pfam03901	Glyco_transf_22	-	cl21590
Q#329 - >KKP02440.1	superfamily	304453	61	493	8.11492e-81	273471	cl21590	PMT_2 superfamily	-	-
Q#330 - >KKP02395.1	specific	282472	5	294	2.42339e-106	331592	pfam04616	Glyco_hydro_43	-	cl14647
Q#330 - >KKP02395.1	superfamily	301328	5	294	2.42339e-106	331592	cl14647	GH43_62_32_68 superfamily	-	-
Q#331 - >KKP02389.1	specific	285245	262	771	0	600612	pfam07971	Glyco_hydro_92	-	cl22333
Q#331 - >KKP02389.1	superfamily	285245	262	771	0	600612	cl22333	Glyco_hydro_92 superfamily	-	-
Q#333 - >KKP02370.1	specific	278935	230	417	4.80384e-26	116261	pfam00534	Glycos_transf_1	-	cl10013
Q#333 - >KKP02370.1	superfamily	299143	230	417	4.80384e-26	116261	cl10013	Glycosyltransferase_GTB_type superfamily	-	-
Q#335 - >KKP02332.1	non-specific	285823	87	272	4.04399e-36	139285	pfam08660	Alg14	-	cl10013
Q#335 - >KKP02332.1	superfamily	299143	87	272	4.04399e-36	139285	cl10013	Glycosyltransferase_GTB_type superfamily	-	-
Q#338 - >KKP02255.1	non-specific	190308	220	274	0.0383329	496247	pfam02434	Fringe	NC	cl21608
Q#338 - >KKP02255.1	superfamily	304462	220	274	0.0383329	496247	cl21608	Galactosyl_T superfamily	NC	-
Q#339 - >KKP02210.1	specific	285033	38	153	1.46743e-44	166.64	pfam07732	Cu-oxidase_3	-	cl19115
Q#339 - >KKP02210.1	superfamily	302766	38	153	1.46743e-44	166.64	cl19115	Cupredoxin superfamily	-	-
Q#340 - >KKP02188.1	multi-dom	279094	177	540	1.48817e-65	236.97	pfam00704	Glyco_hydro_18	-	-
Q#343 - >KKP02149.1	specific	279093	195	306	0.00147649	521403	pfam00703	Glyco_hydro_2	-	cl12242
Q#343 - >KKP02149.1	superfamily	279093	195	306	0.00147649	521403	cl12242	Glyco_hydro_2 superfamily	-	-
Q#344 - >KKP02123.1	non-specific	279117	169	495	9.71731e-23	113541	pfam00728	Glyco_hydro_20	-	cl02948
Q#344 - >KKP02123.1	superfamily	295572	169	495	9.71731e-23	113541	cl02948	GH20_hexosaminidase superfamily	-	-
Q#347 - >KKP02076.1	non-specific	280042	28	353	1.31382e-117	356355	pfam01793	Glyco_transf_15	-	cl02091
Q#347 - >KKP02076.1	superfamily	295166	28	353	1.31382e-117	356355	cl02091	Glyco_transf_15 superfamily	-	-
Q#348 - >KKP02016.1	specific	278864	49	217	6.48657e-97	291315	pfam00457	Glyco_hydro_11	-	cl08271
Q#348 - >KKP02016.1	superfamily	278864	49	217	6.48657e-97	291315	cl08271	Glyco_hydro_11 superfamily	-	-
Q#349 - >KKP01989.1	non-specific	290556	1133	1551	2.49968e-99	340483	pfam13844	Glyco_transf_41	-	cl10013
Q#349 - >KKP01989.1	superfamily	299143	1133	1551	2.49968e-99	340483	cl10013	Glycosyltransferase_GTB_type superfamily	-	-
Q#352 - >KKP01929.1	specific	279915	248	409	8.22956e-102	325643	pfam01644	Chitin_synth_1	-	cl11394
Q#352 - >KKP01929.1	superfamily	299700	248	409	8.22956e-102	325643	cl11394	Glyco_tranf_GTA_type superfamily	-	-
Q#354 - >KKP01899.1	specific	280997	159	421	1.13732e-63	215409	pfam02929	Bgal_small_N	-	cl24148
Q#354 - >KKP01899.1	superfamily	280997	159	421	1.13732e-63	215409	cl24148	Bgal_small_N superfamily	-	-
Q#355 - >KKP01889.1	specific	278805	188	500	3.65771e-106	329779	pfam00393	6PGD	-	cl02856
Q#355 - >KKP01889.1	superfamily	278805	188	500	3.65771e-106	329779	cl02856	6PGD superfamily	-	-
Q#356 - >KKP01885.1	specific	285033	168	285	3.35847e-44	167025	pfam07732	Cu-oxidase_3	-	cl19115
Q#356 - >KKP01885.1	superfamily	302766	168	285	3.35847e-44	167025	cl19115	Cupredoxin superfamily	-	-
Q#357 - >KKP01882.1	non-specific	190308	201	261	0.0298205	500099	pfam02434	Fringe	NC	cl21608
Q#357 - >KKP01882.1	superfamily	304462	201	261	0.0298205	500099	cl21608	Galactosyl_T superfamily	NC	-
Q#358 - >KKP01855.1	specific	279537	142	706	0	673657	pfam01204	Trehalase	-	cl17346
Q#358 - >KKP01855.1	superfamily	302639	142	706	0	673657	cl17346	Trehalase superfamily	-	-
Q#360 - >KKP01743.1	non-specific	278747	58	315	9.13909	427973	pfam00332	Glyco_hydro_17	-	cl23725
Q#360 - >KKP01743.1	superfamily	304882	58	315	9.13909	427973	cl23725	Glyco_hydro_1 superfamily	-	-
Q#362 - >KKP01680.1	non-specific	282472	8	175	4.49699e-07	646488	pfam04616	Glyco_hydro_43	C	cl14647
Q#362 - >KKP01680.1	superfamily	301328	8	175	4.49699e-07	646488	cl14647	GH43_62_32_68 superfamily	C	-
Q#364 - >KKP01677.1	non-specific	287474	44	233	4.06212e-14	839588	pfam10503	Esterase_phd	-	cl21494
Q#364 - >KKP01677.1	superfamily	304388	44	233	4.06212e-14	839588	cl21494	Abhydrolase superfamily	-	-
Q#365 - >KKP01669.1	specific	280042	66	361	6.03203e-149	436862	pfam01793	Glyco_transf_15	-	cl02091
Q#365 - >KKP01669.1	superfamily	295166	66	361	6.03203e-149	436862	cl02091	Glyco_transf_15 superfamily	-	-
Q#366 - >KKP01664.1	specific	279430	47	225	1.40354e-58	194107	pfam01083	Cutinase	-	cl21494
Q#366 - >KKP01664.1	superfamily	304388	47	225	1.40354e-58	194107	cl21494	Abhydrolase superfamily	-	-
Q#367 - >KKP01663.1	specific	281634	48	428	5.64588e-172	503187	pfam03659	Glyco_hydro_71	-	cl21554
Q#367 - >KKP01663.1	superfamily	281634	48	428	5.64588e-172	503187	cl21554	Glyco_hydro_71 superfamily	-	-
Q#368 - >KKP01661.1	non-specific	281639	26	292	1.269e-158	450588	pfam03664	Glyco_hydro_62	-	cl14647
Q#368 - >KKP01661.1	superfamily	301328	26	292	1.269e-158	450588	cl14647	GH43_62_32_68 superfamily	-	-
Q#371 - >KKP01590.1	non-specific	252941	136	402	3.29427e-74	243858	pfam05007	Mannosyl_trans	-	cl21590
Q#371 - >KKP01590.1	superfamily	304453	136	402	3.29427e-74	243858	cl21590	PMT_2 superfamily	-	-
Q#372 - >KKP01577.1	non-specific	283366	398	516	0.265499	482367	pfam05686	Glyco_transf_90	N	cl23835
Q#372 - >KKP01577.1	superfamily	304992	398	516	0.265499	482367	cl23835	Glyco_transf_90 superfamily	N	-
Q#374 - >KKP01562.1	specific	279111	105	267	6.52589e-51	182392	pfam00722	Glyco_hydro_16	-	cl22861
Q#374 - >KKP01562.1	superfamily	304605	105	267	6.52589e-51	182392	cl22861	LamG superfamily	-	-
Q#375 - >KKP01544.1	non-specific	279121	102	328	4.87434e-36	147035	pfam00732	GMC_oxred_N	-	cl21454
Q#375 - >KKP01544.1	superfamily	304358	102	328	4.87434e-36	147035	cl21454	NADB_Rossmann superfamily	-	-
Q#376 - >KKP01538.1	multi-dom	289478	93	318	5.76073e-78	263441	pfam12708	Pectate_lyase_3	-	-
Q#376 - >KKP01538.1	multi-dom	289478	448	555	1.34275e-06	63522	pfam12708	Pectate_lyase_3	C	-
Q#380 - >KKP01446.1	specific	285033	113	246	2.05113e-38	150461	pfam07732	Cu-oxidase_3	-	cl19115
Q#380 - >KKP01446.1	superfamily	302766	113	246	2.05113e-38	150461	cl19115	Cupredoxin superfamily	-	-
Q#382 - >KKP01432.1	non-specific	281083	86	248	6.21338e-12	769376	pfam03033	Glyco_transf_28	-	cl10013
Q#382 - >KKP01432.1	superfamily	299143	86	248	6.21338e-12	769376	cl10013	Glycosyltransferase_GTB_type superfamily	-	-
Q#383 - >KKP01419.1	specific	279123	364	392	4.22418e-06	558252	pfam00734	CBM_1	-	cl02521
Q#383 - >KKP01419.1	superfamily	295343	364	392	4.22418e-06	558252	cl02521	CBM_1 superfamily	-	-
Q#384 - >KKP01418.1	non-specific	279121	88	319	4.39914e-41	161672	pfam00732	GMC_oxred_N	-	cl21454
Q#384 - >KKP01418.1	superfamily	304358	88	319	4.39914e-41	161672	cl21454	NADB_Rossmann superfamily	-	-
Q#385 - >KKP01385.1	multi-dom	280150	425	629	6.29019e-50	187487	pfam01915	Glyco_hydro_3_C	-	-
Q#387 - >KKP01279.1	non-specific	285220	1	527	1.46295e-119	376658	pfam07944	Glyco_hydro_127	-	cl04955
Q#387 - >KKP01279.1	superfamily	296765	1	527	1.46295e-119	376658	cl04955	LanC_like superfamily	-	-
Q#389 - >KKP01234.1	specific	279112	71	489	1.32965e-143	436103	pfam00723	Glyco_hydro_15	-	cl08284
Q#389 - >KKP01234.1	superfamily	279112	71	489	1.32965e-143	436103	cl08284	Glyco_hydro_15 superfamily	-	-
Q#390 - >KKP01204.1	specific	281529	88	321	1.07691e-107	324994	pfam03537	Glyco_hydro_114	-	cl00997
Q#390 - >KKP01204.1	superfamily	294641	88	321	1.07691e-107	324994	cl00997	Glyco_hydro_114 superfamily	-	-
Q#391 - >KKP01152.1	non-specific	283366	527	649	0.000218004	586371	pfam05686	Glyco_transf_90	N	cl23835
Q#391 - >KKP01152.1	superfamily	304992	527	649	0.000218004	586371	cl23835	Glyco_transf_90 superfamily	N	-
Q#393 - >KKP01105.1	non-specific	278886	127	407	1.45919e-29	128516	pfam00483	NTP_transferase	-	cl11394
Q#393 - >KKP01105.1	superfamily	299700	127	407	1.45919e-29	128516	cl11394	Glyco_tranf_GTA_type superfamily	-	-
Q#394 - >KKP01100.1	specific	291373	144	587	0	722024	pfam14701	hDGE_amylase	-	cl07893
Q#394 - >KKP01100.1	superfamily	298606	144	587	0	722024	cl07893	AmyAc_family superfamily	-	-
Q#397 - >KKP01061.1	specific	281638	31	386	2.28021e-159	466008	pfam03663	Glyco_hydro_76	-	cl04955
Q#397 - >KKP01061.1	superfamily	296765	31	386	2.28021e-159	466008	cl04955	LanC_like superfamily	-	-
Q#400 - >KKP00943.1	non-specific	290240	134	358	2.53067e-07	638192	pfam13506	Glyco_transf_21	-	cl11394
Q#400 - >KKP00943.1	superfamily	299700	134	358	2.53067e-07	638192	cl11394	Glyco_tranf_GTA_type superfamily	-	-
Q#401 - >KKP00902.1	specific	282984	443	581	7.86069e-31	129811	pfam05199	GMC_oxred_C	-	cl08434
Q#401 - >KKP00902.1	superfamily	282984	443	581	7.86069e-31	129811	cl08434	GMC_oxred_C superfamily	-	-
Q#402 - >KKP00872.1	multi-dom	279342	141	615	0	547652	pfam00982	Glyco_transf_20	-	-
Q#407 - >KKP00785.1	specific	278746	51	344	2.32594e-143	419374	pfam00331	Glyco_hydro_10	-	cl23725
Q#407 - >KKP00785.1	superfamily	304882	51	344	2.32594e-143	419374	cl23725	Glyco_hydro_1 superfamily	-	-
Q#408 - >KKP00725.1	specific	278936	12	180	9.33303e-35	133668	pfam00535	Glycos_transf_2	-	cl11394
Q#408 - >KKP00725.1	superfamily	299700	12	180	9.33303e-35	133668	cl11394	Glyco_tranf_GTA_type superfamily	-	-
Q#409 - >KKP00707.1	non-specific	281226	14	331	2.51265e-147	436.42	pfam03198	Glyco_hydro_72	-	cl23725
Q#409 - >KKP00707.1	superfamily	304882	14	331	2.51265e-147	436.42	cl23725	Glyco_hydro_1 superfamily	-	-
Q#410 - >KKP00643.1	non-specific	280926	23	243	2.77447e-16	904985	pfam02837	Glyco_hydro_2_N	-	cl18398
Q#410 - >KKP00643.1	superfamily	280926	23	243	2.77447e-16	904985	cl18398	Glyco_hydro_2_N superfamily	-	-
Q#412 - >KKP00605.1	multi-dom	280150	415	622	2.7532e-48	180169	pfam01915	Glyco_hydro_3_C	-	-
Q#414 - >KKP00524.1	multi-dom	289478	135	377	4.35698e-64	229928	pfam12708	Pectate_lyase_3	-	-
Q#416 - >KKP00372.1	specific	279117	188	526	7.89765e-130	395122	pfam00728	Glyco_hydro_20	-	cl02948
Q#416 - >KKP00372.1	superfamily	295572	188	526	7.89765e-130	395122	cl02948	GH20_hexosaminidase superfamily	-	-
Q#417 - >KKP00348.1	specific	282984	399	530	1.52551e-25	114788	pfam05199	GMC_oxred_C	-	cl08434
Q#417 - >KKP00348.1	superfamily	282984	399	530	1.52551e-25	114788	cl08434	GMC_oxred_C superfamily	-	-
Q#418 - >KKP00338.1	non-specific	110998	69	462	1.86841e-38	158955	pfam02055	Glyco_hydro_30	-	cl23815
Q#418 - >KKP00338.1	superfamily	304972	69	462	1.86841e-38	158955	cl23815	Glyco_hydro_30 superfamily	-	-
Q#419 - >KKP00317.1	specific	282984	474	612	2.05612e-25	114788	pfam05199	GMC_oxred_C	-	cl08434
Q#419 - >KKP00317.1	superfamily	282984	474	612	2.05612e-25	114788	cl08434	GMC_oxred_C superfamily	-	-
Q#420 - >KKP00310.1	non-specific	278575	82	371	0.00133818	54285	pfam00150	Cellulase	-	cl23725
Q#420 - >KKP00310.1	superfamily	304882	82	371	0.00133818	54285	cl23725	Glyco_hydro_1 superfamily	-	-
Q#421 - >KKP00309.1	non-specific	288623	27	246	2.46114e-40	150582	pfam11790	Glyco_hydro_cc	-	cl23725
Q#421 - >KKP00309.1	superfamily	304882	27	246	2.46114e-40	150582	cl23725	Glyco_hydro_1 superfamily	-	-
Q#423 - >KKP00250.1	specific	279430	29	234	1.15863e-60	199885	pfam01083	Cutinase	-	cl21494
Q#423 - >KKP00250.1	superfamily	304388	29	234	1.15863e-60	199885	cl21494	Abhydrolase superfamily	-	-
Q#426 - >KKP00193.1	non-specific	279111	93	231	4.88218	417945	pfam00722	Glyco_hydro_16	-	cl22861
Q#426 - >KKP00193.1	superfamily	304605	93	231	4.88218	417945	cl22861	LamG superfamily	-	-
Q#427 - >KKP00192.1	specific	293092	4	337	1.66623e-158	460115	pfam16483	Glyco_hydro_64	-	cl02511
Q#427 - >KKP00192.1	superfamily	295337	4	337	1.66623e-158	460115	cl02511	GH64-TLP-SF superfamily	-	-
Q#428 - >KKP00148.1	specific	291184	13	250	3.5363e-67	225983	pfam14498	Glyco_hyd_65N_2	-	cl22392
Q#428 - >KKP00148.1	superfamily	291184	13	250	3.5363e-67	225983	cl22392	Glyco_hyd_65N_2 superfamily	-	-
Q#429 - >KKP00147.1	non-specific	280925	312	559	1.47773e-84	276622	pfam02836	Glyco_hydro_2_C	C	cl23725
Q#429 - >KKP00147.1	superfamily	304882	312	559	1.47773e-84	276622	cl23725	Glyco_hydro_1 superfamily	C	-
Q#430 - >KKP00145.1	specific	290805	25	245	8.56981e-72	230282	pfam14099	Polysacc_lyase	-	cl21738
Q#430 - >KKP00145.1	superfamily	304529	25	245	8.56981e-72	230282	cl21738	Alginate_lyase2 superfamily	-	-
Q#431 - >KKP00134.1	specific	279093	260	359	0.116912	467475	pfam00703	Glyco_hydro_2	-	cl12242
Q#431 - >KKP00134.1	superfamily	279093	260	359	0.116912	467475	cl12242	Glyco_hydro_2 superfamily	-	-
Q#432 - >KKP00125.1	specific	279123	363	391	1.07052e-06	57366	pfam00734	CBM_1	-	cl02521
Q#432 - >KKP00125.1	superfamily	295343	363	391	1.07052e-06	57366	cl02521	CBM_1 superfamily	-	-
Q#434 - >KKP00121.1	non-specific	284809	59	377	2.52623e-06	63153	pfam07470	Glyco_hydro_88	-	cl04955
Q#434 - >KKP00121.1	superfamily	296765	59	377	2.52623e-06	63153	cl04955	LanC_like superfamily	-	-
Q#435 - >KKP00118.1	non-specific	278575	111	282	1.033e-08	635298	pfam00150	Cellulase	C	cl23725
Q#435 - >KKP00118.1	superfamily	304882	111	282	1.033e-08	635298	cl23725	Glyco_hydro_1 superfamily	C	-
Q#438 - >KKP00006.1	specific	281634	25	400	3.31815e-147	434622	pfam03659	Glyco_hydro_71	-	cl21554
Q#438 - >KKP00006.1	superfamily	281634	25	400	3.31815e-147	434622	cl21554	Glyco_hydro_71 superfamily	-	-
Q#440 - >KKO99928.1	non-specific	293108	87	465	2.52506e-08	697056	pfam16499	Melibiase_2	-	cl07893
Q#440 - >KKO99928.1	superfamily	298606	87	465	2.52506e-08	697056	cl07893	AmyAc_family superfamily	-	-
Q#441 - >KKO99924.1	non-specific	293108	28	361	1.89241e-81	269239	pfam16499	Melibiase_2	-	cl07893
Q#441 - >KKO99924.1	superfamily	298606	28	361	1.89241e-81	269239	cl07893	AmyAc_family superfamily	-	-
Q#442 - >KKO99919.1	specific	284697	71	231	7.32993e-98	293774	pfam07335	Glyco_hydro_75	-	cl06393
Q#442 - >KKO99919.1	superfamily	284697	71	231	7.32993e-98	293774	cl06393	Glyco_hydro_75 superfamily	-	-
Q#443 - >KKO99869.1	non-specific	278935	449	620	2.37266e-15	873708	pfam00534	Glycos_transf_1	-	cl10013
Q#443 - >KKO99869.1	superfamily	299143	449	620	2.37266e-15	873708	cl10013	Glycosyltransferase_GTB_type superfamily	-	-
Q#444 - >KKO99845.1	specific	282886	126	463	1.53238e-175	517417	pfam05089	NAGLU	-	cl09358
Q#444 - >KKO99845.1	superfamily	282886	126	463	1.53238e-175	517417	cl09358	NAGLU superfamily	-	-
Q#445 - >KKO99815.1	specific	285940	33	242	3.79759e-32	128.63	pfam08787	Alginate_lyase2	-	cl21738
Q#445 - >KKO99815.1	superfamily	304529	33	242	3.79759e-32	128.63	cl21738	Alginate_lyase2 superfamily	-	-
Q#446 - >KKO99777.1	specific	288570	155	390	8.6393e-101	310217	pfam11735	CAP59_mtransfer	-	cl13222
Q#446 - >KKO99777.1	superfamily	288570	155	390	8.6393e-101	310217	cl13222	CAP59_mtransfer superfamily	-	-
Q#447 - >KKO99751.1	multi-dom	279094	6	352	2.01871e-89	283964	pfam00704	Glyco_hydro_18	-	-
Q#449 - >KKO99738.1	non-specific	282472	3	246	6.38727e-15	88146	pfam04616	Glyco_hydro_43	-	cl14647
Q#449 - >KKO99738.1	superfamily	301328	3	246	6.38727e-15	88146	cl14647	GH43_62_32_68 superfamily	-	-
Q#450 - >KKO99737.1	non-specific	279430	49	163	2.01229e-15	816292	pfam01083	Cutinase	N	cl21494
Q#450 - >KKO99737.1	superfamily	304388	49	163	2.01229e-15	816292	cl21494	Abhydrolase superfamily	N	-
Q#451 - >KKO99735.1	specific	284825	133	456	0	604485	pfam07488	Glyco_hydro_67M	-	cl20336
Q#451 - >KKO99735.1	superfamily	284825	133	456	0	604485	cl20336	Glyco_hydro_67M superfamily	-	-
Q#452 - >KKO99734.1	non-specific	110998	18	405	3.185e-10	69974	pfam02055	Glyco_hydro_30	-	cl23815
Q#452 - >KKO99734.1	superfamily	304972	18	405	3.185e-10	69974	cl23815	Glyco_hydro_30 superfamily	-	-
Q#453 - >KKO99651.1	multi-dom	279094	32	233	0.0037627	497628	pfam00704	Glyco_hydro_18	C	-
Q#456 - >KKO99561.1	non-specific	279938	80	323	7.57008e-12	76841	pfam01670	Glyco_hydro_12	-	cl03302
Q#456 - >KKO99561.1	superfamily	295782	80	323	7.57008e-12	76841	cl03302	Glyco_hydro_12 superfamily	-	-
Q#458 - >KKO99498.1	specific	292810	539	736	1.23085e-84	277825	pfam16192	PMT_4TMC	-	cl24690
Q#458 - >KKO99498.1	superfamily	292810	539	736	1.23085e-84	277825	cl24690	PMT_4TMC superfamily	-	-
Q#460 - >KKO99480.1	specific	285452	29	137	1.37067e-28	119627	pfam08240	ADH_N	-	cl17172
Q#460 - >KKO99480.1	superfamily	302623	29	137	1.37067e-28	119627	cl17172	ADH_N superfamily	-	-
Q#462 - >KKO99433.1	multi-dom	289478	55	276	3.66629e-42	165.6	pfam12708	Pectate_lyase_3	-	-
Q#462 - >KKO99433.1	multi-dom	289478	395	454	2.10293e-05	59.67	pfam12708	Pectate_lyase_3	C	-
Q#463 - >KKO99426.1	non-specific	286358	91	330	2.92845e-53	187483	pfam09258	Glyco_transf_64	-	cl20374
Q#463 - >KKO99426.1	superfamily	286358	91	330	2.92845e-53	187483	cl20374	Glyco_transf_64 superfamily	-	-
Q#464 - >KKO99423.1	non-specific	110998	32	416	3.9968e-14	85382	pfam02055	Glyco_hydro_30	-	cl23815
Q#464 - >KKO99423.1	superfamily	304972	32	416	3.9968e-14	85382	cl23815	Glyco_hydro_30 superfamily	-	-
Q#465 - >KKO99412.1	specific	281634	199	572	3.83528e-117	364.13	pfam03659	Glyco_hydro_71	-	cl21554
Q#465 - >KKO99412.1	superfamily	281634	199	572	3.83528e-117	364.13	cl21554	Glyco_hydro_71 superfamily	-	-
Q#466 - >KKO99403.1	specific	289465	117	216	0.000400501	388653	pfam12695	Abhydrolase_5	N	cl21494
Q#466 - >KKO99403.1	superfamily	304388	117	216	0.000400501	388653	cl21494	Abhydrolase superfamily	N	-
Q#467 - >KKO99401.1	specific	278533	173	283	3.04941e-13	780617	pfam00107	ADH_zinc_N	-	cl16912
Q#467 - >KKO99401.1	superfamily	302572	173	283	3.04941e-13	780617	cl16912	MDR superfamily	-	-
Q#468 - >KKO99381.1	multi-dom	279342	199	650	4.6001e-138	421306	pfam00982	Glyco_transf_20	-	-
Q#469 - >KKO99378.1	multi-dom	278554	58	409	1.48999e-138	418296	pfam00128	Alpha-amylase	-	-
Q#470 - >KKO99376.1	non-specific	281842	7	367	5.8109e-33	140577	pfam03901	Glyco_transf_22	-	cl21590
Q#470 - >KKO99376.1	superfamily	304453	7	367	5.8109e-33	140577	cl21590	PMT_2 superfamily	-	-
Q#473 - >KKO99307.1	non-specific	203296	298	561	1.96367e-75	251898	pfam05637	Glyco_transf_34	-	cl11394
Q#473 - >KKO99307.1	superfamily	299700	298	561	1.96367e-75	251898	cl11394	Glyco_tranf_GTA_type superfamily	-	-
Q#474 - >KKO99306.1	non-specific	279111	91	140	1.04444	437205	pfam00722	Glyco_hydro_16	C	cl22861
Q#474 - >KKO99306.1	superfamily	304605	91	140	1.04444	437205	cl22861	LamG superfamily	C	-
Q#475 - >KKO99273.1	non-specific	278561	27	505	4.82848e-85	284995	pfam00135	COesterase	-	cl21494
Q#475 - >KKO99273.1	superfamily	304388	27	505	4.82848e-85	284995	cl21494	Abhydrolase superfamily	-	-
Q#476 - >KKO99262.1	non-specific	279111	57	195	3.18618e-14	799292	pfam00722	Glyco_hydro_16	-	cl22861
Q#476 - >KKO99262.1	superfamily	304605	57	195	3.18618e-14	799292	cl22861	LamG superfamily	-	-
Q#478 - >KKO99257.1	specific	278864	54	225	3.62645e-78	243935	pfam00457	Glyco_hydro_11	-	cl08271
Q#478 - >KKO99257.1	superfamily	278864	54	225	3.62645e-78	243935	cl08271	Glyco_hydro_11 superfamily	-	-
Q#479 - >KKO99256.1	multi-dom	278712	59	376	2.90838e-109	334361	pfam00295	Glyco_hydro_28	-	-
Q#481 - >KKO99254.1	non-specific	279798	13	224	1.16638e-21	107408	pfam01501	Glyco_transf_8	-	cl11394
Q#481 - >KKO99254.1	superfamily	299700	13	224	1.16638e-21	107408	cl11394	Glyco_tranf_GTA_type superfamily	-	-
Q#484 - >KKO99233.1	specific	292546	106	315	2.29381e-122	369863	pfam15924	ALG11_N	-	cl23734
Q#484 - >KKO99233.1	superfamily	292546	106	315	2.29381e-122	369863	cl23734	ALG11_N superfamily	-	-
Q#486 - >KKO99216.1	specific	278758	163	878	0	1261.84	pfam00343	Phosphorylase	-	cl10013
Q#486 - >KKO99216.1	superfamily	299143	163	878	0	1261.84	cl10013	Glycosyltransferase_GTB_type superfamily	-	-
Q#489 - >KKO99151.1	specific	280068	396	473	3.12012e-11	728792	pfam01822	WSC	-	cl02568
Q#489 - >KKO99151.1	superfamily	295370	396	473	3.12012e-11	728792	cl02568	WSC superfamily	-	-
Q#490 - >KKO99128.1	non-specific	278741	106	166	0.294744	460704	pfam00326	Peptidase_S9	C	cl21494
Q#490 - >KKO99128.1	superfamily	304388	106	166	0.294744	460704	cl21494	Abhydrolase superfamily	C	-
Q#492 - >KKO99041.1	specific	279111	59	223	5.82691e-35	140.02	pfam00722	Glyco_hydro_16	-	cl22861
Q#492 - >KKO99041.1	superfamily	304605	59	223	5.82691e-35	140.02	cl22861	LamG superfamily	-	-
Q#494 - >KKO99033.1	specific	278864	52	212	3.92452e-71	226216	pfam00457	Glyco_hydro_11	-	cl08271
Q#494 - >KKO99033.1	superfamily	278864	52	212	3.92452e-71	226216	cl08271	Glyco_hydro_11 superfamily	-	-
Q#495 - >KKO99012.1	specific	290805	25	245	9.35023e-76	240297	pfam14099	Polysacc_lyase	-	cl21738
Q#495 - >KKO99012.1	superfamily	304529	25	245	9.35023e-76	240297	cl21738	Alginate_lyase2 superfamily	-	-
Q#496 - >KKO99004.1	specific	279213	20	441	0	763282	pfam00840	Glyco_hydro_7	-	cl21662
Q#496 - >KKO99004.1	superfamily	304487	20	441	0	763282	cl21662	GH7_CBH_EG superfamily	-	-
Q#497 - >KKO98969.1	non-specific	282021	7	138	1.00684e-10	700434	pfam04101	Glyco_tran_28_C	C	cl10013
Q#497 - >KKO98969.1	superfamily	299143	7	138	1.00684e-10	700434	cl10013	Glycosyltransferase_GTB_type superfamily	C	-
Q#498 - >KKO98959.1	specific	279123	214	242	1.24241e-05	53514	pfam00734	CBM_1	-	cl02521
Q#498 - >KKO98959.1	superfamily	295343	214	242	1.24241e-05	53514	cl02521	CBM_1 superfamily	-	-
Q#501 - >KKO98890.1	specific	290415	281	435	9.1666e-07	581464	pfam13692	Glyco_trans_1_4	-	cl10013
Q#501 - >KKO98890.1	superfamily	299143	281	435	9.1666e-07	581464	cl10013	Glycosyltransferase_GTB_type superfamily	-	-
Q#502 - >KKO98821.1	specific	292810	557	755	5.43409e-95	309797	pfam16192	PMT_4TMC	-	cl24690
Q#502 - >KKO98821.1	superfamily	292810	557	755	5.43409e-95	309797	cl24690	PMT_4TMC superfamily	-	-
Q#503 - >KKO98808.1	specific	288623	33	280	3.69168e-74	239563	pfam11790	Glyco_hydro_cc	-	cl23725
Q#503 - >KKO98808.1	superfamily	304882	33	280	3.69168e-74	239563	cl23725	Glyco_hydro_1 superfamily	-	-
Q#505 - >KKO98750.1	multi-dom	278624	292	427	0.000431224	41.24	pfam00201	UDPGT	NC	-
Q#507 - >KKO98690.1	specific	191988	45	134	4.22124e-56	193617	pfam08288	PIGA	-	cl10013
Q#507 - >KKO98690.1	superfamily	299143	45	134	4.22124e-56	193617	cl10013	Glycosyltransferase_GTB_type superfamily	-	-
Q#509 - >KKO98678.1	specific	282984	440	587	2.28749e-30	128655	pfam05199	GMC_oxred_C	-	cl08434
Q#509 - >KKO98678.1	superfamily	282984	440	587	2.28749e-30	128655	cl08434	GMC_oxred_C superfamily	-	-
Q#511 - >KKO98643.1	non-specific	281226	14	333	1.73425e-148	440272	pfam03198	Glyco_hydro_72	-	cl23725
Q#511 - >KKO98643.1	superfamily	304882	14	333	1.73425e-148	440272	cl23725	Glyco_hydro_1 superfamily	-	-
Q#512 - >KKO98641.1	multi-dom	279094	19	338	2.74032e-65	220791	pfam00704	Glyco_hydro_18	-	-
Q#513 - >KKO98619.1	non-specific	279326	134	248	1.3371e-09	643016	pfam00959	Phage_lysozyme	-	cl00222
Q#513 - >KKO98619.1	superfamily	294153	134	248	1.3371e-09	643016	cl00222	lysozyme_like superfamily	-	-
Q#515 - >KKO98572.1	non-specific	278561	30	535	3.86252e-85	284995	pfam00135	COesterase	-	cl21494
Q#515 - >KKO98572.1	superfamily	304388	30	535	3.86252e-85	284995	cl21494	Abhydrolase superfamily	-	-
Q#516 - >KKO98539.1	multi-dom	289478	75	276	2.05354e-25	117835	pfam12708	Pectate_lyase_3	-	-
Q#516 - >KKO98539.1	multi-dom	289478	384	497	6.0111e-06	585144	pfam12708	Pectate_lyase_3	C	-
Q#517 - >KKO98536.1	specific	279093	266	349	6.37297	417399	pfam00703	Glyco_hydro_2	N	cl12242
Q#517 - >KKO98536.1	superfamily	279093	266	349	6.37297	417399	cl12242	Glyco_hydro_2 superfamily	N	-
Q#518 - >KKO98512.1	multi-dom	279094	32	275	1.05876e-09	728747	pfam00704	Glyco_hydro_18	C	-
Q#520 - >KKO98503.1	non-specific	279111	95	226	0.00936896	352461	pfam00722	Glyco_hydro_16	C	cl22861
Q#520 - >KKO98503.1	superfamily	304605	95	226	0.00936896	352461	cl22861	LamG superfamily	C	-
Q#521 - >KKO98491.1	specific	284697	71	228	1.43354e-83	259106	pfam07335	Glyco_hydro_75	-	cl06393
Q#521 - >KKO98491.1	superfamily	284697	71	228	1.43354e-83	259106	cl06393	Glyco_hydro_75 superfamily	-	-
Q#522 - >KKO98433.1	specific	281634	32	396	1.09527e-163	475838	pfam03659	Glyco_hydro_71	-	cl21554
Q#522 - >KKO98433.1	superfamily	281634	32	396	1.09527e-163	475838	cl21554	Glyco_hydro_71 superfamily	-	-
Q#528 - >KKO98273.1	specific	282984	453	592	1.64305e-26	117.87	pfam05199	GMC_oxred_C	-	cl08434
Q#528 - >KKO98273.1	superfamily	282984	453	592	1.64305e-26	117.87	cl08434	GMC_oxred_C superfamily	-	-
Q#529 - >KKO98215.1	multi-dom	278554	33	393	1.46251e-127	389791	pfam00128	Alpha-amylase	-	-
Q#530 - >KKO98211.1	multi-dom	278554	59	344	1.53764e-53	194495	pfam00128	Alpha-amylase	-	-
Q#531 - >KKO98192.1	non-specific	279301	22	350	6.91534e-58	214193	pfam00933	Glyco_hydro_3	-	cl07971
Q#531 - >KKO98192.1	superfamily	298615	22	350	6.91534e-58	214193	cl07971	Glyco_hydro_3 superfamily	-	-
Q#532 - >KKO98175.1	specific	278575	144	393	5.59713e-71	236484	pfam00150	Cellulase	-	cl23725
Q#532 - >KKO98175.1	superfamily	304882	144	393	5.59713e-71	236484	cl23725	Glyco_hydro_1 superfamily	-	-
Q#533 - >KKO98147.1	specific	279825	164	657	0	666.17	pfam01532	Glyco_hydro_47	-	cl04955
Q#533 - >KKO98147.1	superfamily	296765	164	657	0	666.17	cl04955	LanC_like superfamily	-	-
Q#534 - >KKO98142.1	specific	292810	545	763	9.09481e-77	258.18	pfam16192	PMT_4TMC	-	cl24690
Q#534 - >KKO98142.1	superfamily	292810	545	763	9.09481e-77	258.18	cl24690	PMT_4TMC superfamily	-	-
Q#535 - >KKO98141.1	specific	288570	66	316	3.62024e-128	380709	pfam11735	CAP59_mtransfer	-	cl13222
Q#535 - >KKO98141.1	superfamily	288570	66	316	3.62024e-128	380709	cl13222	CAP59_mtransfer superfamily	-	-
Q#536 - >KKO98108.1	specific	288802	192	407	1.0594e-33	133297	pfam11975	Glyco_hydro_4C	-	cl12036
Q#536 - >KKO98108.1	superfamily	288802	192	407	1.0594e-33	133297	cl12036	Glyco_hydro_4C superfamily	-	-
Q#537 - >KKO98105.1	non-specific	278653	165	607	9.44378e-71	247621	pfam00232	Glyco_hydro_1	-	cl23725
Q#537 - >KKO98105.1	superfamily	304882	165	607	9.44378e-71	247621	cl23725	Glyco_hydro_1 superfamily	-	-
Q#538 - >KKO98075.1	non-specific	281228	302	801	0	608198	pfam03200	Glyco_hydro_63	-	cl17346
Q#538 - >KKO98075.1	superfamily	302639	302	801	0	608198	cl17346	Trehalase superfamily	-	-
Q#539 - >KKO98033.1	specific	282984	385	526	4.86012e-40	154078	pfam05199	GMC_oxred_C	-	cl08434
Q#539 - >KKO98033.1	superfamily	282984	385	526	4.86012e-40	154078	cl08434	GMC_oxred_C superfamily	-	-
Q#540 - >KKO97970.1	specific	279851	48	187	5.67763e-24	109598	pfam01565	FAD_binding_4	-	cl19922
Q#540 - >KKO97970.1	superfamily	303082	48	187	5.67763e-24	109598	cl19922	FAD_binding_4 superfamily	-	-
Q#541 - >KKO97950.1	non-specific	282357	109	188	1.59593e-10	692791	pfam04488	Gly_transf_sug	-	cl19952
Q#541 - >KKO97950.1	superfamily	303104	109	188	1.59593e-10	692791	cl19952	Gly_transf_sug superfamily	-	-
Q#542 - >KKO97949.1	non-specific	282357	131	211	0.0104368	480931	pfam04488	Gly_transf_sug	-	cl19952
Q#542 - >KKO97949.1	superfamily	303104	131	211	0.0104368	480931	cl19952	Gly_transf_sug superfamily	-	-
Q#543 - >KKO97938.1	specific	282984	455	596	1.86092e-28	123262	pfam05199	GMC_oxred_C	-	cl08434
Q#543 - >KKO97938.1	superfamily	282984	455	596	1.86092e-28	123262	cl08434	GMC_oxred_C superfamily	-	-
Q#544 - >KKO97937.1	specific	279050	14	152	3.73747e-08	630508	pfam00657	Lipase_GDSL	-	cl01053
Q#544 - >KKO97937.1	superfamily	294667	14	152	3.73747e-08	630508	cl01053	SGNH_hydrolase superfamily	-	-
Q#546 - >KKO97863.1	specific	281442	21	229	2.09504e-62	210039	pfam03443	Glyco_hydro_61	-	cl04076
Q#546 - >KKO97863.1	superfamily	281442	21	229	2.09504e-62	210039	cl04076	Glyco_hydro_61 superfamily	-	-
Q#550 - >KKO97805.1	multi-dom	279094	38	337	5.30577e-07	644003	pfam00704	Glyco_hydro_18	-	-
Q#552 - >KKO97791.1	non-specific	280204	67	412	2.68026e-06	632932	pfam01979	Amidohydro_1	-	cl00281
Q#552 - >KKO97791.1	superfamily	294200	67	412	2.68026e-06	632932	cl00281	metallo-dependent_hydrolases superfamily	-	-
Q#553 - >KKO97789.1	non-specific	279517	7	224	3.25019e-18	945697	pfam01182	Glucosamine_iso	-	cl00339
Q#553 - >KKO97789.1	superfamily	294243	7	224	3.25019e-18	945697	cl00339	SugarP_isomerase superfamily	-	-
Q#554 - >KKO97781.1	specific	281442	20	232	5.73901e-71	227373	pfam03443	Glyco_hydro_61	-	cl04076
Q#554 - >KKO97781.1	superfamily	281442	20	232	5.73901e-71	227373	cl04076	Glyco_hydro_61 superfamily	-	-
Q#556 - >KKO97774.1	non-specific	290360	274	461	0.00703332	515565	pfam13632	Glyco_trans_2_3	-	cl11394
Q#556 - >KKO97774.1	superfamily	299700	274	461	0.00703332	515565	cl11394	Glyco_tranf_GTA_type superfamily	-	-
Q#557 - >KKO97773.1	non-specific	190308	229	283	0.0391237	500099	pfam02434	Fringe	NC	cl21608
Q#557 - >KKO97773.1	superfamily	304462	229	283	0.0391237	500099	cl21608	Galactosyl_T superfamily	NC	-
Q#558 - >KKO97768.1	specific	282992	26	386	0	540101	pfam05208	ALG3	-	cl04986
Q#558 - >KKO97768.1	superfamily	282992	26	386	0	540101	cl04986	ALG3 superfamily	-	-
Q#559 - >KKO97742.1	specific	292629	119	280	2.38655e-15	87245	pfam16010	CDH-cyt	-	cl14783
Q#559 - >KKO97742.1	superfamily	301346	119	280	2.38655e-15	87245	cl14783	DOMON_like superfamily	-	-
Q#560 - >KKO97738.1	specific	293092	65	437	5.31572e-146	432381	pfam16483	Glyco_hydro_64	-	cl02511
Q#560 - >KKO97738.1	superfamily	295337	65	437	5.31572e-146	432381	cl02511	GH64-TLP-SF superfamily	-	-
Q#561 - >KKO97705.1	non-specific	279301	31	277	3.42587e-46	180681	pfam00933	Glyco_hydro_3	-	cl07971
Q#561 - >KKO97705.1	superfamily	298615	31	277	3.42587e-46	180681	cl07971	Glyco_hydro_3 superfamily	-	-
Q#564 - >KKO97625.1	non-specific	278747	431	691	0.000240355	578201	pfam00332	Glyco_hydro_17	-	cl23725
Q#564 - >KKO97625.1	superfamily	304882	431	691	0.000240355	578201	cl23725	Glyco_hydro_1 superfamily	-	-
Q#566 - >KKO97602.1	non-specific	285033	48	157	7.78698e-21	100771	pfam07732	Cu-oxidase_3	-	cl19115
Q#566 - >KKO97602.1	superfamily	302766	48	157	7.78698e-21	100771	cl19115	Cupredoxin superfamily	-	-
Q#567 - >KKO97596.1	multi-dom	278624	327	400	0.097594	462476	pfam00201	UDPGT	N	-
Q#569 - >KKO97558.1	non-specific	282094	26	437	1.59416e-32	140431	pfam04188	Mannosyl_trans2	-	cl21590
Q#569 - >KKO97558.1	superfamily	304453	26	437	1.59416e-32	140431	cl21590	PMT_2 superfamily	-	-
Q#570 - >KKO97554.1	specific	279825	43	513	0	541366	pfam01532	Glyco_hydro_47	-	cl04955
Q#570 - >KKO97554.1	superfamily	296765	43	513	0	541366	cl04955	LanC_like superfamily	-	-
Q#571 - >KKO97503.1	multi-dom	278554	46	407	9.03891e-132	400577	pfam00128	Alpha-amylase	-	-
Q#572 - >KKO97502.1	specific	281442	1	162	1.72862e-51	174986	pfam03443	Glyco_hydro_61	-	cl04076
Q#572 - >KKO97502.1	superfamily	281442	1	162	1.72862e-51	174986	cl04076	Glyco_hydro_61 superfamily	-	-
Q#573 - >KKO97501.1	non-specific	281680	36	601	0	755189	pfam03718	Glyco_hydro_49	-	cl23536
Q#573 - >KKO97501.1	superfamily	281680	36	601	0	755189	cl23536	Glyco_hydro_49 superfamily	-	-
Q#574 - >KKO97459.1	multi-dom	278532	11	205	7.73739e-52	178953	pfam00106	adh_short	-	-
Q#575 - >KKO97447.1	specific	279430	78	244	5.79648e-52	178314	pfam01083	Cutinase	-	cl21494
Q#575 - >KKO97447.1	superfamily	304388	78	244	5.79648e-52	178314	cl21494	Abhydrolase superfamily	-	-
Q#576 - >KKO97443.1	multi-dom	289478	79	309	5.22769e-47	179082	pfam12708	Pectate_lyase_3	-	-
Q#576 - >KKO97443.1	multi-dom	289478	432	489	9.4365e-11	727668	pfam12708	Pectate_lyase_3	C	-
Q#577 - >KKO97391.1	multi-dom	279094	21	366	6.53641e-49	187664	pfam00704	Glyco_hydro_18	-	-
Q#579 - >KKO97330.1	specific	285033	80	199	4.22088e-32	130816	pfam07732	Cu-oxidase_3	-	cl19115
Q#579 - >KKO97330.1	superfamily	302766	80	199	4.22088e-32	130816	cl19115	Cupredoxin superfamily	-	-
Q#582 - >KKO97265.1	non-specific	282357	89	179	4.20136e-05	550267	pfam04488	Gly_transf_sug	-	cl19952
Q#582 - >KKO97265.1	superfamily	303104	89	179	4.20136e-05	550267	cl19952	Gly_transf_sug superfamily	-	-
Q#584 - >KKO97237.1	specific	278575	36	310	3.91261e-42	161756	pfam00150	Cellulase	-	cl23725
Q#584 - >KKO97237.1	superfamily	304882	36	310	3.91261e-42	161756	cl23725	Glyco_hydro_1 superfamily	-	-
Q#585 - >KKO97198.1	non-specific	279537	56	627	8.86832e-135	417.5	pfam01204	Trehalase	-	cl17346
Q#585 - >KKO97198.1	superfamily	302639	56	627	8.86832e-135	417.5	cl17346	Trehalase superfamily	-	-
Q#586 - >KKO97196.1	non-specific	282567	60	360	2.99264e-39	154738	pfam04724	Glyco_transf_17	-	cl04706
Q#586 - >KKO97196.1	superfamily	282567	60	360	2.99264e-39	154738	cl04706	Glyco_transf_17 superfamily	-	-
Q#587 - >KKO97128.1	specific	285940	31	249	1.2454e-39	145578	pfam08787	Alginate_lyase2	-	cl21738
Q#587 - >KKO97128.1	superfamily	304529	31	249	1.2454e-39	145578	cl21738	Alginate_lyase2 superfamily	-	-
Q#589 - >KKO97125.1	multi-dom	280150	487	713	1.94133e-45	175161	pfam01915	Glyco_hydro_3_C	-	-
Q#590 - >KKO97102.1	specific	288623	39	278	1.11515e-69	227237	pfam11790	Glyco_hydro_cc	-	cl23725
Q#590 - >KKO97102.1	superfamily	304882	39	278	1.11515e-69	227237	cl23725	Glyco_hydro_1 superfamily	-	-
Q#592 - >KKO97043.1	non-specific	279301	90	333	1.03182e-38	159495	pfam00933	Glyco_hydro_3	-	cl07971
Q#592 - >KKO97043.1	superfamily	298615	90	333	1.03182e-38	159495	cl07971	Glyco_hydro_3 superfamily	-	-
Q#593 - >KKO96981.1	specific	278671	30	470	3.57768e-95	306474	pfam00251	Glyco_hydro_32N	-	cl14647
Q#593 - >KKO96981.1	superfamily	301328	30	470	3.57768e-95	306474	cl14647	GH43_62_32_68 superfamily	-	-
Q#597 - >KKO96871.1	non-specific	280926	59	217	2.05809e-20	102054	pfam02837	Glyco_hydro_2_N	-	cl18398
Q#597 - >KKO96871.1	superfamily	280926	59	217	2.05809e-20	102054	cl18398	Glyco_hydro_2_N superfamily	-	-
Q#598 - >KKO96869.1	specific	278936	116	322	5.74488e-16	878293	pfam00535	Glycos_transf_2	-	cl11394
Q#598 - >KKO96869.1	superfamily	299700	116	322	5.74488e-16	878293	cl11394	Glyco_tranf_GTA_type superfamily	-	-
Q#599 - >KKO96827.1	specific	288570	107	343	2.74997e-102	314.84	pfam11735	CAP59_mtransfer	-	cl13222
Q#599 - >KKO96827.1	superfamily	288570	107	343	2.74997e-102	314.84	cl13222	CAP59_mtransfer superfamily	-	-
Q#600 - >KKO96819.1	multi-dom	290369	73	310	1.87903e-17	947308	pfam13641	Glyco_tranf_2_3	-	-
Q#601 - >KKO96815.1	non-specific	287474	62	185	0.00213664	523725	pfam10503	Esterase_phd	C	cl21494
Q#601 - >KKO96815.1	superfamily	304388	62	185	0.00213664	523725	cl21494	Abhydrolase superfamily	C	-
Q#602 - >KKO96812.1	specific	285033	24	140	9.68232e-41	156239	pfam07732	Cu-oxidase_3	-	cl19115
Q#602 - >KKO96812.1	superfamily	302766	24	140	9.68232e-41	156239	cl19115	Cupredoxin superfamily	-	-
Q#603 - >KKO96786.1	multi-dom	279342	113	549	3.61529e-170	513369	pfam00982	Glyco_transf_20	-	-
Q#605 - >KKO96672.1	non-specific	293108	76	192	0.0476431	504456	pfam16499	Melibiase_2	C	cl07893
Q#605 - >KKO96672.1	superfamily	298606	76	192	0.0476431	504456	cl07893	AmyAc_family superfamily	C	-
Q#607 - >KKO96622.1	specific	279123	22	49	2.72541e-07	589068	pfam00734	CBM_1	-	cl02521
Q#607 - >KKO96622.1	superfamily	295343	22	49	2.72541e-07	589068	cl02521	CBM_1 superfamily	-	-
Q#608 - >KKO96621.1	non-specific	291266	22	231	1.0112e-07	648909	pfam14587	Glyco_hydr_30_2	C	cl23815
Q#608 - >KKO96621.1	superfamily	304972	22	231	1.0112e-07	648909	cl23815	Glyco_hydro_30 superfamily	C	-
Q#610 - >KKO96592.1	specific	282984	498	641	1.17586e-30	129811	pfam05199	GMC_oxred_C	-	cl08434
Q#610 - >KKO96592.1	superfamily	282984	498	641	1.17586e-30	129811	cl08434	GMC_oxred_C superfamily	-	-
Q#614 - >KKO96516.1	specific	279050	123	320	2.2446e-07	626656	pfam00657	Lipase_GDSL	-	cl01053
Q#614 - >KKO96516.1	superfamily	294667	123	320	2.2446e-07	626656	cl01053	SGNH_hydrolase superfamily	-	-
Q#616 - >KKO96495.1	specific	282357	115	193	1.47639e-13	781387	pfam04488	Gly_transf_sug	-	cl19952
Q#616 - >KKO96495.1	superfamily	303104	115	193	1.47639e-13	781387	cl19952	Gly_transf_sug superfamily	-	-
Q#617 - >KKO96455.1	specific	281451	74	338	3.96869e-159	458486	pfam03452	Anp1	-	cl11394
Q#617 - >KKO96455.1	superfamily	299700	74	338	3.96869e-159	458486	cl11394	Glyco_tranf_GTA_type superfamily	-	-
Q#619 - >KKO96430.1	non-specific	282357	93	170	2.88333e-09	665827	pfam04488	Gly_transf_sug	-	cl19952
Q#619 - >KKO96430.1	superfamily	303104	93	170	2.88333e-09	665827	cl19952	Gly_transf_sug superfamily	-	-
