# Supplementary material for: Carbohydrate-active enzymes in Trichoderma harzianum: a bioinformatic analysis bioprospecting for key enzymes for the biofuels industry
Source: BMC Genomics. 2017 Oct 12;18:779. doi: 10.1186/s12864-017-4181-9 (PMC5639747; doi:10.1186/s12864-017-4181-9)
Supplement: Supplementary file 9 — Gene ontology and InterPro domains of the CAZymes in T. harzianum. (XLSX 67 kb) [file 12864_2017_4181_MOESM9_ESM.xlsx]

## Sheet: Plan1
SeqName	Description	Length	#Hits	e-Value	sim mean	#GO	GO Names list	Enzyme Codes list	InterPro IDs
KKP07890.1	GH43A_BACO1 ame: Full=Non-reducing end alpha-L-arabinofuranosidase 43A ame: Full=Glycosyl hydrolase family 43A Short= 43A Flags: Precursor	583	2	1.4E-79	0.49	2	P:polysaccharide catabolic process; F:hydrolase activity, hydrolyzing O-glycosyl compounds	-	IPR006710 (PFAM)
KKP07860.1	CHI2_METRA ame: Full=Endochitinase 2 ame: Full=Chitinase 2 Flags: Precursor	380	2	4.0E-139	70.5%	2	P:organic substance metabolic process; F:hydrolase activity, acting on glycosyl bonds	-	IPR000254 (SMART)
KKP07841.1	ALYA_KLEPN ame: Full=Alginate lyase ame: Full=Poly(beta-D-mannuronate) lyase ame: Full=Poly(mana) alginate lyase Flags: Precursor	248	1	1.4E-8	0.38	4	P:metabolic process; F:lyase activity; F:poly(beta-D-mannuronate) lyase activity; C:extracellular region	-	IPR013320 (G3DSA:2.60.120.GENE3D)
KKP07835.1	E13B_TRIHA ame: Full=Glucan endo-1,3-beta-glucosidase ame: Full=(1-	763	2	0.0E0	52.5%	1	F:hydrolase activity	-	IPR012334 (G3DSA:2.160.20.GENE3D)
KKP07834.1	E13B_BACCI ame: Full=Glucan endo-1,3-beta-glucosidase A1 ame: Full=(1-	304	2	2.7E-15	41.5%	9	P:carbohydrate metabolic process; P:metabolic process; P:cell wall organization; F:licheninase activity; C:extracellular region; F:hydrolase activity, hydrolyzing O-glycosyl compounds; F:glucan endo-1,3-beta-D-glucosidase activity; F:hydrolase activity; F:hydrolase activity, acting on glycosyl bonds	-	IPR000757 (PFAM)
KKP07817.1	A7629_ARTBC ame: Full=Uncharacterized secreted glycosidase ARB_07629 Flags: Precursor	753	2	0.0E0	54.5%	1	F:catalytic activity	-	G3DSA:1.20.1610.10 (GENE3D)
KKP07813.1	GUS79_ASPNC ame: Full=Beta-glucuronidase Short= ase ame: Full=Beta-D-glucuronoside glucuronosohydrolase Flags: Precursor	488	2	1.5E-98	0.54	7	P:biological_process; P:metabolic process; C:extracellular region; C:cellular_component; F:molecular_function; F:beta-glucuronidase activity; F:hydrolase activity	-	IPR031728 (PFAM)
KKP07759.1	PDH1_LEUMG ame: Full=Pyranose dehydrogenase 1 Short=PDH 1 ame: Full=Pyranose:quinone oxidoreductase 1 Flags: Precursor	597	2	3.2E-61	45.5%	12	P:carbohydrate metabolic process; F:oxidoreductase activity, acting on CH-OH group of donors; P:glycine betaine biosynthetic process from choline; F:oxidoreductase activity; F:flavin adenine dinucleotide binding; F:pyranose dehydrogenase (acceptor) activity; C:mitochondrion; C:membrane; P:oxidation-reduction process; C:extracellular region; F:choline dehydrogenase activity; C:mitochondrial inner …	-	IPR012132 (PIRSF)
KKP07728.1	YIS7_YEAST ame: Full=Uncharacterized glycosyl hydrolase YIR007W	767	2	4.7E-170	45.5%	4	C:cytoplasm; F:hydrolase activity, hydrolyzing O-glycosyl compounds; P:primary metabolic process; P:organic substance metabolic process	-	IPR013781 (G3DSA:3.20.20.GENE3D)
KKP07711.1	FET3_YEAST ame: Full=Iron transport multicopper oxidase FET3 Flags: Precursor	622	2	0.0E0	65.5%	7	C:high-affinity iron permease complex; F:iron ion transmembrane transporter activity; P:arsenate ion transmembrane transport; P:high-affinity iron ion transmembrane transport; P:response to copper ion; F:ferroxidase activity; P:iron assimilation by reduction and transport	EC:1.16.3.1; EC:1.16.3	IPR008972 (G3DSA:2.60.40.GENE3D)
KKP07696.1	BGH2A_BACO1 ame: Full=Beta-galactosidase 2A Short=Beta-gal ame: Full=Glycosyl hydrolase family 2A Short= 2A Flags: Precursor	307	2	2.3E-52	54.5%	3	P:xyloglucan catabolic process; P:mutualism; F:beta-galactosidase activity	EC:3.2.1.23; EC:3.2.1	IPR013781 (G3DSA:3.20.20.GENE3D)
KKP07688.1	KTXA_KLULA ame: Full=Killer toxin subunits alpha beta ame: Full=RF2 Contains: ame: Full=Killer toxin subunit alpha Contains: ame: Full=Killer toxin subunit beta ame: Full=Endochitinase Flags: Precursor	1291	2	9.7E-108	52.5%	10	F:chitinase activity; P:carbohydrate metabolic process; F:chitin binding; P:polysaccharide catabolic process; P:chitin catabolic process; P:metabolic process; C:extracellular region; F:hydrolase activity, hydrolyzing O-glycosyl compounds; F:hydrolase activity, acting on glycosyl bonds; F:hydrolase activity	-	IPR011583 (SMART)
KKP07671.1	CXT1_CRYNJ ame: Full=Beta-1,2-xylosyltransferase 1 Short=Cxt1p	633	2	1.0E-51	0.41	6	F:transferase activity, transferring glycosyl groups; P:organic substance biosynthetic process; P:single-organism cellular process; P:primary metabolic process; P:cellular biosynthetic process; P:single-organism metabolic process	-	IPR006598 (SMART)
KKP07666.1	MANBB_THIHE ame: Full=Beta-mannosidase B ame: Full=Mannanase B Short=Mannase B	870	2	0.0E0	0.59	1	F:hydrolase activity	-	IPR008979 (G3DSA:2.60.120.GENE3D)
KKP07618.1	MU157_SCHPO ame: Full=Meiotically up-regulated gene 157	540	1	0.0E0	0.69	-		-	IPR008313 (SMART)
KKP07603.1	CHS2_NEUCR ame: Full=Chitin synthase 2 ame: Full=Chitin-UDP acetyl-glucosaminyl transferase 2	1209	2	0.0E0	78.5%	7	P:barrier septum site selection; P:chitin biosynthetic process; C:integral component of membrane; F:chitin synthase activity; P:conidium formation; P:cell wall organization; C:plasma membrane	EC:2.4.1.16; EC:2.4.1	IPR013616 (PFAM)
KKP07566.1	MAN1_SCHPO ame: Full=Alpha-mannosidase ame: Full=Alpha-D-mannoside mannohydrolase	1130	2	0.0E0	0.62	3	F:alpha-mannosidase activity; C:fungal-type vacuole membrane; P:oligosaccharide catabolic process	EC:3.2.1.24; EC:3.2.1	IPR015341 (SMART)
KKP07468.1	CSN_ASPFU ame: Full=Endo-chitosanase Flags: Precursor	357	2	4.7E-62	0.61	1	F:chitosanase activity	EC:3.2.1.132	IPR009939 (PFAM)
KKP07461.1	MGTA_MYCTO ame: Full=GDP-mannose-dependent alpha-mannosyltransferase ame: Full=Guanosine diphosphomannose-dependent alpha-mannosyltransferase	519	2	8.6E-36	0.46	1	P:lipid metabolic process	-	IPR028098 (PFAM)
KKP07441.1	CHI33_TRIHA ame: Full=Endochitinase 33 ame: Full=33 kDa endochitinase ame: Full=Chitinase 33 Flags: Precursor	321	2	0.0E0	78.5%	6	F:chitinase activity; F:chitin binding; P:polysaccharide catabolic process; P:chitin catabolic process; C:extracellular region; P:pathogenesis	EC:3.2.1.14	IPR013781 (G3DSA:3.20.20.GENE3D)
KKP07360.1	ALG10_GIBZE ame: Full=Dol-P-Glc:Glc(2)Man(9) c(2)-PP-Dol alpha-1,2-glucosyltransferase ame: Full=Alpha-1,2-glucosyltransferase ALG10-A ame: Full=Alpha-2-glucosyltransferase ALG10 ame: Full=Asparagine-linked glycosylation 10 ame: Full=Dolichyl-phosphoglucose-dependent glucosyltransferase ALG10	698	2	0.0E0	0.65	7	C:membrane; P:single-organism cellular process; P:carbohydrate derivative biosynthetic process; F:transferase activity; P:primary metabolic process; P:cellular metabolic process; P:single-organism metabolic process	-	IPR016900 (PFAM)
KKP07350.1	Y584_MYCTU ame: Full=Uncharacterized glycosidase Rv0584 Flags: Precursor	859	2	1.2E-56	0.42	7	P:carbohydrate metabolic process; F:catalytic activity; P:metabolic process; F:carbohydrate binding; C:extracellular region; F:hydrolase activity; F:hydrolase activity, acting on glycosyl bonds	-	IPR014718 (G3DSA:2.70.98.GENE3D)
KKP07310.1	YHG1_SCHPO ame: Full=Zinc-type alcohol dehydrogenase	450	2	1.6E-94	0.56	6	F:zinc ion binding; C:cytoplasm; F:oxidoreductase activity; F:metal ion binding; F:S-(hydroxymethyl)glutathione dehydrogenase activity; P:oxidation-reduction process	-	IPR016040 (G3DSA:3.40.50.GENE3D)
KKP07306.1	YOMI_BACSU ame: Full=SPBc2 prophage-derived uncharacterized transglycosylase	252	2	1.4E-8	0.48	1	P:symbiosis, encompassing mutualism through parasitism	-	G3DSA:1.10.530.10 (GENE3D)
KKP07266.1	6-D-mannanase DCW1 Flags: Precursor	471	2	1.2E-104	0.57	6	P:fungal-type cell wall biogenesis; C:cellular bud; F:catalytic activity; C:endoplasmic reticulum; P:budding cell bud growth; C:anchored component of plasma membrane	-	IPR014480 (PIRSF)
KKP07262.1	---NA---	234	0	-	-	-		-	PTHR36182 (PANTHER)
KKP07260.1	AES1_HYPJE ame: Full=Acetylesterase ame: Full=Carbohydrate esterase family 16 Flags: Precursor	339	2	3.2E-91	55.5%	1	F:hydrolase activity	-	IPR001087 (PFAM)
KKP07227.1	ABF1_HYPJE ame: Full=Alpha-L-arabinofuranosidase Short=Arabinosidase Flags: Precursor	510	2	0.0E0	0.86	5	P:xylan catabolic process; P:L-arabinose metabolic process; F:xylan 1,4-beta-xylosidase activity; F:alpha-L-arabinofuranosidase activity; P:arabinan catabolic process	EC:3.2.1.55; EC:3.2.1.37	IPR007934 (PFAM)
KKP07226.1	BGLX_SALTY ame: Full=Periplasmic beta-glucosidase ame: Full=Beta-D-glucoside glucohydrolase ame: Full=Cellobiase ame: Full=Gentiobiase ame: Full=T-cell inhibitor Flags: Precursor	770	2	3.1E-115	0.53	2	F:glucosidase activity; C:periplasmic space	EC:3.2.1	IPR001764 (PRINTS)
KKP07219.1	A7629_ARTBC ame: Full=Uncharacterized secreted glycosidase ARB_07629 Flags: Precursor	788	2	7.3E-96	0.45	7	P:carbohydrate metabolic process; F:catalytic activity; P:metabolic process; F:carbohydrate binding; C:extracellular region; F:hydrolase activity; F:hydrolase activity, acting on glycosyl bonds	-	G3DSA:1.20.1050.60 (GENE3D)
KKP07200.1	CHI1_APHAL ame: Full=Chitinase 1 Flags: Precursor	392	2	1.8E-19	0.4	1	F:catalytic activity	-	IPR011583 (SMART)
KKP07120.1	A7629_ARTBC ame: Full=Uncharacterized secreted glycosidase ARB_07629 Flags: Precursor	1100	2	0.0E0	0.66	4	F:binding; P:primary metabolic process; P:organic substance metabolic process; F:hydrolase activity	-	IPR014718 (G3DSA:2.70.98.GENE3D)
KKP07119.1	CRF1_ASPFU ame: Full=Probable glycosidase crf1 ame: Full=Crh 1 ame: Allergen=Asp f 9 Flags: Precursor	395	2	1.4E-68	0.62	6	C:fungal-type cell wall; C:membrane; P:metabolic process; F:IgE binding; P:cell wall organization or biogenesis; F:hydrolase activity	-	IPR017168 (PIRSF)
KKP07073.1	CHI46_TRIHA ame: Full=Endochitinase 46 ame: Full=46 kDa endochitinase ame: Full=Chitinase 46 Flags: Precursor	430	2	0.0E0	96.5%	5	F:chitinase activity; F:chitin binding; P:polysaccharide catabolic process; P:chitin catabolic process; C:extracellular region	EC:3.2.1.14	IPR011583 (SMART)
KKP07012.1	XYND_ASPFU ame: Full=Probable exo-1,4-beta-xylosidase xlnD ame: Full=1,4-beta-D-xylan xylohydrolase xlnD ame: Full=Beta-xylosidase A ame: Full=Beta-xylosidase xlnD ame: Full=Xylobiase xlnD Flags: Precursor	795	2	0.0E0	0.81	3	P:xylan catabolic process; F:xylan 1,4-beta-xylosidase activity; C:extracellular region	EC:3.2.1.37	IPR026891 (SMART)
KKP07011.1	CEL3A_MAGO7 ame: Full=Beta-glucosidase cel3A ame: Full=Beta-D-glucoside glucohydrolase cel3A ame: Full=Cellobiase cel3A ame: Full=Gentiobiase cel3A Flags: Precursor	733	2	0.0E0	0.74	2	P:polysaccharide catabolic process; F:hydrolase activity, hydrolyzing O-glycosyl compounds	-	IPR001764 (PRINTS)
KKP06979.1	AGAL3_HYPJE ame: Full=Alpha-galactosidase 3 ame: Full=Alpha-D-galactoside galactohydrolase 3 ame: Full=Melibiase 3 Flags: Precursor	621	2	0.0E0	70.5%	3	F:raffinose alpha-galactosidase activity; P:metabolic process; C:extracellular region	EC:3.2.1.22; EC:3.2.1	IPR013785 (G3DSA:3.20.20.GENE3D)
KKP06978.1	MANBA_ASPTN ame: Full=Beta-mannosidase A ame: Full=Mannanase A Short=Mannase A Flags: Precursor	932	2	0.0E0	61.5%	1	F:hydrolase activity	-	IPR008979 (G3DSA:2.60.120.GENE3D)
KKP06976.1	RFNG_CHICK ame: Full=Beta-1,3-N-acetylglucosaminyltransferase radical fringe ame: Full=O-fucosylpeptide 3-beta-N-acetylglucosaminyltransferase	506	1	1.1E-4	0.48	17	F:transferase activity, transferring glycosyl groups; P:positive regulation of protein binding; P:multicellular organism development; P:metabolic process; C:integral component of Golgi membrane; P:nervous system development; P:pattern specification process; C:Golgi membrane; C:Golgi apparatus; P:positive regulation of Notch signaling pathway; C:extracellular exosome; F:metal ion binding; F:O-fuco…	-	G3DSA:3.50.4.10 (GENE3D)
KKP06937.1	NAGLU_ARATH ame: Full=Alpha-N-acetylglucosaminidase ame: Full=N-acetyl-glucosaminidase Short= ame: Full= CYCLOPS 1 Flags: Precursor	578	2	5.0E-93	0.52	3	P:nervous system development; C:vacuole; F:hydrolase activity	-	IPR024240 (PFAM)
KKP06926.1	AGAL3_HYPJE ame: Full=Alpha-galactosidase 3 ame: Full=Alpha-D-galactoside galactohydrolase 3 ame: Full=Melibiase 3 Flags: Precursor	623	2	0.0E0	77.5%	3	F:raffinose alpha-galactosidase activity; P:metabolic process; C:extracellular region	EC:3.2.1.22; EC:3.2.1	IPR013785 (G3DSA:3.20.20.GENE3D)
KKP06905.1	AFCA_ASPNC ame: Full=Probable alpha-fucosidase A ame: Full=Alpha-L-fucoside fucohydrolase A Flags: Precursor	789	2	0.0E0	63.5%	2	F:alpha-L-fucosidase activity; P:xyloglucan metabolic process	EC:3.2.1.51; EC:3.2.1	IPR016518 (PIRSF)
KKP06894.1	AGAL3_HYPJE ame: Full=Alpha-galactosidase 3 ame: Full=Alpha-D-galactoside galactohydrolase 3 ame: Full=Melibiase 3 Flags: Precursor	473	2	1.0E-146	0.61	1	F:alpha-galactosidase activity	EC:3.2.1.22; EC:3.2.1	IPR013780 (G3DSA:2.60.40.GENE3D)
KKP06891.1	NEG1_NEUCR ame: Full=Endo-1,6-beta-D-glucanase ame: Full=Beta-1,6-glucanase Neg1 ame: Full=Glucan endo-1,6-beta-glucosidase Flags: Precursor	478	2	0.0E0	0.69	3	P:polysaccharide metabolic process; C:extracellular region; F:hydrolase activity, acting on glycosyl bonds	-	IPR001139 (PRINTS)
KKP06872.1	3)-beta-glucan endohydrolase Short=(1-	447	2	7.8E-22	0.45	7	P:metabolic process; C:periplasmic space; P:cell wall organization; F:carbohydrate binding; F:glucan endo-1,3-beta-D-glucosidase activity; F:hydrolase activity; F:hydrolase activity, acting on glycosyl bonds	-	IPR032477 (PFAM)
KKP06860.1	CHI2_METRA ame: Full=Endochitinase 2 ame: Full=Chitinase 2 Flags: Precursor	411	2	1.1E-135	74.5%	4	P:carbohydrate metabolic process; P:macromolecule catabolic process; F:hydrolase activity, hydrolyzing O-glycosyl compounds; F:binding	-	IPR000254 (PFAM)
KKP06841.1	AFCA_ASPNC ame: Full=Probable alpha-fucosidase A ame: Full=Alpha-L-fucoside fucohydrolase A Flags: Precursor	782	2	0.0E0	0.6	2	F:alpha-L-fucosidase activity; P:xyloglucan metabolic process	EC:3.2.1.51; EC:3.2.1	IPR016518 (PIRSF)
KKP06801.1	ANP1_YEAST ame: Full=Mannan polymerase II complex ANP1 subunit Short=M-Pol II subunit ANP1 ame: Full=Aminonitrophenyl propanediol resistance	404	2	3.4E-94	65.5%	3	F:alpha-1,6-mannosyltransferase activity; P:protein N-linked glycosylation; C:alpha-1,6-mannosyltransferase complex	EC:2.4.1	PF03452 (PFAM)
KKP06787.1	GEL1_ASPFU ame: Full=1,3-beta-glucanosyltransferase gel1 ame: Full=Glucan elongating glucanosyltransferase 1 Flags: Precursor	457	2	1.4E-147	0.76	4	P:fungal-type cell wall organization; C:fungal-type cell wall; F:1,3-beta-glucanosyltransferase activity; C:plasma membrane	-	IPR013781 (G3DSA:3.20.20.GENE3D)
KKP06778.1	EXGD_ASPTN ame: Full=Probable glucan 1,3-beta-glucosidase D ame: Full=Exo-1,3-beta-glucanase D	754	2	0.0E0	69.5%	5	P:carbohydrate metabolic process; C:membrane; C:cell part; P:cell wall organization; F:hydrolase activity, acting on glycosyl bonds	-	IPR013781 (G3DSA:3.20.20.GENE3D)
KKP06774.1	---NA---	190	0	-	-	-		-	IPR001853 (PFAM)
KKP06762.1	GALD_RHIME ame: Full=Probable galactose dehydrogenase	260	2	8.1E-50	59.5%	4	F:D-xylose 1-dehydrogenase (NAD) activity; F:oxidoreductase activity; P:metabolic process; P:oxidation-reduction process	-	IPR002347 (PRINTS)
KKP06738.1	---NA---	981	0	-	-	-		-	IPR031924 (PFAM)
KKP06735.1	ENG1_ARTBC ame: Full=Probable endo-1,3(4)-beta-glucanase ARB_01444 Short=Endo-1,3-beta-glucanase Short=Endo-1,4-beta-glucanase ame: Full=Laminarinase Flags: Precursor	867	2	0.0E0	0.6	1	F:hydrolase activity, acting on glycosyl bonds	-	IPR005200 (PFAM)
KKP06730.1	FAEC_ASPTN ame: Full=Probable feruloyl esterase C ame: Full=Ferulic acid esterase C Flags: Precursor	311	2	6.1E-76	62.5%	7	P:xylan catabolic process; P:carbohydrate metabolic process; P:polysaccharide catabolic process; C:extracellular region; F:carboxylic ester hydrolase activity; F:feruloyl esterase activity; F:hydrolase activity	-	IPR001375 (PFAM)
KKP06713.1	BETA_RHIME ame: Full=Oxygen-dependent choline dehydrogenase Short=CDH Short=CHD ame: Full=Betaine aldehyde dehydrogenase Short=BADH	612	2	5.9E-58	46.5%	1	C:cell part	-	IPR012132 (PIRSF)
KKP06709.1	BGL1A_PHACH ame: Full=Beta-glucosidase 1A ame: Full=Cellobiase 1A	642	2	4.4E-57	0.47	2	P:carbohydrate metabolic process; F:beta-glucosidase activity	EC:3.2.1.21; EC:3.2.1	IPR001360 (PRINTS)
KKP06706.1	ASL1_SCHPO ame: Full=Alkali-sensitive linkage 1 Flags: Precursor	265	1	2.1E-25	0.47	-		-	IPR013781 (G3DSA:3.20.20.GENE3D)
KKP06691.1	AFLK_ASPPA ame: Full=Versicolorin B synthase ame: Full=5 -oxoaverantin cyclase ame: Full=Aflatoxin biosynthesis K Flags: Precursor	594	2	2.8E-140	52.5%	5	F:protein homodimerization activity; F:hydro-lyase activity; P:aflatoxin biosynthetic process; C:cytoplasm; F:oxidoreductase activity	-	IPR012132 (PIRSF)
KKP06677.1	---NA---	455	0	-	-	-		-	IPR013781 (G3DSA:3.20.20.GENE3D)
KKP06647.1	GLU2A_SCHPO ame: Full=Glucosidase 2 subunit alpha ame: Full=Alpha-glucosidase II subunit alpha ame: Full=Glucosidase II gls2 ame: Full=Glucosidase II subunit alpha Flags: Precursor	962	2	0.0E0	0.6	7	C:chloroplast; P:unidimensional cell growth; F:glucosidase activity; C:endoplasmic reticulum; P:cellulose biosynthetic process; P:response to cadmium ion; P:defense response to bacterium	EC:3.2.1	IPR025887 (PFAM)
KKP06643.1	CHI2_RHIOL ame: Full=Chitinase 2 Flags: Precursor	339	2	1.3E-9	44.5%	10	F:chitinase activity; P:carbohydrate metabolic process; F:chitin binding; P:polysaccharide catabolic process; P:chitin catabolic process; P:metabolic process; F:hydrolase activity, hydrolyzing O-glycosyl compounds; C:extracellular region; F:hydrolase activity; F:hydrolase activity, acting on glycosyl bonds	-	IPR001223 (PFAM)
KKP06589.1	TREH_MYCS2 ame: Full=Trehalase ame: Full=Alpha,alpha-trehalase ame: Full=Alpha,alpha-trehalose glucohydrolase	673	2	0.0E0	56.5%	2	P:carbohydrate metabolic process; F:hydrolase activity, acting on glycosyl bonds	-	IPR011613 (PFAM)
KKP06562.1	ANP1_YEAST ame: Full=Mannan polymerase II complex ANP1 subunit Short=M-Pol II subunit ANP1 ame: Full=Aminonitrophenyl propanediol resistance	463	2	7.4E-151	0.77	4	C:endoplasmic reticulum membrane; F:alpha-1,6-mannosyltransferase activity; P:protein N-linked glycosylation; C:alpha-1,6-mannosyltransferase complex	EC:2.4.1	PF03452 (PFAM)
KKP06557.1	CHSD_ASPFU ame: Full=Chitin synthase D ame: Full=Chitin-UDP acetyl-glucosaminyl transferase D ame: Full=Class-VI chitin synthase D	710	2	0.0E0	60.5%	6	P:metabolic process; C:integral component of membrane; F:chitin synthase activity; P:cell wall organization; P:single-organism process; C:plasma membrane	EC:2.4.1.16; EC:2.4.1	IPR029044 (G3DSA:3.90.550.GENE3D)
KKP06544.1	CHS6_USTMA ame: Full=Chitin synthase 6 ame: Full=Chitin-UDP acetyl-glucosaminyl transferase 6 ame: Full=Class-V chitin synthase 6	1768	2	0.0E0	0.65	6	F:transferase activity, transferring hexosyl groups; F:organic cyclic compound binding; F:heterocyclic compound binding; C:membrane; C:cytoplasmic vesicle; C:intracellular organelle part	-	IPR001609 (SMART)
KKP06543.1	CHS8_USTMA ame: Full=Chitin synthase 8 ame: Full=Chitin-UDP acetyl-glucosaminyl transferase 8 ame: Full=Myosin chitin synthase 1	1858	2	0.0E0	0.63	4	F:transferase activity, transferring glycosyl groups; C:membrane; C:organelle; C:intracellular part	-	IPR001199 (SMART)
KKP06518.1	GYS_NEUCR ame: Full=Glycogen	718	2	0.0E0	0.84	3	P:glycogen biosynthetic process; C:mitochondrion; F:glycogen (starch) synthase activity	EC:2.4.1.11; EC:2.4.1	IPR008631 (PFAM)
KKP06491.1	AXE1_HYPJE ame: Full=Acetylxylan esterase Flags: Precursor	299	2	3.0E-136	81.5%	6	P:xylan catabolic process; F:acetylxylan esterase activity; C:extracellular region; F:hydrolase activity, hydrolyzing O-glycosyl compounds; P:cellulose catabolic process; F:cellulose binding	EC:3.1.1.72; EC:3.1.1.1	IPR000675 (SMART)
KKP06476.1	E13B_BACCI ame: Full=Glucan endo-1,3-beta-glucosidase A1 ame: Full=(1-	292	2	7.3E-20	44.5%	9	P:carbohydrate metabolic process; P:metabolic process; P:cell wall organization; F:licheninase activity; C:extracellular region; F:hydrolase activity, hydrolyzing O-glycosyl compounds; F:glucan endo-1,3-beta-D-glucosidase activity; F:hydrolase activity; F:hydrolase activity, acting on glycosyl bonds	-	IPR013320 (G3DSA:2.60.120.GENE3D)
KKP06443.1	ABR2_ASPFU ame: Full=Laccase abr2 ame: Full=Conidial pigment biosynthesis oxidase abr2 Flags: Precursor	614	2	2.7E-137	57.5%	3	P:conidium formation; F:hydroquinone:oxygen oxidoreductase activity; P:pigment metabolic process involved in developmental pigmentation	EC:1.10.3; EC:1.10.3.2	IPR008972 (G3DSA:2.60.40.GENE3D)
KKP06442.1	CSN_ASPFU ame: Full=Endo-chitosanase Flags: Precursor	234	2	6.3E-108	73.5%	2	P:carbohydrate metabolic process; F:chitosanase activity	EC:3.2.1.132	IPR009939 (PFAM)
KKP06441.1	ALOX_PICAN ame: Full=Alcohol oxidase Short=AO Short=AOX ame: Full=Methanol oxidase Short=MOX	617	2	7.2E-156	0.57	9	C:peroxisome; F:oxidoreductase activity, acting on CH-OH group of donors; F:flavin adenine dinucleotide binding; F:oxidoreductase activity; P:methane catabolic process; P:oxidation-reduction process; C:peroxisomal matrix; P:methanol metabolic process; F:alcohol oxidase activity	-	IPR012132 (PIRSF)
KKP06435.1	O16G_GEOTM ame: Full=Oligo-1,6-glucosidase ame: Full=Dextrin 6-alpha-D-glucanohydrolase ame: Full=Oligosaccharide alpha-1,6-glucosidase ame: Full=Sucrase-isomaltase Short=Isomaltase	562	2	2.7E-175	64.5%	1	F:hydrolase activity	-	IPR006047 (SMART)
KKP06410.1	MU71A_PENCW ame: Full=Mutanase Pc12g07500 ame: Full=Endo-1,3-alpha-glucanase Pc12g07500 ame: Full=Glucan endo-1,3-alpha-glucosidas Pc12g07500 Flags: Precursor	481	2	3.7E-95	52.5%	9	P:metabolic process; P:fungal-type cell wall disassembly involved in conjugation with cellular fusion; C:mating projection tip; C:extracellular region; F:glucan endo-1,3-alpha-glucosidase activity; P:cell septum edging catabolic process; F:hydrolase activity; F:hydrolase activity, acting on glycosyl bonds; C:actin fusion focus	-	IPR005197 (PFAM)
KKP06368.1	AES1_HYPJE ame: Full=Acetylesterase ame: Full=Carbohydrate esterase family 16 Flags: Precursor	162	2	1.8E-29	57.5%	5	F:hydrolase activity, acting on ester bonds; P:metabolic process; F:acetylesterase activity; C:extracellular region; F:hydrolase activity	-	IPR013830 (G3DSA:3.40.50.GENE3D)
KKP06365.1	CXT1_CRYNJ ame: Full=Beta-1,2-xylosyltransferase 1 Short=Cxt1p	578	2	2.9E-25	44.5%	15	P:biological_process; F:transferase activity, transferring glycosyl groups; F:UDP-xylosyltransferase activity; P:protein glycosylation; C:extracellular region; F:glucosyltransferase activity; P:glycosphingolipid biosynthetic process; C:cellular_component; P:pathogenesis; P:capsule polysaccharide biosynthetic process; F:molecular_function; C:membrane; C:integral component of membrane; C:endomembra…	-	IPR006598 (SMART)
KKP06353.1	GUN_ASPAC ame: Full=Endoglucanase-1 ame: Full=Cellulase ame: Full=Endo-1,4-beta-glucanase ame: Full=Endoglucanase I ame: Full=FI-CMCase Flags: Precursor	222	2	2.0E-75	68.5%	2	P:polysaccharide catabolic process; F:hydrolase activity, hydrolyzing O-glycosyl compounds	-	IPR013319 (G3DSA:2.60.120.GENE3D)
KKP06258.1	B561C_ARATH ame: Full=Cytochrome b561 and DOMON domain-containing At3g25290 ame: Full= Flags: Precursor	412	1	2.3E-4	0.46	8	C:chloroplast; C:plasmodesma; P:multicellular organism development; F:metal ion binding; C:membrane; C:integral component of membrane; P:oxidation-reduction process; C:plasma membrane	-	IPR006593 (SMART)
KKP06164.1	EXTL2_MOUSE ame: Full=Exostosin-like 2 ame: Full=Alpha-1,4-N-acetylhexosaminyltransferase EXTL2 ame: Full=Alpha- cT EXTL2 ame: Full=EXT-related 2 ame: Full=Glucuronyl-galactosyl-proteoglycan 4-alpha-N-acetylglucosaminyltransferase	356	2	7.2E-31	0.51	1	F:transferase activity	-	IPR029044 (G3DSA:3.90.550.GENE3D)
KKP06161.1	6GAL_HYPRU ame: Full=Endo-beta-1,6-galactanase Flags: Precursor	478	1	0.0E0	0.92	3	F:glucosylceramidase activity; P:polysaccharide catabolic process; P:sphingolipid metabolic process	EC:3.2.1.45	IPR013780 (G3DSA:2.60.40.GENE3D)
KKP06160.1	MANF_ASPFN ame: Full=Probable mannan endo-1,4-beta-mannosidase F ame: Full=Endo-beta-1,4-mannanase F Flags: Precursor	474	2	2.2E-7	0.43	8	P:carbohydrate metabolic process; P:metabolic process; F:hydrolase activity, hydrolyzing O-glycosyl compounds; C:extracellular region; F:cellulose binding; F:mannan endo-1,4-beta-mannosidase activity; F:hydrolase activity; F:hydrolase activity, acting on glycosyl bonds	-	IPR013781 (G3DSA:3.20.20.GENE3D)
KKP06152.1	ATG26_NEUCR ame: Full=Sterol 3-beta-glucosyltransferase ame: Full=Autophagy-related 26	1436	2	0.0E0	77.5%	9	P:flavonoid glucuronidation; C:intracellular membrane-bounded organelle; P:autophagy; C:membrane; P:protein transport; F:sterol 3-beta-glucosyltransferase activity; P:flavonoid biosynthetic process; P:sterol biosynthetic process; P:lipid glycosylation	EC:2.4.1.173; EC:2.4.1	IPR004182 (SMART)
KKP06071.1	AGALB_TALEM ame: Full=Probable alpha-galactosidase B ame: Full=Melibiase B Flags: Precursor	444	2	4.5E-175	71.5%	2	F:alpha-galactosidase activity; P:metabolic process	EC:3.2.1.22; EC:3.2.1	IPR002241 (PRINTS)
KKP05999.1	EGLC_ASPFU ame: Full=Probable glucan endo-1,3-beta-glucosidase eglC ame: Full=Endo-1,3-beta-glucanase eglC ame: Full=Laminarinase eglC Flags: Precursor	517	2	4.1E-128	0.77	5	P:carbohydrate metabolic process; F:transferase activity, transferring glycosyl groups; C:membrane; C:cell periphery; F:hydrolase activity, acting on glycosyl bonds	-	IPR013781 (G3DSA:3.20.20.GENE3D)
KKP05982.1	---NA---	414	0	-	-	-		-	IPR013320 (G3DSA:2.60.120.GENE3D)
KKP05943.1	BGALA_NEOFI ame: Full=Probable beta-galactosidase A ame: Full=Lactase A Flags: Precursor	1008	2	0.0E0	0.71	2	P:carbohydrate metabolic process; F:hydrolase activity, hydrolyzing O-glycosyl compounds	-	IPR001944 (PRINTS)
KKP05923.1	GPI2_SCHPO ame: Full=Phosphatidylinositol N-acetylglucosaminyltransferase GPI2 subunit	504	2	2.1E-37	56.5%	-		-	IPR009450 (PFAM)
KKP05848.1	OCH1_SCHPO ame: Full=Initiation-specific alpha-1,6-mannosyltransferase	446	2	2.0E-16	39.5%	7	C:intracellular membrane-bounded organelle; C:endomembrane system; C:cytoplasmic part; P:primary metabolic process; P:single-organism process; P:organic substance metabolic process; P:cellular process	-	PTHR31834 (PANTHER)
KKP05819.1	CHS6_USTMA ame: Full=Chitin synthase 6 ame: Full=Chitin-UDP acetyl-glucosaminyl transferase 6 ame: Full=Class-V chitin synthase 6	666	2	3.2E-28	41.5%	15	C:myosin complex; F:transferase activity, transferring glycosyl groups; F:transferase activity, transferring hexosyl groups; P:metabolic process; F:chitin synthase activity; C:plasma membrane; F:motor activity; F:DNA binding; F:ATP binding; C:cytoplasmic vesicle membrane; C:membrane; C:integral component of membrane; C:cytoplasmic vesicle; P:cell wall organization; F:transferase activity	-	IPR029044 (G3DSA:3.90.550.GENE3D)
KKP05778.1	ABF1_HYPJE ame: Full=Alpha-L-arabinofuranosidase Short=Arabinosidase Flags: Precursor	499	2	0.0E0	0.93	5	P:xylan catabolic process; P:L-arabinose metabolic process; F:xylan 1,4-beta-xylosidase activity; F:alpha-L-arabinofuranosidase activity; P:arabinan catabolic process	EC:3.2.1.55; EC:3.2.1.37	G3DSA:2.80.10.50 (GENE3D)
KKP05773.1	XYN1_HYPJR ame: Full=Endo-1,4-beta-xylanase 1 Short=EX 1 Short=Xylanase 1 ame: Full=1,4-beta-D-xylan xylanohydrolase 1 ame: Full=Acidic endo-beta-1,4-xylanase Flags: Precursor	292	2	6.4E-93	73.5%	2	P:polysaccharide catabolic process; F:hydrolase activity, hydrolyzing O-glycosyl compounds	-	IPR001137 (PRINTS)
KKP05761.1	E13B_BACCI ame: Full=Glucan endo-1,3-beta-glucosidase A1 ame: Full=(1-	282	2	1.3E-15	0.42	9	P:carbohydrate metabolic process; P:metabolic process; P:cell wall organization; F:licheninase activity; C:extracellular region; F:hydrolase activity, hydrolyzing O-glycosyl compounds; F:glucan endo-1,3-beta-D-glucosidase activity; F:hydrolase activity; F:hydrolase activity, acting on glycosyl bonds	-	IPR000757 (PFAM)
KKP05760.1	GUN4_HYPJE ame: Full=Endoglucanase-4 ame: Full=Cellulase IV ame: Full=Cellulase-61A Short=Cel61A ame: Full=Endo-1,4-beta-glucanase IV Short=EGIV ame: Full=Endoglucanase IV ame: Full=Endoglucanase-61A Flags: Precursor	346	2	2.3E-131	78.5%	4	C:extracellular region; P:cellulose catabolic process; F:cellulase activity; F:cellulose binding	EC:3.2.1.4	IPR000254 (SMART)
KKP05758.1	BGLA_ASPNC ame: Full=Probable beta-glucosidase A ame: Full=Beta-D-glucoside glucohydrolase A ame: Full=Cellobiase A ame: Full=Gentiobiase A Flags: Precursor	865	2	0.0E0	0.67	3	P:cellular carbohydrate catabolic process; F:glucosidase activity; C:intracellular	EC:3.2.1	IPR001764 (PRINTS)
KKP05757.1	---NA---	891	0	-	-	-		-	IPR013737 (PFAM)
KKP05725.1	CEL3B_MAGO7 ame: Full=Beta-glucosidase cel3A ame: Full=Beta-D-glucoside glucohydrolase cel3A ame: Full=Cellobiase cel3A ame: Full=Gentiobiase cel3A Flags: Precursor	767	2	0.0E0	74.5%	3	F:beta-glucosidase activity; C:extracellular region; P:cellulose catabolic process	EC:3.2.1.21; EC:3.2.1	IPR001764 (PRINTS)
KKP05717.1	BXLB_ASPFU ame: Full=Probable exo-1,4-beta-xylosidase bxlB ame: Full=1,4-beta-D-xylan xylohydrolase bxlB ame: Full=Beta-xylosidase bxlB ame: Full=Xylobiase bxlB Flags: Precursor	872	2	0.0E0	0.67	2	P:carbohydrate metabolic process; F:hydrolase activity, acting on glycosyl bonds	-	IPR026891 (SMART)
KKP05708.1	---NA---	715	0	-	-	-		-	IPR008902 (PFAM)
KKP05689.1	6-D-mannanase DCW1 Flags: Precursor	451	2	6.0E-114	0.59	6	P:fungal-type cell wall biogenesis; C:cellular bud; F:catalytic activity; C:endoplasmic reticulum; P:budding cell bud growth; C:anchored component of plasma membrane	-	IPR014480 (PIRSF)
KKP05673.1	FUCO2_ARATH ame: Full=Alpha-L-fucosidase 2 ame: Full=Alpha-1,2-fucosidase 2 ame: Full=Alpha-L-fucosidase 95A Short= uc95A ame: Full=Alpha-L-fucoside fucohydrolase 2 ame: Full= ALTERED XYLOGLUCAN 8 Flags: Precursor	797	2	7.9E-89	44.5%	1	F:hydrolase activity, acting on glycosyl bonds	-	IPR016518 (PIRSF)
KKP05656.1	---NA---	243	0	-	-	-		-	IPR008397 (G3DSA:1.50.10.GENE3D)
KKP05655.1	---NA---	361	0	-	-	-		-	IPR008397 (G3DSA:1.50.10.GENE3D)
KKP05654.1	AGAL2_ARATH ame: Full=Alpha-galactosidase 2 Short= 2 ame: Full=Alpha-D-galactoside galactohydrolase 2 ame: Full=Melibiase Flags: Precursor	408	2	7.1E-91	0.6	8	C:apoplast; P:response to fungus; C:plant-type cell wall; P:primary metabolic process; P:positive regulation of flower development; P:single-organism metabolic process; P:organic substance metabolic process; P:leaf morphogenesis	-	IPR002241 (PRINTS)
KKP05610.1	BGL1B_PHACH ame: Full=Beta-glucosidase 1B ame: Full=Cellobiase 1B	484	2	1.7E-173	0.66	2	F:cellobiose glucosidase activity; P:cellulose catabolic process	EC:3.2.1.21; EC:3.2.1	IPR001360 (PRINTS)
KKP05604.1	EXGB_NEOFI ame: Full=Probable glucan endo-1,6-beta-glucosidase B ame: Full=Beta-1,6-glucanase B ame: Full=Endo-1,6-beta-D-glucanase B ame: Full=Endo-1,6-beta-glucanase B Flags: Precursor	429	2	9.3E-88	0.54	3	P:polysaccharide catabolic process; P:glucan metabolic process; F:beta-glucosidase activity	EC:3.2.1.21; EC:3.2.1	IPR001547 (PFAM)
KKP05599.1	RGXB_ASPNC ame: Full=Alpha-L-rhamnosidase rgxB ame: Full=Exopolygalacturonase B ame: Full=Exorhamnogalacturonase B ame: Full=Pnp-rhamnohydrolase Flags: Precursor	457	2	8.3E-79	0.55	1	F:hydrolase activity, acting on glycosyl bonds	-	IPR012334 (G3DSA:2.160.20.GENE3D)
KKP05527.1	---NA---	431	0	-	-	-		-	PTHR36182:SF1 (PANTHER)
KKP05473.1	BGBP_PENMO ame: Full=Beta-1,3-glucan-binding Short=GBP Flags: Precursor	481	2	4.9E-61	0.51	6	F:(1->3)-beta-D-glucan binding; P:carbohydrate metabolic process; P:innate immune response; F:hydrolase activity, hydrolyzing O-glycosyl compounds; C:extracellular region; P:immune system process	-	IPR013320 (G3DSA:2.60.120.GENE3D)
KKP05465.1	6-D-mannanase DCW1 Flags: Precursor	581	2	4.6E-129	65.5%	6	P:fungal-type cell wall biogenesis; C:cellular bud; C:endoplasmic reticulum; P:budding cell bud growth; C:anchored component of plasma membrane; F:hydrolase activity	-	IPR005198 (PFAM)
KKP05335.1	Y8969_DICDI ame: Full=FAD-linked oxidoreductase DDB_G0289697	476	2	2.1E-22	0.45	-		-	IPR016167 (G3DSA:3.30.43.GENE3D)
KKP05301.1	CSH1_YEAST ame: Full=Mannosyl phosphorylinositol ceramide synthase CSH1 ame: Full=CSG1 SUR1 homolog 1	372	2	5.3E-47	0.59	4	F:mannosyltransferase activity; C:fungal-type vacuole membrane; P:glycosphingolipid biosynthetic process; P:mannosyl-inositol phosphorylceramide metabolic process	EC:2.4.1	IPR007577 (PFAM)
KKP05268.1	TPSA_ASPNG ame: Full=Alpha,alpha-trehalose-phosphate synthase	524	2	0.0E0	0.9	5	P:cellular response to heat; C:alpha,alpha-trehalose-phosphate synthase complex (UDP-forming); F:alpha,alpha-trehalose-phosphate synthase (UDP-forming) activity; P:trehalose biosynthetic process; P:cellular response to hydrogen peroxide	EC:2.4.1.15; EC:2.4.1	IPR001830 (PFAM)
KKP05225.1	SMP3_GIBZE ame: Full=GPI mannosyltransferase 4 ame: Full=GPI mannosyltransferase IV Short=GPI-MT-IV	515	2	0.0E0	0.73	6	C:endoplasmic reticulum membrane; P:GPI anchor biosynthetic process; P:mannosylation; C:integral component of membrane; F:dolichyl-phosphate-mannose-glycolipid alpha-mannosyltransferase activity; P:plasmid maintenance	EC:2.4.1.130; EC:2.4.1	IPR005599 (PFAM)
KKP05219.1	FAO2_LOTJA ame: Full=Long-chain-alcohol oxidase FAO2 ame: Full=Long-chain fatty alcohol oxidase 2	738	2	1.4E-64	0.5	2	F:oxidoreductase activity, acting on CH-OH group of donors; P:single-organism metabolic process	-	IPR007867 (PFAM)
KKP05192.1	CCPR_GIBZE ame: Full=Cytochrome c mitochondrial Short=CCP Flags: Precursor	354	2	0.0E0	0.82	8	C:mitochondrial intermembrane space; C:mitochondrial matrix; F:metal ion binding; P:cellular oxidant detoxification; F:cytochrome-c peroxidase activity; P:cellular response to oxidative stress; P:oxidation-reduction process; F:heme binding	EC:1.11.1.5; EC:1.11.1.7	IPR002016 (PRINTS)
KKP05186.1	BTGE_ASPFU ame: Full=Probable beta-glucosidase btgE ame: Full=Beta-D-glucoside glucohydrolase btgE ame: Full=Cellobiase btgE ame: Full=Gentiobiase btgE Flags: Precursor	585	2	2.6E-87	67.5%	2	P:carbohydrate metabolic process; F:hydrolase activity	-	IPR013781 (G3DSA:3.20.20.GENE3D)
KKP05139.1	CE12A_MAGO7 ame: Full=Endoglucanase cel12A ame: Full=Cellulase cel12A ame: Full=Endo-1,4-beta-glucanase cel12A Flags: Precursor	237	2	3.6E-68	0.64	2	P:carbohydrate metabolic process; F:hydrolase activity, acting on glycosyl bonds	-	IPR013319 (G3DSA:2.60.120.GENE3D)
KKP05135.1	AXE2_PENPU ame: Full=Acetylxylan esterase 2 ame: Full=AXE II Flags: Precursor	298	2	5.8E-22	50.5%	1	P:metabolic process	-	IPR000675 (SMART)
KKP05109.1	MNS1B_ARTBC ame: Full=Probable mannosyl-oligosaccharide alpha-1,2-mannosidase ARB_00035 ame: Full=Class I alpha-mannosidase ame: Full=Man(9)-alpha-mannosidase Flags: Precursor	588	2	4.6E-66	0.47	9	F:metal ion binding; F:calcium ion binding; P:metabolic process; C:membrane; F:mannosyl-oligosaccharide 1,2-alpha-mannosidase activity; P:protein glycosylation; C:extracellular region; F:hydrolase activity; F:hydrolase activity, acting on glycosyl bonds	-	IPR001382 (PRINTS)
KKP05096.1	MA1B1_RAT ame: Full=Endoplasmic reticulum mannosyl-oligosaccharide 1,2-alpha-mannosidase ame: Full=ER alpha-1,2-mannosidase ame: Full=ER mannosidase 1 Short=ERMan1 ame: Full=Mannosidase alpha class 1B member 1	1126	2	1.6E-29	0.55	4	P:protein alpha-1,2-demannosylation; F:mannosyl-oligosaccharide 1,2-alpha-mannosidase activity; P:ER-associated ubiquitin-dependent protein catabolic process; C:membrane-bounded organelle	EC:3.2.1.113; EC:3.2.1.24; EC:3.2.1	IPR001382 (PRINTS)
KKP05082.1	GLYC_NEUCR ame: Full=Serine cytosolic Short=SHMT ame: Full=Glycine hydroxymethyltransferase ame: Full=Serine methylase	480	2	0.0E0	0.88	6	F:pyridoxal phosphate binding; C:cytoplasm; P:L-serine metabolic process; F:glycine hydroxymethyltransferase activity; P:tetrahydrofolate interconversion; P:glycine metabolic process	EC:2.1.2.1	IPR001085 (PIRSF)
KKP05070.1	CHS3_NEUCR ame: Full=Chitin synthase 3 ame: Full=Chitin-UDP acetyl-glucosaminyl transferase 3	811	2	2.4E-178	56.5%	7	P:hyphal growth; P:fungal-type cell wall organization; P:barrier septum site selection; C:cell septum; P:conidium formation; F:transferase activity; C:hyphal tip	-	IPR004834 (PFAM)
KKP05047.1	ADG3_SCHPO ame: Full=Probable secreted beta-glucosidase adg3 Flags: Precursor	503	2	2.2E-90	0.65	5	P:biological_process; C:membrane; C:integral component of membrane; C:cellular_component; F:molecular_function	-	IPR005556 (PFAM)
KKP05013.1	RFS6_ARATH ame: Full=Probable galactinol--sucrose galactosyltransferase 6 ame: Full= DARK INDUCIBLE 10 ame: Full=Raffinose synthase 6	892	2	8.8E-51	46.5%	2	F:catalytic activity; P:response to stimulus	-	IPR008811 (PFAM)
KKP04990.1	OMH4_SCHPO ame: Full=O-glycoside alpha-1,2-mannosyltransferase homolog 4	499	2	8.7E-139	60.5%	-		-	IPR002685 (PIRSF)
KKP04958.1	GUN5_HYPJE ame: Full=Endoglucanase-5 ame: Full=Cellulase V ame: Full=Endo-1,4-beta-glucanase V Short=EG V ame: Full=Endoglucanase V Flags: Precursor	250	2	1.5E-103	0.68	4	C:extracellular region; P:cellulose catabolic process; F:cellulase activity; F:cellulose binding	EC:3.2.1.4	IPR000254 (SMART)
KKP04948.1	BETA_RHIEC ame: Full=Oxygen-dependent choline dehydrogenase Short=CDH Short=CHD ame: Full=Betaine aldehyde dehydrogenase Short=BADH	568	2	1.0E-55	0.44	7	F:oxidoreductase activity, acting on CH-OH group of donors; F:betaine-aldehyde dehydrogenase activity; P:glycine betaine biosynthetic process from choline; F:oxidoreductase activity; F:flavin adenine dinucleotide binding; P:oxidation-reduction process; F:choline dehydrogenase activity	-	IPR012132 (PIRSF)
KKP04923.1	XYLB_PSEPU ame: Full=Aryl-alcohol dehydrogenase ame: Full=Benzyl alcohol dehydrogenase Short=BADH	438	2	8.2E-54	51.5%	3	F:oxidoreductase activity, acting on the CH-OH group of donors, NAD or NADP as acceptor; F:binding; P:isoprenoid metabolic process	-	IPR020843 (SMART)
KKP04907.1	EXG1_COCCA ame: Full=Glucan 1,3-beta-glucosidase ame: Full=1,3-beta-D-glucanohydrolase ame: Full=Exo-beta 1,3 glucanase Flags: Precursor	1027	2	0.0E0	62.5%	1	F:hydrolase activity	-	IPR002889 (SMART)
KKP04861.1	U80B1_ARATH ame: Full=Sterol 3-beta-glucosyltransferase UGT80B1 ame: Full= TRANSPARENT TESTA 15 ame: Full=UDP-glucose:sterol glucosyltransferase 80B1	1254	2	1.1E-108	58.5%	9	F:beta-sitosterol UDP-glucosyltransferase activity; P:seed coat development; P:cold acclimation; P:cellulose biosynthetic process; C:vacuolar membrane; P:flavonoid biosynthetic process; P:seed germination; P:sterol metabolic process; C:plasma membrane	EC:2.4.1.173; EC:2.4.1	IPR003903 (SMART)
KKP04802.1	ALG6_SCHPO ame: Full=Probable dolichyl pyrophosphate Man9 c2 alpha-1,3-glucosyltransferase ame: Full=Asparagine-linked glycosylation 6 ame: Full=Dol-P-Glc:Man(9) c(2)-PP-Dol alpha-1,3-glucosyltransferase ame: Full=Dolichyl-P-Glc:Man9 c2-PP-dolichyl glucosyltransferase	588	2	9.0E-114	56.5%	5	P:oligosaccharide-lipid intermediate biosynthetic process; F:dolichyl pyrophosphate Man9GlcNAc2 alpha-1,3-glucosyltransferase activity; P:protein glycosylation; C:endoplasmic reticulum; P:aerobic respiration	EC:2.4.1	IPR004856 (PFAM)
KKP04790.1	---NA---	429	0	-	-	-		-	PTHR36182 (PANTHER)
KKP04785.1	GUS79_NEUCR ame: Full=Beta-glucuronidase Short= ase ame: Full=Beta-D-glucuronoside glucuronosohydrolase Flags: Precursor	542	2	0.0E0	0.68	1	F:hydrolase activity	-	IPR031728 (PFAM)
KKP04754.1	GNTK_SCHPO ame: Full=Probable gluconokinase ame: Full=Gluconate kinase	230	2	2.0E-50	61.5%	3	P:L-idonate catabolic process; P:D-gluconate catabolic process; F:gluconokinase activity	EC:2.7.1.12	IPR027417 (G3DSA:3.40.50.GENE3D)
KKP04658.1	XYNC_ASPTE ame: Full=Probable endo-1,4-beta-xylanase C Short=Xylanase C ame: Full=1,4-beta-D-xylan xylanohydrolase C Flags: Precursor	323	2	2.7E-148	0.76	3	P:xylan catabolic process; F:endo-1,4-beta-xylanase activity; C:extracellular region	EC:3.2.1.8	IPR001000 (PRINTS)
KKP04639.1	A7629_ARTBC ame: Full=Uncharacterized secreted glycosidase ARB_07629 Flags: Precursor	433	2	6.5E-69	0.46	7	P:carbohydrate metabolic process; F:catalytic activity; P:metabolic process; F:carbohydrate binding; C:extracellular region; F:hydrolase activity; F:hydrolase activity, acting on glycosyl bonds	-	G3DSA:1.20.1050.60 (GENE3D)
KKP04631.1	HEX1_ARTBC ame: Full=Beta-hexosaminidase ARB_07893 ame: Full=Beta- case ARB_07893 ame: Full=Beta-N-acetylhexosaminidase ARB_07893 ame: Full=N-acetyl-beta-glucosaminidase ARB_07893 Flags: Precursor	602	2	7.9E-138	0.56	3	F:UDP-glucosyltransferase activity; F:beta-N-acetylhexosaminidase activity; C:plasma membrane	EC:3.2.1.52; EC:2.4.1; EC:3.2.1	IPR025705 (PRINTS)
KKP04629.1	NAGZ_BACSU ame: Full=Beta-hexosaminidase ame: Full=Beta-N-acetylhexosaminidase ame: Full=N-acetyl-beta-glucosaminidase ame: Full=N-acetylglucosaminidase ame: Full=ORF1 Flags: Precursor	533	2	1.2E-65	0.5	14	P:regulation of cell shape; P:peptidoglycan turnover; P:metabolic process; P:peptidoglycan biosynthetic process; F:hydrolase activity, hydrolyzing O-glycosyl compounds; C:extracellular region; F:beta-N-acetylhexosaminidase activity; C:plasma membrane; P:carbohydrate metabolic process; C:cell wall; C:membrane; P:cell wall organization; F:hydrolase activity; F:hydrolase activity, acting on glycosyl…	-	IPR002772 (PFAM)
KKP04612.1	E13B_BACCI ame: Full=Glucan endo-1,3-beta-glucosidase A1 ame: Full=(1-	283	2	1.5E-21	43.5%	9	P:carbohydrate metabolic process; P:metabolic process; P:cell wall organization; F:licheninase activity; C:extracellular region; F:hydrolase activity, hydrolyzing O-glycosyl compounds; F:glucan endo-1,3-beta-D-glucosidase activity; F:hydrolase activity; F:hydrolase activity, acting on glycosyl bonds	-	IPR000757 (PFAM)
KKP04548.1	BETA_BURM1 ame: Full=Oxygen-dependent choline dehydrogenase Short=CDH Short=CHD ame: Full=Betaine aldehyde dehydrogenase Short=BADH	583	2	2.1E-46	0.47	7	F:oxidoreductase activity, acting on CH-OH group of donors; F:betaine-aldehyde dehydrogenase activity; P:glycine betaine biosynthetic process from choline; F:oxidoreductase activity; F:flavin adenine dinucleotide binding; P:oxidation-reduction process; F:choline dehydrogenase activity	-	IPR012132 (PIRSF)
KKP04535.1	MNN13_CANAL ame: Full= alpha-1,3-mannosyltransferase MNN13	493	2	1.0E-16	41.5%	9	F:alpha-1,3-mannosyltransferase activity; F:transferase activity, transferring glycosyl groups; P:protein O-linked glycosylation; C:membrane; C:integral component of membrane; P:protein glycosylation; C:Golgi membrane; C:Golgi apparatus; F:transferase activity	-	IPR022751 (PFAM)
KKP04531.1	GUN1_HYPJE ame: Full=Endoglucanase EG-1 ame: Full=Cellulase ame: Full=Endo-1,4-beta-glucanase Flags: Precursor	471	2	0.0E0	0.86	4	C:extracellular region; P:cellulose catabolic process; F:cellulase activity; F:cellulose binding	EC:3.2.1.4	IPR001722 (PRINTS)
KKP04478.1	GUN_PAEPO ame: Full=Endoglucanase ame: Full=Cellulase ame: Full=Endo-1,4-beta-glucanase	496	2	8.3E-40	0.48	10	P:carbohydrate metabolic process; P:polysaccharide catabolic process; P:metabolic process; F:hydrolase activity, hydrolyzing O-glycosyl compounds; F:carbohydrate binding; P:cellulose catabolic process; F:cellulase activity; F:polysaccharide binding; F:hydrolase activity; F:hydrolase activity, acting on glycosyl bonds	-	IPR001547 (PFAM)
KKP04422.1	CHSS1_HUMAN ame: Full=Chondroitin sulfate synthase 1 ame: Full=Chondroitin glucuronyltransferase 1 ame: Full=Chondroitin synthase 1 Short= y-1 ame: Full=Glucuronosyl-N-acetylgalactosaminyl-proteoglycan 4-beta-N-acetylgalactosaminyltransferase 1 ame: Full=N-acetylgalactosaminyl-proteoglycan 3-beta-glucuronosyltransferase 1 ame: Full=N-acetylgalactosaminyltransferase 1	505	1	4.8E-4	0.42	21	F:transferase activity, transferring glycosyl groups; C:Golgi cisterna membrane; P:bone morphogenesis; P:chondrocyte development; F:glucuronosyl-N-acetylgalactosaminyl-proteoglycan 4-beta-N-acetylgalactosaminyltransferase activity; C:Golgi membrane; C:Golgi apparatus; F:acetylgalactosaminyltransferase activity; C:extracellular region; P:proximal/distal pattern formation; P:chondroitin sulfate bio…	-	IPR006740 (PFAM)
KKP04363.1	BCSA2_KOMXY ame: Full=Cellulose synthase catalytic subunit	754	2	8.6E-32	44.5%	11	F:nucleotide binding; F:transferase activity, transferring glycosyl groups; F:cellulose synthase activity; C:membrane; C:integral component of membrane; F:cyclic-di-GMP binding; P:UDP-glucose metabolic process; F:cellulose synthase (UDP-forming) activity; P:cellulose biosynthetic process; F:transferase activity; C:plasma membrane	-	PF13641 (PFAM)
KKP04342.1	AGL2_BACTQ ame: Full=Alpha-glucosidase 2 ame: Full=Alpha-glucosidase II	843	2	4.1E-51	42.5%	3	C:intracellular membrane-bounded organelle; C:cytoplasmic part; F:hydrolase activity	-	IPR000322 (PFAM)
KKP04340.1	EBDG_HYPVI ame: Full=Exo-beta-D-glucosaminidase Flags: Precursor	891	2	0.0E0	0.94	4	C:extracellular space; P:polysaccharide catabolic process; F:exo-1,4-beta-D-glucosaminidase activity; P:chitin catabolic process	EC:3.2.1.165	IPR006102 (PFAM)
KKP04308.1	BGLH_EMENI ame: Full=Probable beta-glucosidase H ame: Full=Beta-D-glucoside glucohydrolase H ame: Full=Cellobiase H ame: Full=Gentiobiase H	839	2	0.0E0	84.5%	4	F:beta-glucosidase activity; C:extracellular region; P:cellulose catabolic process; C:plasma membrane	EC:3.2.1.21; EC:3.2.1	IPR001764 (PRINTS)
KKP04290.1	YCR2_ESCVU ame: Full=Uncharacterized family 31 glucosidase partial	659	2	0.0E0	0.61	1	F:hydrolase activity, acting on glycosyl bonds	-	IPR000322 (PFAM)
KKP04211.1	EDEM1_MOUSE ame: Full=ER degradation-enhancing alpha-mannosidase 1	1042	2	6.5E-108	52.5%	9	F:protein binding; P:regulation of cellular process; P:protein alpha-1,2-demannosylation; P:glycoprotein metabolic process; P:cellular macromolecule catabolic process; C:integral component of membrane; C:endoplasmic reticulum part; F:mannosyl-oligosaccharide mannosidase activity; P:ERAD pathway	EC:3.2.1.24; EC:3.2.1	IPR001382 (PRINTS)
KKP04196.1	---NA---	466	0	-	-	-		-	IPR011483 (PFAM)
KKP04165.1	MALT_CANAX ame: Full=Alpha-glucosidase ame: Full=Maltase	586	2	2.3E-173	61.5%	1	F:catalytic activity	-	IPR006047 (SMART)
KKP04131.1	DCW1_YEAST ame: Full=Mannan endo-1,6-alpha-mannosidase DCW1 ame: Full=Defective cell wall 1 ame: Full=Endo-alpha-1-	442	2	4.2E-102	0.61	6	P:fungal-type cell wall biogenesis; C:cellular bud; F:catalytic activity; C:endoplasmic reticulum; P:budding cell bud growth; C:anchored component of plasma membrane	-	IPR014480 (PIRSF)
KKP04123.1	SACC_BACSU ame: Full=Levanase ame: Full=Beta-D-fructofuranosidase ame: Full=Exo-beta-D-fructosidase ame: Full=Exo-levanase Flags: Precursor	500	2	3.9E-11	0.4	1	F:hydrolase activity, acting on glycosyl bonds	-	IPR023296 (G3DSA:2.115.10.GENE3D)
KKP04070.1	CHS1_NEUCR ame: Full=Chitin synthase 1 ame: Full=Chitin-UDP acetyl-glucosaminyl transferase 1 ame: Full=Class-III chitin synthase 3	1190	2	0.0E0	81.5%	7	P:hyphal growth; P:chitin biosynthetic process; C:integral component of membrane; F:chitin synthase activity; P:conidium formation; P:cell wall organization; C:plasma membrane	EC:2.4.1.16; EC:2.4.1	SM00212 (SMART)
KKP04060.1	PME_ASPAC ame: Full=Pectinesterase Short=PE ame: Full=Pectin methylesterase Flags: Precursor	328	2	2.9E-103	0.66	1	F:hydrolase activity	-	IPR000070 (PFAM)
KKP04059.1	MANA_ASPOR ame: Full=Probable mannan endo-1,4-beta-mannosidase A ame: Full=Endo-beta-1,4-mannanase A Flags: Precursor	430	2	2.9E-155	74.5%	2	P:metabolic process; F:hydrolase activity, hydrolyzing O-glycosyl compounds	-	IPR013781 (G3DSA:3.20.20.GENE3D)
KKP03991.1	AGUA_HYPJE ame: Full=Alpha-glucuronidase ame: Full=Alpha-glucosiduronase ame: Full=GLRI Flags: Precursor	846	2	0.0E0	0.85	3	P:xylan catabolic process; C:extracellular region; F:alpha-glucuronidase activity	EC:3.2.1.139	IPR011395 (PIRSF)
KKP03969.1	AGDC_ASPFN ame: Full=Probable alpha beta-glucosidase agdC Flags: Precursor	955	2	0.0E0	0.68	2	P:carbohydrate metabolic process; F:glucosidase activity	EC:3.2.1	IPR000322 (PFAM)
KKP03965.1	BLRO_MYRVE ame: Full=Bilirubin oxidase Flags: Precursor	587	2	1.4E-137	0.56	1	F:oxidoreductase activity	-	IPR008972 (G3DSA:2.60.40.GENE3D)
KKP03954.1	PGLRX_ASPTN ame: Full=Probable exopolygalacturonase X Short= ame: Full=Galacturan 1,4-alpha-galacturonidase ame: Full=Poly(1,4-alpha-D-galacturonide)galacturonohydrolase Flags: Precursor	461	2	1.3E-164	0.68	3	P:pectin catabolic process; F:polygalacturonase activity; C:extracellular region	EC:3.2.1.15	IPR012334 (G3DSA:2.160.20.GENE3D)
KKP03872.1	GEL2_ASPFC ame: Full=1,3-beta-glucanosyltransferase gel2 ame: Full=Glucan elongating glucanosyltransferase 2 Flags: Precursor	486	2	4.4E-148	0.66	4	P:fungal-type cell wall organization; C:fungal-type cell wall; F:1,3-beta-glucanosyltransferase activity; C:plasma membrane	-	IPR004886 (PFAM)
KKP03854.1	STT3_SCHPO ame: Full=Dolichyl-diphosphooligosaccharide-- glycosyltransferase subunit stt3 Short=Oligosaccharyl transferase subunit stt3	741	2	0.0E0	0.76	5	C:oligosaccharyltransferase complex; F:dolichyl-diphosphooligosaccharide-protein glycotransferase activity; C:integral component of membrane; P:protein N-linked glycosylation via asparagine; P:post-translational protein modification	EC:2.4.1.119; EC:2.4.1	IPR003674 (PFAM)
KKP03811.1	AXHA1_EMENI ame: Full=Probable alpha-L-arabinofuranosidase axhA-1 ame: Full=Arabinoxylan arabinofuranohydrolase axhA-1 Flags: Precursor	384	2	8.1E-151	0.77	3	P:pectin catabolic process; F:alpha-L-arabinofuranosidase activity; P:arabinose metabolic process	EC:3.2.1.55	IPR000254 (SMART)
KKP03760.1	FUCO2_ARATH ame: Full=Alpha-L-fucosidase 2 ame: Full=Alpha-1,2-fucosidase 2 ame: Full=Alpha-L-fucosidase 95A Short= uc95A ame: Full=Alpha-L-fucoside fucohydrolase 2 ame: Full= ALTERED XYLOGLUCAN 8 Flags: Precursor	794	2	3.9E-95	44.5%	1	F:hydrolase activity, acting on glycosyl bonds	-	IPR016518 (PIRSF)
KKP03755.1	GUNC_CLOSF ame: Full=Endoglucanase C307 ame: Full=Cellulase C307 ame: Full=Endo-1,4-beta-glucanase C307 Flags: Precursor	481	2	8.3E-20	0.47	8	P:carbohydrate metabolic process; P:polysaccharide catabolic process; P:metabolic process; F:hydrolase activity, hydrolyzing O-glycosyl compounds; P:cellulose catabolic process; F:cellulase activity; F:hydrolase activity, acting on glycosyl bonds; F:hydrolase activity	-	IPR013781 (G3DSA:3.20.20.GENE3D)
KKP03751.1	PDH1_AGAXA ame: Full=Pyranose dehydrogenase Short=PDH ame: Full=Pyranose:quinone oxidoreductase 1 Flags: Precursor	581	2	3.4E-57	0.45	7	P:carbohydrate metabolic process; F:oxidoreductase activity, acting on CH-OH group of donors; F:flavin adenine dinucleotide binding; F:oxidoreductase activity; F:pyranose dehydrogenase (acceptor) activity; P:oxidation-reduction process; C:extracellular region	-	IPR012132 (PIRSF)
KKP03732.1	OCH1_CANAL ame: Full=Initiation-specific alpha-1,6-mannosyltransferase ame: Full=Outer chain elongation 1	373	2	2.6E-93	63.5%	9	F:transferase activity, transferring glycosyl groups; P:cellular response to heat; P:N-glycan processing; C:membrane; P:filamentous growth of a population of unicellular organisms in response to biotic stimulus; P:filamentous growth of a population of unicellular organisms in response to starvation; C:Golgi apparatus; P:cellular response to starvation; C:intracellular organelle part	-	IPR007577 (PFAM)
KKP03729.1	GNT1_GIBZE ame: Full=Glucose N-acetyltransferase 1 ame: Full=N-acetylglucosaminyltransferase	297	2	8.5E-76	66.5%	5	C:bounding membrane of organelle; C:Golgi apparatus; F:transferase activity; C:vacuole; C:intracellular organelle part	-	IPR029044 (G3DSA:3.90.550.GENE3D)
KKP03650.1	UGGG_SCHPO ame: Full=UDP-glucose:glyco glucosyltransferase ame: Full=UDP--Glc:glyco glucosyltransferase Short=UGT Flags: Precursor	476	2	5.8E-33	45.5%	2	F:mannosyltransferase activity; F:UDP-glucosyltransferase activity	EC:2.4.1	IPR009448 (PFAM)
KKP03649.1	FKS1_ASPNC ame: Full=1,3-beta-glucan synthase component FKS1 ame: Full=1,3-beta-D-glucan-UDP glucosyltransferase	1934	2	0.0E0	80.5%	12	P:regulation of cell shape; C:cellular bud tip; F:1,3-beta-D-glucan synthase activity; P:(1->3)-beta-D-glucan biosynthetic process; C:cellular bud neck; P:positive regulation of endocytosis; C:mitochondrion; P:regulation of cell size; C:integral component of membrane; P:cell wall organization; C:1,3-beta-D-glucan synthase complex; C:actin cortical patch	EC:2.4.1.34; EC:2.4.1	IPR026899 (SMART)
KKP03647.1	GT251_BOVIN ame: Full=Procollagen galactosyltransferase 1 ame: Full=Collagen beta(1-O)galactosyltransferase 1 ame: Full=Glycosyltransferase 25 family member 1 ame: Full=Hydroxylysine galactosyltransferase 1 Flags: Precursor	400	2	2.3E-5	42.5%	7	F:procollagen galactosyltransferase activity; C:endoplasmic reticulum lumen; F:transferase activity, transferring glycosyl groups; P:metabolic process; C:membrane; C:endoplasmic reticulum; F:transferase activity	-	PTHR10730 (PANTHER)
KKP03633.1	GPI10_GIBZE ame: Full=GPI mannosyltransferase 3 ame: Full=GPI mannosyltransferase III Short=GPI-MT-III ame: Full=Glycosylphosphatidylinositol-anchor biosynthesis 10	631	2	0.0E0	0.67	6	C:endoplasmic reticulum membrane; P:GPI anchor biosynthetic process; F:glutathione binding; P:mannosylation; C:integral component of membrane; F:dolichyl-phosphate-mannose-glycolipid alpha-mannosyltransferase activity	EC:2.4.1.130; EC:2.4.1	IPR005599 (PFAM)
KKP03616.1	MANBB_THIHE ame: Full=Beta-mannosidase B ame: Full=Mannanase B Short=Mannase B	853	2	0.0E0	0.72	3	F:beta-mannosidase activity; P:polysaccharide catabolic process; C:extracellular region	EC:3.2.1.25; EC:3.2.1	IPR006102 (PFAM)
KKP03601.1	6-D-mannanase DCW1 Flags: Precursor	589	2	1.3E-5	37.5%	18	P:fungal-type cell wall biogenesis; F:mannan endo-1,6-alpha-mannosidase activity; P:metabolic process; C:endoplasmic reticulum; C:extracellular region; P:budding cell bud growth; F:molecular_function; C:plasma membrane; C:anchored component of plasma membrane; C:cellular bud; F:catalytic activity; P:carbohydrate catabolic process; C:cell wall; C:membrane; P:cell wall organization; F:hydrolase act…	-	IPR012341 (G3DSA:1.50.10.GENE3D)
KKP03561.1	6-D-mannanase DCW1 Flags: Precursor	463	2	9.1E-110	56.5%	6	P:fungal-type cell wall biogenesis; C:cellular bud; F:catalytic activity; C:endoplasmic reticulum; P:budding cell bud growth; C:anchored component of plasma membrane	-	IPR014480 (PIRSF)
KKP03558.1	KDUD_DICD3 ame: Full=2-dehydro-3-deoxy-D-gluconate 5-dehydrogenase ame: Full=2-keto-3-deoxygluconate 5-dehydrogenase ame: Full=2-keto-3-deoxygluconate oxidoreductase Short=KDG oxidoreductase	253	2	5.9E-77	0.66	3	F:steroid dehydrogenase activity, acting on the CH-OH group of donors, NAD or NADP as acceptor; P:D-galacturonate catabolic process; P:D-glucuronate catabolic process	EC:1.1.1	IPR002347 (PRINTS)
KKP03543.1	CHI3_METRA ame: Full=Endochitinase 3 ame: Full=Chitinase 3 Flags: Precursor	316	2	1.9E-141	79.5%	6	F:chitinase activity; F:chitin binding; P:polysaccharide catabolic process; P:chitin catabolic process; C:extracellular region; P:pathogenesis	EC:3.2.1.14	IPR013781 (G3DSA:3.20.20.GENE3D)
KKP03542.1	BGLI_ASPCL ame: Full=Probable beta-glucosidase I ame: Full=Beta-D-glucoside glucohydrolase I ame: Full=Cellobiase I ame: Full=Gentiobiase I	960	2	3.0E-54	0.42	11	P:glucan catabolic process; P:carbohydrate metabolic process; P:polysaccharide catabolic process; P:metabolic process; F:beta-glucosidase activity; C:extracellular region; F:hydrolase activity, hydrolyzing O-glycosyl compounds; P:cellulose catabolic process; C:plasma membrane; F:hydrolase activity, acting on glycosyl bonds; F:hydrolase activity	-	IPR001764 (PRINTS)
KKP03537.1	MU71A_PENCW ame: Full=Mutanase Pc12g07500 ame: Full=Endo-1,3-alpha-glucanase Pc12g07500 ame: Full=Glucan endo-1,3-alpha-glucosidas Pc12g07500 Flags: Precursor	603	2	2.1E-98	54.5%	9	P:metabolic process; P:fungal-type cell wall disassembly involved in conjugation with cellular fusion; C:mating projection tip; C:extracellular region; F:glucan endo-1,3-alpha-glucosidase activity; P:cell septum edging catabolic process; F:hydrolase activity; F:hydrolase activity, acting on glycosyl bonds; C:actin fusion focus	-	IPR005197 (PFAM)
KKP03518.1	ENG1_SCHPO ame: Full=Endo-1,3(4)-beta-glucanase 1 Short=Endo-1,3-beta-glucanase 1 Short=Endo-1,4-beta-glucanase 1 ame: Full=Laminarinase-1 Flags: Precursor	863	2	6.6E-37	43.5%	2	C:cell part; F:hydrolase activity, acting on glycosyl bonds	-	IPR005200 (PFAM)
KKP03494.1	GUX2_HYPJE ame: Full=Exoglucanase 2 ame: Full=1,4-beta-cellobiohydrolase ame: Full=Exocellobiohydrolase II Short=CBHII ame: Full=Exoglucanase II Flags: Precursor	472	2	0.0E0	0.83	5	F:identical protein binding; F:cellulose 1,4-beta-cellobiosidase activity; C:extracellular region; P:cellulose catabolic process; F:cellulose binding	EC:3.2.1.91	IPR016288 (PRINTS)
KKP03492.1	URHG1_BACSU ame: Full=Unsaturated rhamnogalacturonyl hydrolase Short=URH	372	2	6.2E-41	0.45	5	C:cytoplasm; F:catalytic activity; P:metabolic process; F:hydrolase activity; F:hydrolase activity, acting on glycosyl bonds	-	IPR012341 (G3DSA:1.50.10.GENE3D)
KKP03489.1	GUS79_ASPNC ame: Full=Beta-glucuronidase Short= ase ame: Full=Beta-D-glucuronoside glucuronosohydrolase Flags: Precursor	518	2	1.6E-56	46.5%	7	P:biological_process; P:metabolic process; C:extracellular region; C:cellular_component; F:molecular_function; F:beta-glucuronidase activity; F:hydrolase activity	-	IPR031728 (PFAM)
KKP03485.1	GUN2_HYPJE ame: Full=Endoglucanase EG-II Short=EGLII ame: Full=Cellulase ame: Full=Endo-1,4-beta-glucanase Flags: Precursor	419	2	0.0E0	0.77	4	C:extracellular region; P:cellulose catabolic process; F:cellulase activity; F:cellulose binding	EC:3.2.1.4	IPR000254 (SMART)
KKP03475.1	BXLB_ASPTN ame: Full=Probable exo-1,4-beta-xylosidase bxlB ame: Full=1,4-beta-D-xylan xylohydrolase bxlB ame: Full=Beta-xylosidase bxlB ame: Full=Xylobiase bxlB Flags: Precursor	475	2	1.8E-75	0.74	2	P:polysaccharide catabolic process; F:hydrolase activity, hydrolyzing O-glycosyl compounds	-	IPR001764 (PFAM)
KKP03437.1	GUNK_FUSOX ame: Full= endoglucanase type K ame: Full=Cellulase ame: Full=Endo-1,4-beta-glucanase Flags: Precursor	250	2	4.0E-76	69.5%	2	P:carbohydrate metabolic process; F:hydrolase activity, acting on glycosyl bonds	-	IPR000334 (PFAM)
KKP03363.1	SUN1_ASPFU ame: Full=Secreted beta-glucosidase sun1 Flags: Precursor	440	2	9.6E-80	61.5%	3	P:hyphal growth; P:(1->3)-beta-D-glucan catabolic process; F:carbohydrate binding	-	IPR005556 (PFAM)
KKP03361.1	DGT2A_UMBRA ame: Full=Diacylglycerol O-acyltransferase 2A ame: Full=Diglyceride acyltransferase 2A ame: Full= 2A	399	2	3.5E-104	63.5%	5	F:transferase activity, transferring acyl groups; C:membrane; P:primary metabolic process; P:single-organism metabolic process; P:organic substance metabolic process	-	IPR007130 (PFAM)
KKP03334.1	---NA---	533	0	-	-	-		-	PTHR23033:SF18 (PANTHER)
KKP03293.1	A7629_ARTBC ame: Full=Uncharacterized secreted glycosidase ARB_07629 Flags: Precursor	802	2	0.0E0	53.5%	1	F:catalytic activity	-	IPR005887 (TIGRFAM)
KKP03284.1	YHG1_SCHPO ame: Full=Zinc-type alcohol dehydrogenase	412	2	1.1E-108	0.59	6	F:zinc ion binding; C:cytoplasm; F:oxidoreductase activity; F:metal ion binding; F:S-(hydroxymethyl)glutathione dehydrogenase activity; P:oxidation-reduction process	-	IPR016040 (G3DSA:3.40.50.GENE3D)
KKP03262.1	GLRX_RICCO ame: Full=Glutaredoxin	126	2	2.6E-26	0.69	5	F:protein disulfide oxidoreductase activity; C:cytoplasm; F:electron carrier activity; P:cell redox homeostasis; P:oxidation-reduction process	-	IPR014025 (PRINTS)
KKP03258.1	AGAL2_HYPJE ame: Full=Alpha-galactosidase 2 ame: Full=Alpha-D-galactoside galactohydrolase 2 ame: Full=Melibiase 2 Flags: Precursor	745	2	0.0E0	0.89	3	P:polysaccharide catabolic process; F:raffinose alpha-galactosidase activity; C:extracellular region	EC:3.2.1.22; EC:3.2.1	IPR002252 (PRINTS)
KKP03245.1	MNS1B_ARTBC ame: Full=Probable mannosyl-oligosaccharide alpha-1,2-mannosidase ARB_00035 ame: Full=Class I alpha-mannosidase ame: Full=Man(9)-alpha-mannosidase Flags: Precursor	589	2	2.9E-64	0.46	15	P:asexual sporulation resulting in formation of a cellular spore; P:metabolic process; F:mannosyl-oligosaccharide 1,2-alpha-mannosidase activity; P:protein glycosylation; P:protein N-linked glycosylation; C:extracellular region; C:cytoplasmic membrane-bounded vesicle lumen; P:carbohydrate metabolic process; F:fibrinogen binding; F:metal ion binding; F:calcium ion binding; C:membrane; C:cytoplasmi…	-	IPR001382 (PRINTS)
KKP03239.1	CHS4_NEUCR ame: Full=Chitin synthase 4 ame: Full=Chitin-UDP acetyl-glucosaminyl transferase 4 ame: Full=Class-IV chitin synthase 4	1211	2	0.0E0	0.81	5	P:metabolic process; C:integral component of membrane; F:chitin synthase activity; P:cell wall organization; C:plasma membrane	EC:2.4.1.16; EC:2.4.1	PF03142 (PFAM)
KKP03210.1	EXG1_COCCA ame: Full=Glucan 1,3-beta-glucosidase ame: Full=1,3-beta-D-glucanohydrolase ame: Full=Exo-beta 1,3 glucanase Flags: Precursor	776	2	2.8E-180	0.66	1	F:beta-glucosidase activity	EC:3.2.1.21; EC:3.2.1	IPR024535 (PFAM)
KKP03152.1	YHZ7_SCHPO ame: Full=Probable glycosidase	375	2	6.7E-83	55.5%	1	F:hydrolase activity	-	IPR013320 (G3DSA:2.60.120.GENE3D)
KKP03123.1	CHIT1_HUMAN ame: Full=Chitotriosidase-1 ame: Full=Chitinase-1 Flags: Precursor	382	2	2.9E-19	0.42	2	P:organic substance metabolic process; F:hydrolase activity, acting on glycosyl bonds	-	IPR011583 (SMART)
KKP03114.1	CHIB1_ASPFM ame: Full=Endochitinase B1 ame: Full=Chitinase B1 Flags: Precursor	540	2	2.1E-125	0.68	3	F:chitinase activity; F:transferase activity, transferring glycosyl groups; P:chitin catabolic process	EC:3.2.1.14	IPR011583 (SMART)
KKP03092.1	HDNO_ARTOX ame: Full=6-hydroxy-D-nicotine oxidase Short=6-HDNO	494	2	6.2E-12	0.44	9	C:spore wall; F:oxidoreductase activity, acting on CH-OH group of donors; P:nicotine catabolic process; F:catalytic activity; F:flavin adenine dinucleotide binding; F:oxidoreductase activity; F:(R)-6-hydroxynicotine oxidase activity; P:oxidation-reduction process; P:sporulation resulting in formation of a cellular spore	-	IPR016167 (G3DSA:3.30.43.GENE3D)
KKP03089.1	XYLB_PSEPU ame: Full=Aryl-alcohol dehydrogenase ame: Full=Benzyl alcohol dehydrogenase Short=BADH	387	2	6.7E-74	55.5%	3	F:oxidoreductase activity, acting on the CH-OH group of donors, NAD or NADP as acceptor; F:binding; P:isoprenoid metabolic process	-	IPR020843 (SMART)
KKP03082.1	TREA_EMENI ame: Full=Acid trehalase ame: Full=Alpha,alpha-trehalase ame: Full=Alpha,alpha-trehalose glucohydrolase Flags: Precursor	1079	2	0.0E0	0.77	5	C:spore wall; C:extracellular region; F:carbohydrate binding; P:trehalose catabolic process; F:alpha,alpha-trehalase activity	EC:3.2.1.28; EC:3.2.1	IPR005196 (PFAM)
KKP03057.1	GUNH_CLOTH ame: Full=Endoglucanase H ame: Full=Cellulase H ame: Full=Endo-1,4-beta-glucanase H Short= Flags: Precursor	316	2	1.2E-6	0.43	11	P:carbohydrate metabolic process; P:substituted mannan metabolic process; P:polysaccharide catabolic process; P:metabolic process; F:hydrolase activity, hydrolyzing O-glycosyl compounds; C:extracellular region; P:cellulose catabolic process; F:cellulase activity; F:hydrolase activity, acting on glycosyl bonds; F:hydrolase activity; F:mannan endo-1,4-beta-mannosidase activity	-	IPR022790 (PFAM)
KKP03056.1	MANB1_BACSU ame: Full=Mannan endo-1,4-beta-mannosidase ame: Full=1,4-beta-D-mannan mannanohydrolase ame: Full=Beta-mannanase ame: Full=Glucomannan utilization G Flags: Precursor	383	2	1.0E-4	42.5%	9	P:carbohydrate metabolic process; P:substituted mannan metabolic process; P:polysaccharide catabolic process; P:metabolic process; F:hydrolase activity, hydrolyzing O-glycosyl compounds; C:extracellular region; F:hydrolase activity, acting on glycosyl bonds; F:hydrolase activity; F:mannan endo-1,4-beta-mannosidase activity	-	IPR022790 (PFAM)
KKP03055.1	MANBB_THIHE ame: Full=Beta-mannosidase B ame: Full=Mannanase B Short=Mannase B	869	2	0.0E0	0.56	1	F:hydrolase activity	-	IPR013812 (G3DSA:2.60.40.GENE3D)
KKP03051.1	INV2_ORYSI ame: Full=Beta- insoluble isoenzyme 2 ame: Full=Cell wall beta-fructosidase 2 ame: Full=Invertase 2 ame: Full= 2 ame: Full=Sucrose hydrolase 2 Flags: Precursor	645	2	7.9E-23	0.36	15	P:metabolic process; F:sucrose alpha-glucosidase activity; C:extracellular region; F:beta-fructofuranosidase activity; F:hydrolase activity, hydrolyzing O-glycosyl compounds; P:defense response to bacterium; P:carbohydrate metabolic process; P:sucrose biosynthetic process; P:carbohydrate storage; C:apoplast; C:cell wall; C:cytoplasmic, membrane-bounded vesicle; P:defense response to fungus; F:hyd…	-	IPR001362 (SMART)
KKP03049.1	ALG8_GIBZE ame: Full=Dolichyl pyrophosphate Glc1Man9 c2 alpha-1,3-glucosyltransferase ame: Full=Asparagine-linked glycosylation 8 ame: Full=Dol-P-Glc:Glc(1)Man(9) c(2)-PP-dolichyl alpha-1,3-glucosyltransferase ame: Full=Dolichyl-P-Glc:Glc1Man9 c2-PP-dolichyl glucosyltransferase	501	2	0.0E0	89.5%	6	C:endoplasmic reticulum membrane; P:oligosaccharide-lipid intermediate biosynthetic process; F:dolichyl pyrophosphate Man9GlcNAc2 alpha-1,3-glucosyltransferase activity; F:dolichyl pyrophosphate Glc1Man9GlcNAc2 alpha-1,3-glucosyltransferase activity; C:integral component of membrane; P:protein N-linked glycosylation	EC:2.4.1	IPR004856 (PFAM)
KKP02990.1	YHG1_SCHPO ame: Full=Zinc-type alcohol dehydrogenase	434	2	2.1E-86	0.55	6	F:zinc ion binding; C:cytoplasm; F:oxidoreductase activity; F:metal ion binding; F:S-(hydroxymethyl)glutathione dehydrogenase activity; P:oxidation-reduction process	-	IPR013154 (PFAM)
KKP02981.1	CHIT1_HUMAN ame: Full=Chitotriosidase-1 ame: Full=Chitinase-1 Flags: Precursor	1278	2	2.4E-43	0.5	4	F:chitinase activity; P:macromolecule catabolic process; P:chitin metabolic process; C:extracellular region	EC:3.2.1.14	IPR001002 (SMART)
KKP02933.1	CRH11_ARTBC ame: Full=Probable extracellular glycosidase ARB_05253 Flags: Precursor	332	2	3.4E-76	0.71	8	P:fungal-type cell wall organization; P:carbohydrate metabolic process; C:extracellular region; C:hyphal cell wall; C:cell surface; C:yeast-form cell wall; C:anchored component of plasma membrane; F:hydrolase activity, acting on glycosyl bonds	-	IPR013320 (G3DSA:2.60.120.GENE3D)
KKP02923.1	MNT1_CANAL ame: Full=Glycolipid 2-alpha-mannosyltransferase 1 ame: Full=Alpha-1,2-mannosyltransferase 1	169	2	7.3E-7	0.69	13	P:cell-matrix adhesion; P:single organismal cell-cell adhesion; P:protein O-linked glycosylation; P:mannoprotein biosynthetic process; C:extracellular region; P:cell adhesion involved in multi-species biofilm formation; F:alpha-1,2-mannosyltransferase activity; P:pathogenesis; C:plasma membrane; P:fungal-type cell wall organization; P:filamentous growth; P:mannosylation; P:evasion or tolerance of…	EC:2.4.1	IPR029044 (G3DSA:3.90.550.GENE3D)
KKP02922.1	OMH1_SCHPO ame: Full=O-glycoside alpha-1,2-mannosyltransferase omh1	308	2	4.8E-25	51.5%	3	F:mannosyltransferase activity; P:protein glycosylation; C:Golgi apparatus	EC:2.4.1	IPR002685 (PFAM)
KKP02892.1	KTXA_KLULA ame: Full=Killer toxin subunits alpha beta ame: Full=RF2 Contains: ame: Full=Killer toxin subunit alpha Contains: ame: Full=Killer toxin subunit beta ame: Full=Endochitinase Flags: Precursor	1500	2	4.6E-82	0.53	10	F:chitinase activity; P:carbohydrate metabolic process; F:chitin binding; P:polysaccharide catabolic process; P:chitin catabolic process; P:metabolic process; C:extracellular region; F:hydrolase activity, hydrolyzing O-glycosyl compounds; F:hydrolase activity, acting on glycosyl bonds; F:hydrolase activity	-	IPR011583 (SMART)
KKP02848.1	LYS_CHASP ame: Full=N,O-diacetylmuramidase ame: Full=Lysozyme CH	228	2	2.8E-81	75.5%	5	P:macromolecule metabolic process; P:catabolic process; C:extracellular region; P:cellular process; F:hydrolase activity, acting on glycosyl bonds	-	IPR018077 (SMART)
KKP02842.1	U84B1_ARATH ame: Full=UDP-glycosyltransferase 84B1	479	2	1.2E-5	0.39	12	F:UDP-glycosyltransferase activity; F:abscisic acid glucosyltransferase activity; F:transferase activity, transferring glycosyl groups; C:chloroplast; P:flavonoid glucuronidation; F:transferase activity, transferring hexosyl groups; F:quercetin 3-O-glucosyltransferase activity; F:quercetin 7-O-glucosyltransferase activity; C:intracellular membrane-bounded organelle; P:metabolic process; F:indole-…	-	G3DSA:3.40.50.2000 (GENE3D)
KKP02807.1	E13B_TRIHA ame: Full=Glucan endo-1,3-beta-glucosidase ame: Full=(1-	762	2	0.0E0	70.5%	3	P:metabolic process; C:extracellular region; F:glucan endo-1,3-beta-D-glucosidase activity	EC:3.2.1.21; EC:3.2.1.39; EC:3.2.1	IPR012334 (G3DSA:2.160.20.GENE3D)
KKP02786.1	FAEB_PIREQ ame: Full=Feruloyl esterase B ame: Full=Cinnamoyl ester hydrolase ame: Full=Esterase A Short= ame: Full=Ferulic acid esterase B Flags: Precursor	327	2	1.0E-11	39.5%	3	P:macromolecule metabolic process; P:carbohydrate metabolic process; P:catabolic process	-	IPR029058 (G3DSA:3.40.50.GENE3D)
KKP02780.1	MU157_SCHPO ame: Full=Meiotically up-regulated gene 157	524	1	7.3E-126	0.6	-		-	IPR008313 (PIRSF)
KKP02777.1	LFNG_DANRE ame: Full=Beta-1,3-N-acetylglucosaminyltransferase lunatic fringe ame: Full=O-fucosylpeptide 3-beta-N-acetylglucosaminyltransferase	552	2	4.4E-8	41.5%	1	P:multicellular organism development	-	IPR003378 (PFAM)
KKP02771.1	CSN_ASPFU ame: Full=Endo-chitosanase Flags: Precursor	351	2	2.2E-47	59.5%	10	P:biological_process; P:carbohydrate metabolic process; F:chitosanase activity; P:polysaccharide catabolic process; P:metabolic process; C:extracellular region; C:cellular_component; F:molecular_function; F:hydrolase activity; F:hydrolase activity, acting on glycosyl bonds	-	IPR009939 (PFAM)
KKP02739.1	ADH1_EMENI ame: Full=Alcohol dehydrogenase 1 ame: Full=Alcohol dehydrogenase I Short=ADH I	354	2	1.1E-52	52.5%	7	P:small molecule catabolic process; F:oxidoreductase activity; P:organic substance catabolic process; P:alcohol metabolic process; P:carboxylic acid metabolic process; P:primary metabolic process; P:cellular catabolic process	-	IPR020843 (SMART)
KKP02733.1	MEL_SACMI ame: Full=Alpha-galactosidase ame: Full=Alpha-D-galactoside galactohydrolase ame: Full=MELj ame: Full=Melibiase Flags: Precursor	496	2	3.3E-160	64.5%	1	F:hydrolase activity, hydrolyzing O-glycosyl compounds	-	IPR002241 (PRINTS)
KKP02687.1	EPD1_CANMA ame: Full= EPD1 ame: Full=Essential for pseudohyphal development 1 Flags: Precursor	471	2	3.7E-75	0.54	5	P:carbohydrate metabolic process; C:membrane; F:transferase activity; C:plasma membrane; C:anchored component of membrane	-	IPR013781 (G3DSA:3.20.20.GENE3D)
KKP02588.1	YGWH_SCHPO ame: Full=Uncharacterized alpha-1,2-galactosyltransferase Flags: Precursor	312	2	3.3E-40	0.57	-		-	IPR008630 (PFAM)
KKP02563.1	PDH3_LEUMG ame: Full=Pyranose dehydrogenase 3 Short=PDH 3 ame: Full=Pyranose:quinone oxidoreductase 3 Flags: Precursor	603	2	8.4E-72	48.5%	7	P:carbohydrate metabolic process; F:oxidoreductase activity, acting on CH-OH group of donors; F:flavin adenine dinucleotide binding; F:oxidoreductase activity; F:pyranose dehydrogenase (acceptor) activity; P:oxidation-reduction process; C:extracellular region	-	IPR012132 (PIRSF)
KKP02527.1	CHI2_METRA ame: Full=Endochitinase 2 ame: Full=Chitinase 2 Flags: Precursor	400	2	4.0E-135	0.76	4	P:carbohydrate metabolic process; P:macromolecule catabolic process; F:hydrolase activity, hydrolyzing O-glycosyl compounds; F:binding	-	IPR000254 (SMART)
KKP02513.1	XYLS_ECOLI ame: Full=Alpha-xylosidase	770	2	0.0E0	0.65	3	F:identical protein binding; F:xyloglucan 1,6-alpha-xylosidase activity; P:xyloglucan metabolic process	-	IPR025887 (PFAM)
KKP02506.1	UCDH_STRP1 ame: Full=Unsaturated chondroitin disaccharide hydrolase ame: Full=Unsaturated glucuronyl hydrolase Short=	472	2	4.1E-35	44.5%	1	F:hydrolase activity	-	IPR012341 (G3DSA:1.50.10.GENE3D)
KKP02477.1	BGL1B_PHACH ame: Full=Beta-glucosidase 1B ame: Full=Cellobiase 1B	465	2	2.3E-176	0.68	2	F:cellobiose glucosidase activity; P:cellulose catabolic process	EC:3.2.1.21; EC:3.2.1	IPR001360 (PRINTS)
KKP02440.1	ALG9_SCHPO ame: Full=Alpha-1,2-mannosyltransferase alg9 ame: Full=Asparagine-linked glycosylation 9 ame: Full=Dol-P-Man:Man(6) c(2)-PP-Dol alpha-1,2-mannosyltransferase ame: Full=Dol-P-Man:Man(8) c(2)-PP-Dol alpha-1,2-mannosyltransferase Flags: Precursor	642	2	9.5E-112	0.53	5	C:membrane; P:primary metabolic process; F:alpha-1,2-mannosyltransferase activity; P:single-organism metabolic process; P:organic substance metabolic process	EC:2.4.1	IPR005599 (PFAM)
KKP02395.1	XYNB_BACSU ame: Full=Beta-xylosidase ame: Full=1,4-beta-D-xylan xylohydrolase ame: Full=Xylan 1,4-beta-xylosidase	544	2	2.8E-147	0.6	2	P:metabolic process; F:hydrolase activity	-	IPR023296 (G3DSA:2.115.10.GENE3D)
KKP02389.1	A7629_ARTBC ame: Full=Uncharacterized secreted glycosidase ARB_07629 Flags: Precursor	817	2	0.0E0	56.5%	2	P:metabolic process; F:hydrolase activity	-	IPR014718 (G3DSA:2.70.98.GENE3D)
KKP02370.1	ALG2_NEUCR ame: Full=Alpha-1,3 1,6-mannosyltransferase alg-2 ame: Full=Asparagine-linked glycosylation 2 ame: Full=GDP-Man:Man(1) c(2)-PP-Dol alpha-1,3-mannosyltransferase ame: Full=GDP-Man:Man(1) c(2)-PP-dolichol mannosyltransferase ame: Full=GDP-Man:Man(2) c(2)-PP-Dol alpha-1,6-mannosyltransferase	470	2	1.3E-178	67.5%	7	P:glycosylation; C:endoplasmic reticulum; P:single-organism cellular process; P:carbohydrate derivative biosynthetic process; C:membrane part; F:glycolipid mannosyltransferase activity; P:cellular metabolic process	EC:2.4.1	IPR001296 (PFAM)
KKP02332.1	ALG14_SCHPO ame: Full=UDP-N-acetylglucosamine transferase subunit alg14 ame: Full=Asparagine-linked glycosylation 14	296	2	1.6E-18	0.49	5	C:nuclear outer membrane-endoplasmic reticulum membrane network; C:endoplasmic reticulum; C:membrane part; C:organelle membrane; C:intracellular organelle part	-	IPR013969 (PFAM)
KKP02255.1	C1GLT_BOVIN ame: Full=Glyco -N-acetylgalactosamine 3-beta-galactosyltransferase 1 ame: Full=Core 1 O-glycan T-synthase ame: Full=Core 1 UDP-galactose:N-acetylgalactosamine-alpha-R beta 1,3-galactosyltransferase 1 ame: Full=Core 1 beta1,3-galactosyltransferase 1 Short=C1 1 Short=Core 1 beta3-Gal-T1	471	1	6.5E-4	0.55	15	F:transferase activity, transferring glycosyl groups; P:protein O-linked glycosylation; P:multicellular organism development; P:protein glycosylation; P:intestinal epithelial cell development; P:angiogenesis; F:metal ion binding; P:kidney development; C:membrane; C:integral component of membrane; F:glycoprotein-N-acetylgalactosamine 3-beta-galactosyltransferase activity; P:cell differentiation; P…	-	IPR003378 (PFAM)
KKP02210.1	ABR2_ASPFU ame: Full=Laccase abr2 ame: Full=Conidial pigment biosynthesis oxidase abr2 Flags: Precursor	612	2	1.6E-124	53.5%	4	P:sporulation; F:oxidoreductase activity; P:anatomical structure formation involved in morphogenesis; P:single-organism metabolic process	-	IPR008972 (G3DSA:2.60.40.GENE3D)
KKP02188.1	KTXA_KLULA ame: Full=Killer toxin subunits alpha beta ame: Full=RF2 Contains: ame: Full=Killer toxin subunit alpha Contains: ame: Full=Killer toxin subunit beta ame: Full=Endochitinase Flags: Precursor	1194	2	4.8E-43	0.48	2	P:macromolecule metabolic process; F:hydrolase activity, hydrolyzing O-glycosyl compounds	-	IPR001002 (SMART)
KKP02149.1	MANBB_ASPTN ame: Full=Beta-mannosidase B ame: Full=Mannanase B Short=Mannase B	895	2	0.0E0	0.64	2	P:metabolic process; F:hydrolase activity, acting on glycosyl bonds	-	IPR006102 (PFAM)
KKP02123.1	HEX20_CELFI ame: Full=Beta-N-acetylhexosaminidase ame: Full=Beta-N-acetylgalactosaminidase ame: Full=Beta-N-acetylglucosaminidase ame: Full=Hex20	707	2	2.8E-14	40.5%	8	P:carbohydrate metabolic process; P:polysaccharide catabolic process; P:chitin catabolic process; P:metabolic process; F:hydrolase activity, hydrolyzing O-glycosyl compounds; F:beta-N-acetylhexosaminidase activity; F:hydrolase activity; F:hydrolase activity, acting on glycosyl bonds	-	IPR025705 (PRINTS)
KKP02076.1	KTR4_YEAST ame: Full=Probable mannosyltransferase KTR4	394	2	5.5E-105	63.5%	5	P:protein O-linked glycosylation; C:fungal-type vacuole membrane; P:protein N-linked glycosylation; C:Golgi apparatus; F:alpha-1,2-mannosyltransferase activity	EC:2.4.1	IPR002685 (PFAM)
KKP02016.1	XYN2_TRIHA ame: Full=Endo-1,4-beta-xylanase 2 Short=Xylanase 2 ame: Full=1,4-beta-D-xylan xylanohydrolase 2 Flags: Precursor	221	2	9.2E-142	0.97	3	P:xylan catabolic process; F:endo-1,4-beta-xylanase activity; C:extracellular region	EC:3.2.1.8	IPR001137 (PRINTS)
KKP01989.1	SEC_ARATH ame: Full=Probable UDP-N-acetylglucosamine--peptide N-acetylglucosaminyltransferase SEC ame: Full= SECRET AGENT	1564	2	6.2E-85	0.44	11	P:macromolecular complex subunit organization; F:transferase activity, transferring glycosyl groups; P:positive regulation of macromolecule metabolic process; C:intracellular membrane-bounded organelle; P:cellular protein modification process; P:single-organism cellular process; F:binding; P:organelle organization; P:positive regulation of cellular metabolic process; P:single-organism metabolic p…	-	IPR019734 (SMART)
KKP01929.1	CHS3_NEUCR ame: Full=Chitin synthase 3 ame: Full=Chitin-UDP acetyl-glucosaminyl transferase 3	916	2	0.0E0	0.78	10	P:hyphal growth; P:fungal-type cell wall organization; P:barrier septum site selection; C:cell septum; P:chitin biosynthetic process; C:integral component of membrane; F:chitin synthase activity; P:conidium formation; C:hyphal tip; C:plasma membrane	EC:2.4.1.16; EC:2.4.1	IPR004834 (PFAM)
KKP01899.1	BGA2_ECOLI ame: Full=Evolved beta-galactosidase subunit alpha Short=Beta-gal ame: Full=Lactase	424	2	1.6E-44	0.46	1	F:catalytic activity	-	IPR004199 (SMART)
KKP01889.1	6PGD_EMENI ame: Full=6-phosphogluconate decarboxylating	503	2	0.0E0	63.5%	6	P:small molecule metabolic process; F:oxidoreductase activity; P:single-organism cellular process; P:primary metabolic process; P:cellular metabolic process; P:organic substance metabolic process	-	IPR006183 (PRINTS)
KKP01885.1	LAC1_CRYNB ame: Full=Laccase-1 ame: Full=Diphenol oxidase 1 Flags: Precursor	720	2	3.2E-88	46.5%	8	P:lignin catabolic process; F:copper ion binding; F:metal ion binding; F:oxidoreductase activity; C:cell wall; P:oxidation-reduction process; F:hydroquinone:oxygen oxidoreductase activity; C:extracellular region	-	IPR008972 (G3DSA:2.60.40.GENE3D)
KKP01882.1	C1GTA_DANRE ame: Full=Glyco -N-acetylgalactosamine 3-beta-galactosyltransferase 1-A ame: Full=Core 1 O-glycan T-synthase A ame: Full=Core 1 UDP-galactose:N-acetylgalactosamine-alpha-R beta 1,3-galactosyltransferase 1-A ame: Full=Core 1 beta1,3-galactosyltransferase 1-A Short=C1 1-A Short=Core 1 beta3-Gal-T1-A	458	2	7.5E-6	53.5%	17	F:transferase activity, transferring glycosyl groups; P:protein O-linked glycosylation; P:multicellular organism development; P:protein glycosylation; C:Golgi membrane; P:intestinal epithelial cell development; F:protein binding; P:angiogenesis; P:kidney development; F:metal ion binding; C:membrane; F:glycoprotein-N-acetylgalactosamine 3-beta-galactosyltransferase activity; C:integral component o…	-	IPR003378 (PFAM)
KKP01855.1	TREB_MAGO7 ame: Full=Neutral trehalase ame: Full=Alpha,alpha-trehalase ame: Full=Alpha,alpha-trehalose glucohydrolase	743	2	0.0E0	0.86	7	P:ascospore formation; C:cytoplasm; F:calcium ion binding; P:conidium formation; P:trehalose catabolic process; P:pathogenesis; F:alpha,alpha-trehalase activity	EC:3.2.1.28; EC:3.2.1	IPR001661 (PRINTS)
KKP01743.1	EGLC_ASPFC ame: Full=Probable glucan endo-1,3-beta-glucosidase eglC ame: Full=Endo-1,3-beta-glucanase eglC ame: Full=Laminarinase eglC Flags: Precursor	411	2	5.4E-95	0.67	4	P:carbohydrate metabolic process; F:transferase activity, transferring glycosyl groups; C:membrane; F:hydrolase activity, acting on glycosyl bonds	-	IPR013781 (G3DSA:3.20.20.GENE3D)
KKP01680.1	---NA---	384	0	-	-	-		-	IPR023296 (G3DSA:2.115.10.GENE3D)
KKP01677.1	FAEB_PENFN ame: Full=Feruloyl esterase B ame: Full=Cinnamoyl esterase ame: Full=Ferulic acid esterase B Short=FAEB Flags: Precursor	385	2	1.4E-122	65.5%	6	P:cell wall macromolecule catabolic process; P:xylan catabolic process; P:pectin catabolic process; C:extracellular region; F:cellulose binding; F:feruloyl esterase activity	EC:3.1.1.73; EC:3.1.1.1	IPR000254 (SMART)
KKP01669.1	KTR1_YEAST ame: Full=Alpha-1,2 mannosyltransferase KTR1	413	2	3.6E-152	77.5%	16	P:cell-matrix adhesion; P:single organismal cell-cell adhesion; P:protein O-linked glycosylation; C:fungal-type vacuole membrane; P:protein N-linked glycosylation; C:Golgi apparatus; C:extracellular region; P:cell adhesion involved in multi-species biofilm formation; F:alpha-1,2-mannosyltransferase activity; P:pathogenesis; C:plasma membrane; P:fungal-type cell wall organization; P:filamentous gr…	EC:2.4.1	IPR002685 (PFAM)
KKP01664.1	CUTI1_COLGL ame: Full=Cutinase 1 ame: Full=Cutin hydrolase 1 Flags: Precursor	226	2	2.8E-106	83.5%	4	P:metabolic process; C:extracellular region; F:cutinase activity; P:pathogenesis	EC:3.1.1.74; EC:3.1.1.1	IPR011150 (PRINTS)
KKP01663.1	MU71A_PENCW ame: Full=Mutanase Pc12g07500 ame: Full=Endo-1,3-alpha-glucanase Pc12g07500 ame: Full=Glucan endo-1,3-alpha-glucosidas Pc12g07500 Flags: Precursor	576	2	1.6E-87	0.53	9	P:metabolic process; P:fungal-type cell wall disassembly involved in conjugation with cellular fusion; C:mating projection tip; C:extracellular region; F:glucan endo-1,3-alpha-glucosidase activity; P:cell septum edging catabolic process; F:hydrolase activity; F:hydrolase activity, acting on glycosyl bonds; C:actin fusion focus	-	IPR005197 (PFAM)
KKP01661.1	AXHA1_EMENI ame: Full=Probable alpha-L-arabinofuranosidase axhA-1 ame: Full=Arabinoxylan arabinofuranohydrolase axhA-1 Flags: Precursor	322	2	8.4E-158	0.86	5	P:xylan catabolic process; P:L-arabinose metabolic process; P:pectin catabolic process; F:alpha-L-arabinofuranosidase activity; C:extracellular region	EC:3.2.1.55	IPR005193 (PFAM)
KKP01590.1	GPI14_GIBZE ame: Full=GPI mannosyltransferase 1 ame: Full=GPI mannosyltransferase I Short=GPI-MT-I ame: Full=Glycosylphosphatidylinositol-anchor biosynthesis 14	416	2	0.0E0	0.78	5	C:endoplasmic reticulum membrane; P:fungal-type cell wall organization; P:GPI anchor biosynthetic process; F:transferase activity, transferring hexosyl groups; C:integral component of membrane	-	IPR007704 (PFAM)
KKP01577.1	CXT1_CRYNJ ame: Full=Beta-1,2-xylosyltransferase 1 Short=Cxt1p	532	2	3.2E-31	0.44	1	F:transferase activity	-	IPR006598 (SMART)
KKP01562.1	CRF2_ASPFU ame: Full=Probable glycosidase crf2 ame: Full=Crh 2 Flags: Precursor	475	2	1.4E-123	66.5%	7	C:cellular bud neck septin ring; P:fungal-type cell wall organization; F:transferase activity, transferring glycosyl groups; C:fungal-type cell wall; C:membrane; P:cell wall chitin metabolic process; F:hydrolase activity	-	IPR017168 (PIRSF)
KKP01544.1	BETA2_CHRSD ame: Full=Oxygen-dependent choline dehydrogenase Short=CDH Short=CHD	621	2	6.9E-64	47.5%	7	F:oxidoreductase activity, acting on CH-OH group of donors; F:betaine-aldehyde dehydrogenase activity; P:glycine betaine biosynthetic process from choline; F:oxidoreductase activity; F:flavin adenine dinucleotide binding; P:oxidation-reduction process; F:choline dehydrogenase activity	-	IPR012132 (PIRSF)
KKP01538.1	EXG1_COCCA ame: Full=Glucan 1,3-beta-glucosidase ame: Full=1,3-beta-D-glucanohydrolase ame: Full=Exo-beta 1,3 glucanase Flags: Precursor	840	2	0.0E0	0.62	1	F:hydrolase activity, acting on glycosyl bonds	-	IPR024535 (PFAM)
KKP01446.1	LAC1_AGABI ame: Full=Laccase-1 ame: Full=Benzenediol:oxygen oxidoreductase 1 ame: Full=Diphenol oxidase 1 ame: Full=Laccase I ame: Full=Urishiol oxidase 1 Flags: Precursor	653	2	1.9E-44	43.5%	7	P:lignin catabolic process; F:copper ion binding; F:metal ion binding; F:oxidoreductase activity; P:oxidation-reduction process; F:hydroquinone:oxygen oxidoreductase activity; C:extracellular region	-	IPR011706 (PFAM)
KKP01432.1	U80A2_ARATH ame: Full=Sterol 3-beta-glucosyltransferase UGT80A2 ame: Full=UDP-glucose:sterol glucosyltransferase 80A2	887	2	4.5E-120	0.62	9	F:beta-sitosterol UDP-glucosyltransferase activity; P:seed coat development; P:cold acclimation; P:cellulose biosynthetic process; C:vacuolar membrane; P:flavonoid biosynthetic process; P:seed germination; P:sterol metabolic process; C:plasma membrane	EC:2.4.1.173; EC:2.4.1	IPR004276 (PFAM)
KKP01419.1	CHI33_TRIHA ame: Full=Endochitinase 33 ame: Full=33 kDa endochitinase ame: Full=Chitinase 33 Flags: Precursor	396	2	2.7E-80	0.64	2	P:organic substance metabolic process; F:hydrolase activity, acting on glycosyl bonds	-	IPR000254 (SMART)
KKP01418.1	ALOX1_PICPG ame: Full=Alcohol oxidase 1 Short=AO 1 Short=AOX 1 ame: Full=Methanol oxidase 1 Short=MOX 1	675	2	0.0E0	0.81	6	F:flavin adenine dinucleotide binding; P:methane catabolic process; P:oxidation-reduction process; C:peroxisomal matrix; P:methanol metabolic process; F:alcohol oxidase activity	EC:1.1.3.13	IPR012132 (PIRSF)
KKP01385.1	BGLF_ASPFC ame: Full=Probable beta-glucosidase F ame: Full=Beta-D-glucoside glucohydrolase F ame: Full=Cellobiase F ame: Full=Gentiobiase F Flags: Precursor	896	2	0.0E0	0.74	2	P:polysaccharide catabolic process; F:hydrolase activity, hydrolyzing O-glycosyl compounds	-	IPR001764 (PRINTS)
KKP01279.1	HYBA1_BIFL2 ame: Full=Non-reducing end beta-L-arabinofuranosidase ame: Full=Beta-L-arabinofuranosidase 1	628	1	1.1E-96	0.51	6	P:carbohydrate metabolic process; P:polysaccharide catabolic process; F:catalytic activity; P:metabolic process; F:hydrolase activity, acting on glycosyl bonds; F:hydrolase activity	-	IPR012341 (G3DSA:1.50.10.GENE3D)
KKP01234.1	AMYG_NEUCR ame: Full=Glucoamylase ame: Full=1,4-alpha-D-glucan glucohydrolase ame: Full=Glucan 1,4-alpha-glucosidase Flags: Precursor	658	2	0.0E0	0.71	6	P:polysaccharide metabolic process; F:glucan 1,4-alpha-glucosidase activity; P:carbohydrate catabolic process; C:endoplasmic reticulum; C:fungal-type vacuole; F:carbohydrate binding	EC:3.2.1.3; EC:3.2.1	IPR000165 (PRINTS)
KKP01204.1	---NA---	338	0	-	-	-		-	IPR004352 (PFAM)
KKP01152.1	CXT1_CRYNJ ame: Full=Beta-1,2-xylosyltransferase 1 Short=Cxt1p	676	2	2.7E-44	45.5%	1	F:transferase activity	-	IPR006598 (SMART)
KKP01105.1	MANC_ECOLI ame: Full=Mannose-1-phosphate guanylyltransferase ame: Full=GDP-mannose pyrophosphorylase Short=GMP Short=GMPP	487	2	5.7E-45	0.53	3	F:nucleotidyltransferase activity; P:cellular polysaccharide biosynthetic process; P:carbohydrate derivative biosynthetic process	-	IPR029044 (G3DSA:3.90.550.GENE3D)
KKP01100.1	GDE_YEAST ame: Full=Glycogen debranching enzyme ame: Full=Glycogen debrancher Includes: ame: Full=4-alpha-glucanotransferase ame: Full=Oligo-1,4-1,4-glucantransferase Includes: ame: Full=Amylo-alpha-1,6-glucosidase Short=Amylo-1,6-glucosidase ame: Full=Dextrin 6-alpha-D-glucosidase	1557	2	0.0E0	0.58	4	C:mitochondrion; P:glycogen catabolic process; F:amylo-alpha-1,6-glucosidase activity; F:4-alpha-glucanotransferase activity	EC:2.4.1.25; EC:3.2.1.33; EC:3.2.1	IPR032788 (PFAM)
KKP01061.1	6-D-mannanase DCW1 Flags: Precursor	460	2	3.6E-130	0.62	6	P:fungal-type cell wall biogenesis; C:cellular bud; F:catalytic activity; C:endoplasmic reticulum; P:budding cell bud growth; C:anchored component of plasma membrane	-	IPR014480 (PIRSF)
KKP00943.1	CEGT_GIBZE ame: Full=Ceramide glucosyltransferase ame: Full=GLCT-1 ame: Full=Glucosylceramide synthase Short=GCS ame: Full=UDP-glucose ceramide glucosyltransferase ame: Full=UDP-glucose:N-acylsphingosine D-glucosyltransferase	530	2	0.0E0	68.5%	2	C:membrane; F:transferase activity	-	IPR025993 (PFAM)
KKP00902.1	GOX_PENAG ame: Full=Glucose oxidase ame: Full=Beta-D-glucose:oxygen 1-oxido-reductase ame: Full=Glucose oxyhydrase Short=GOD	593	2	1.1E-91	51.5%	6	F:oxidoreductase activity, acting on CH-OH group of donors; F:oxidoreductase activity; F:flavin adenine dinucleotide binding; F:glucose oxidase activity; P:oxidation-reduction process; C:extracellular region	-	IPR012132 (PIRSF)
KKP00872.1	TPSY_SCHPO ame: Full= alpha,alpha-trehalose-phosphate synthase	907	2	0.0E0	57.5%	-		-	IPR001830 (PFAM)
KKP00785.1	XYN3_HYPJQ ame: Full=Endo-1,4-beta-xylanase 3 Short=Xylanase 3 ame: Full=1,4-beta-D-xylan xylanohydrolase 3 Flags: Precursor	347	2	0.0E0	0.85	3	P:xylan catabolic process; F:endo-1,4-beta-xylanase activity; C:extracellular region	EC:3.2.1.8	IPR001000 (PRINTS)
KKP00725.1	DPM1_MOUSE ame: Full=Dolichol-phosphate mannosyltransferase subunit 1 ame: Full=Dolichol-phosphate mannose synthase subunit 1 Short=DPM synthase subunit 1 ame: Full=Dolichyl-phosphate beta-D-mannosyltransferase subunit 1 ame: Full=Mannose-P-dolichol synthase subunit 1 Short=MPD synthase	243	2	3.6E-118	0.82	12	C:endoplasmic reticulum membrane; C:nucleus; P:GPI anchor biosynthetic process; F:mannose binding; C:dolichol-phosphate-mannose synthase complex; F:dolichyl-phosphate beta-D-mannosyltransferase activity; F:alcohol binding; P:protein N-linked glycosylation; P:GDP-mannose metabolic process; P:dolichol metabolic process; P:protein O-linked mannosylation; F:dolichyl-phosphate-mannose-protein mannosyl…	EC:2.4.1.109; EC:2.4.1.83; EC:2.4.1	IPR001173 (PFAM)
KKP00707.1	GEL4_ASPFC ame: Full=1,3-beta-glucanosyltransferase gel4 ame: Full=Glucan elongating glucanosyltransferase 4 Flags: Precursor	522	2	4.0E-169	68.5%	1	C:membrane	-	IPR012946 (SMART)
KKP00643.1	BGAL_THEP3 ame: Full=Beta-galactosidase Short=Beta-gal ame: Full=Lactase	698	2	8.5E-19	0.39	8	P:carbohydrate metabolic process; P:metabolic process; F:hydrolase activity, hydrolyzing O-glycosyl compounds; F:beta-glucuronidase activity; C:lysosome; F:beta-galactosidase activity; F:hydrolase activity, acting on glycosyl bonds; F:hydrolase activity	-	IPR006102 (PFAM)
KKP00605.1	BGLA_ASPTN ame: Full=Probable beta-glucosidase A ame: Full=Beta-D-glucoside glucohydrolase A ame: Full=Cellobiase A ame: Full=Gentiobiase A Flags: Precursor	882	2	0.0E0	0.73	2	P:polysaccharide catabolic process; F:hydrolase activity, hydrolyzing O-glycosyl compounds	-	IPR001764 (PRINTS)
KKP00524.1	EXG1_COCCA ame: Full=Glucan 1,3-beta-glucosidase ame: Full=1,3-beta-D-glucanohydrolase ame: Full=Exo-beta 1,3 glucanase Flags: Precursor	1453	2	1.1E-113	0.53	7	F:glucan exo-1,3-beta-glucosidase activity; P:metabolic process; P:cell wall organization; C:extracellular region; F:glucan endo-1,3-beta-D-glucosidase activity; F:hydrolase activity; F:hydrolase activity, acting on glycosyl bonds	-	IPR012334 (G3DSA:2.160.20.GENE3D)
KKP00372.1	HEX1_ARTBC ame: Full=Beta-hexosaminidase ARB_07893 ame: Full=Beta- case ARB_07893 ame: Full=Beta-N-acetylhexosaminidase ARB_07893 ame: Full=N-acetyl-beta-glucosaminidase ARB_07893 Flags: Precursor	578	2	4.4E-153	55.5%	1	F:hexosaminidase activity	EC:3.2.1	IPR025705 (PRINTS)
KKP00348.1	BETA_PECCP ame: Full=Oxygen-dependent choline dehydrogenase Short=CDH Short=CHD ame: Full=Betaine aldehyde dehydrogenase Short=BADH	552	2	7.4E-46	43.5%	7	F:oxidoreductase activity, acting on CH-OH group of donors; F:betaine-aldehyde dehydrogenase activity; P:glycine betaine biosynthetic process from choline; F:flavin adenine dinucleotide binding; F:oxidoreductase activity; P:oxidation-reduction process; F:choline dehydrogenase activity	-	IPR012132 (PIRSF)
KKP00338.1	GUN16_TRIHA ame: Full=Endo-1,6-beta-D-glucanase ame: Full=Beta-1,6-glucanase ame: Full=Glucan endo-1,6-beta-glucosidase Flags: Precursor	490	2	0.0E0	0.9	5	F:glucosylceramidase activity; P:polysaccharide metabolic process; C:extracellular space; F:glucan endo-1,6-beta-glucosidase activity; P:sphingolipid metabolic process	EC:3.2.1.75; EC:3.2.1.21; EC:3.2.1.45; EC:3.2.1	IPR033452 (PFAM)
KKP00317.1	BETA_VIBVY ame: Full=Oxygen-dependent choline dehydrogenase Short=CDH Short=CHD ame: Full=Betaine aldehyde dehydrogenase Short=BADH	623	2	3.4E-36	0.42	7	F:oxidoreductase activity, acting on CH-OH group of donors; F:betaine-aldehyde dehydrogenase activity; P:glycine betaine biosynthetic process from choline; F:oxidoreductase activity; F:flavin adenine dinucleotide binding; P:oxidation-reduction process; F:choline dehydrogenase activity	-	IPR000172 (PFAM)
KKP00310.1	EXGB_EMENI ame: Full=Glucan endo-1,6-beta-glucosidase B ame: Full=Beta-1,6-glucanase B ame: Full=Endo-1,6-beta-D-glucanase B ame: Full=Endo-1,6-beta-glucanase B Flags: Precursor	408	2	2.2E-147	0.65	4	P:glucan catabolic process; C:cell part; F:glucan endo-1,6-beta-glucosidase activity; P:cell wall organization	EC:3.2.1.75; EC:3.2.1.21; EC:3.2.1	IPR001547 (PFAM)
KKP00309.1	ASL1_SCHPO ame: Full=Alkali-sensitive linkage 1 Flags: Precursor	254	1	8.4E-13	0.46	-		-	IPR024655 (PFAM)
KKP00250.1	AXE1_HYPJE ame: Full=Acetylxylan esterase Flags: Precursor	235	2	9.7E-120	0.83	6	P:xylan catabolic process; F:acetylxylan esterase activity; C:extracellular region; F:hydrolase activity, hydrolyzing O-glycosyl compounds; P:cellulose catabolic process; F:cellulose binding	EC:3.1.1.72; EC:3.1.1.1	IPR000675 (SMART)
KKP00193.1	GUB_BACLI ame: Full=Beta-glucanase ame: Full=1,3-1,4-beta-D-glucan 4-glucanohydrolase ame: Full=Endo-beta-1,3-1,4 glucanase ame: Full=Lichenase Flags: Precursor	341	2	3.9E-11	0.45	6	P:carbohydrate metabolic process; P:metabolic process; F:licheninase activity; F:hydrolase activity, hydrolyzing O-glycosyl compounds; F:hydrolase activity, acting on glycosyl bonds; F:hydrolase activity	-	IPR000757 (PFAM)
KKP00192.1	3)-beta-glucan endohydrolase Short=(1-	344	2	1.1E-24	0.45	7	P:metabolic process; C:periplasmic space; P:cell wall organization; F:carbohydrate binding; F:glucan endo-1,3-beta-D-glucosidase activity; F:hydrolase activity; F:hydrolase activity, acting on glycosyl bonds	-	IPR032477 (PFAM)
KKP00148.1	FUCO2_ARATH ame: Full=Alpha-L-fucosidase 2 ame: Full=Alpha-1,2-fucosidase 2 ame: Full=Alpha-L-fucosidase 95A Short= uc95A ame: Full=Alpha-L-fucoside fucohydrolase 2 ame: Full= ALTERED XYLOGLUCAN 8 Flags: Precursor	533	2	1.2E-83	0.47	2	F:alpha-L-fucosidase activity; C:extracellular region	EC:3.2.1.51; EC:3.2.1	IPR027414 (G3DSA:2.70.98.GENE3D)
KKP00147.1	BGA2_ECOLI ame: Full=Evolved beta-galactosidase subunit alpha Short=Beta-gal ame: Full=Lactase	559	2	3.3E-129	0.56	1	F:hydrolase activity	-	IPR006101 (PRINTS)
KKP00145.1	---NA---	259	0	-	-	-		-	IPR025975 (PFAM)
KKP00134.1	MANBA_ASPTN ame: Full=Beta-mannosidase A ame: Full=Mannanase A Short=Mannase A Flags: Precursor	953	2	0.0E0	0.66	2	P:metabolic process; F:hydrolase activity, acting on glycosyl bonds	-	IPR013812 (G3DSA:2.60.40.GENE3D)
KKP00125.1	CHI33_TRIHA ame: Full=Endochitinase 33 ame: Full=33 kDa endochitinase ame: Full=Chitinase 33 Flags: Precursor	395	2	5.1E-121	67.5%	3	P:carbohydrate metabolic process; P:macromolecule catabolic process; F:hydrolase activity, hydrolyzing O-glycosyl compounds	-	IPR000254 (SMART)
KKP00121.1	UCDH_STRR6 ame: Full=Unsaturated chondroitin disaccharide hydrolase ame: Full=Unsaturated glucuronyl hydrolase Short=	416	2	4.3E-38	0.47	1	F:hydrolase activity	-	IPR012341 (G3DSA:1.50.10.GENE3D)
KKP00118.1	EXGB_EMENI ame: Full=Glucan endo-1,6-beta-glucosidase B ame: Full=Beta-1,6-glucanase B ame: Full=Endo-1,6-beta-D-glucanase B ame: Full=Endo-1,6-beta-glucanase B Flags: Precursor	440	2	2.5E-84	55.5%	3	P:glucan catabolic process; F:glucan endo-1,6-beta-glucosidase activity; P:cellular process	EC:3.2.1.75; EC:3.2.1.21; EC:3.2.1	IPR001547 (PFAM)
KKP00006.1	MU71A_PENCW ame: Full=Mutanase Pc12g07500 ame: Full=Endo-1,3-alpha-glucanase Pc12g07500 ame: Full=Glucan endo-1,3-alpha-glucosidas Pc12g07500 Flags: Precursor	433	2	1.1E-43	0.5	9	P:metabolic process; P:fungal-type cell wall disassembly involved in conjugation with cellular fusion; C:mating projection tip; C:extracellular region; F:glucan endo-1,3-alpha-glucosidase activity; P:cell septum edging catabolic process; F:hydrolase activity; F:hydrolase activity, acting on glycosyl bonds; C:actin fusion focus	-	IPR005197 (PFAM)
KKO99928.1	AGAL3_HYPJE ame: Full=Alpha-galactosidase 3 ame: Full=Alpha-D-galactoside galactohydrolase 3 ame: Full=Melibiase 3 Flags: Precursor	476	2	2.2E-139	59.5%	1	F:alpha-galactosidase activity	EC:3.2.1.22; EC:3.2.1	IPR013785 (G3DSA:3.20.20.GENE3D)
KKO99924.1	MEL_SACMI ame: Full=Alpha-galactosidase ame: Full=Alpha-D-galactoside galactohydrolase ame: Full=MELj ame: Full=Melibiase Flags: Precursor	497	2	6.9E-160	0.65	1	F:hydrolase activity, hydrolyzing O-glycosyl compounds	-	IPR002241 (PRINTS)
KKO99919.1	CSN_ASPFU ame: Full=Endo-chitosanase Flags: Precursor	235	2	1.3E-99	78.5%	3	F:chitosanase activity; P:polysaccharide catabolic process; C:extracellular region	EC:3.2.1.132	IPR009939 (PFAM)
KKO99869.1	TREPH_GRIFR ame: Full=Trehalose phosphorylase ame: Full=Trehalose synthase Short=TSase Flags: Precursor	685	2	0.0E0	60.5%	4	P:glucose 6-phosphate metabolic process; P:trehalose metabolic process; P:glucose metabolic process; F:alpha,alpha-trehalose phosphorylase (configuration-retaining) activity	EC:2.4.1	IPR001296 (PFAM)
KKO99845.1	ANAG_HUMAN ame: Full=Alpha-N-acetylglucosaminidase ame: Full=N-acetyl-alpha-glucosaminidase Short=NAG Contains: ame: Full=Alpha-N-acetylglucosaminidase 82 kDa form Contains: ame: Full=Alpha-N-acetylglucosaminidase 77 kDa form Flags: Precursor	748	2	1.9E-143	0.54	5	C:extracellular exosome; P:metabolic process; P:nervous system development; C:lysosome; F:hydrolase activity, acting on glycosyl bonds	-	IPR024733 (PFAM)
KKO99815.1	ALYA_KLEPN ame: Full=Alginate lyase ame: Full=Poly(beta-D-mannuronate) lyase ame: Full=Poly(mana) alginate lyase Flags: Precursor	242	1	1.1E-4	0.44	4	P:metabolic process; F:lyase activity; F:poly(beta-D-mannuronate) lyase activity; C:extracellular region	-	IPR013320 (G3DSA:2.60.120.GENE3D)
KKO99777.1	CMT1_CRYNJ ame: Full=Alpha-1,3-mannosyltransferase CMT1	467	1	1.4E-48	0.5	7	F:transferase activity, transferring glycosyl groups; C:membrane; C:integral component of membrane; P:protein glycosylation; C:Golgi apparatus; C:Golgi membrane; F:transferase activity	-	IPR021047 (PFAM)
KKO99751.1	CHIB1_ASPFM ame: Full=Endochitinase B1 ame: Full=Chitinase B1 Flags: Precursor	397	2	5.6E-167	75.5%	4	F:chitinase activity; P:carbohydrate metabolic process; F:transferase activity, transferring glycosyl groups; P:chitin catabolic process	EC:3.2.1.14	IPR011583 (SMART)
KKO99742.1	---NA---	224	0	-	-	-		-	IPR008952 (SUPERFAMILY)
KKO99738.1	XYLO_PRERU ame: Full= beta-xylosidase ame: Full=1,4-beta-D-xylan xylohydrolase ame: Full=Xylan 1,4-beta-xylosidase	483	2	2.9E-26	40.5%	2	P:metabolic process; F:hydrolase activity, acting on glycosyl bonds	-	IPR023296 (G3DSA:2.115.10.GENE3D)
KKO99737.1	AXE2_PENPU ame: Full=Acetylxylan esterase 2 ame: Full=AXE II Flags: Precursor	165	2	3.1E-40	72.5%	3	P:cellular macromolecule metabolic process; P:polysaccharide catabolic process; F:carboxylic ester hydrolase activity	EC:3.1.1.1	IPR000675 (SMART)
KKO99735.1	AGUA_ASPCL ame: Full=Probable alpha-glucuronidase A ame: Full=Alpha-glucosiduronase A Flags: Precursor	830	2	0.0E0	0.75	2	P:polysaccharide catabolic process; F:hydrolase activity, hydrolyzing O-glycosyl compounds	-	IPR011395 (PIRSF)
KKO99734.1	GUN16_TRIHA ame: Full=Endo-1,6-beta-D-glucanase ame: Full=Beta-1,6-glucanase ame: Full=Glucan endo-1,6-beta-glucosidase Flags: Precursor	463	2	3.8E-7	42.5%	2	P:metabolic process; F:hydrolase activity	-	IPR013780 (G3DSA:2.60.40.GENE3D)
KKO99651.1	CHI1_RHIOL ame: Full=Chitinase 1 Flags: Precursor	357	2	9.3E-6	0.47	10	F:chitinase activity; P:carbohydrate metabolic process; F:chitin binding; P:polysaccharide catabolic process; P:chitin catabolic process; P:metabolic process; F:hydrolase activity, hydrolyzing O-glycosyl compounds; C:extracellular region; F:hydrolase activity; F:hydrolase activity, acting on glycosyl bonds	-	IPR013781 (G3DSA:3.20.20.GENE3D)
KKO99561.1	XGEA_ASPCL ame: Full=Probable xyloglucan-specific endo-beta-1,4-glucanase A ame: Full=Xyloglucanase A ame: Full=Xyloglucanendohydrolase A Flags: Precursor	330	2	8.5E-13	0.42	12	P:glucan catabolic process; P:carbohydrate metabolic process; F:xyloglucan-specific endo-beta-1,4-glucanase activity; P:polysaccharide catabolic process; P:metabolic process; P:cell wall organization; F:hydrolase activity, hydrolyzing O-glycosyl compounds; C:extracellular region; F:cellulase activity; P:xyloglucan metabolic process; F:hydrolase activity; F:hydrolase activity, acting on glycosyl b…	-	IPR013319 (G3DSA:2.60.120.GENE3D)
KKO99498.1	PMT2_CANAL ame: Full=Dolichyl-phosphate-mannose-- mannosyltransferase 2 Short= mannosyltransferase 2	740	2	0.0E0	0.68	13	P:filamentous growth of a population of unicellular organisms in response to neutral pH; P:cellular response to drug; P:regulation of endoplasmic reticulum unfolded protein response; C:plasma membrane; C:dolichyl-phosphate-mannose-protein mannosyltransferase Pmt1p-Pmt2p dimer complex; F:dolichyl-phosphate-mannose-protein mannosyltransferase activity; C:dolichyl-phosphate-mannose-protein mannosylt…	EC:2.4.1.109; EC:2.4.1	IPR016093 (SMART)
KKO99480.1	YYCR_BACSU ame: Full=Uncharacterized zinc-type alcohol dehydrogenase	383	2	6.5E-90	0.56	5	F:zinc ion binding; F:metal ion binding; F:oxidoreductase activity; P:oxidation-reduction process; F:formaldehyde dehydrogenase activity	-	IPR011032 (G3DSA:3.90.180.GENE3D)
KKO99433.1	EXG1_COCCA ame: Full=Glucan 1,3-beta-glucosidase ame: Full=1,3-beta-D-glucanohydrolase ame: Full=Exo-beta 1,3 glucanase Flags: Precursor	766	2	1.8E-105	0.49	7	F:glucan exo-1,3-beta-glucosidase activity; P:metabolic process; P:cell wall organization; C:extracellular region; F:glucan endo-1,3-beta-D-glucosidase activity; F:hydrolase activity, acting on glycosyl bonds; F:hydrolase activity	-	IPR024535 (PFAM)
KKO99426.1	EXT3_DROME ame: Full=Exostosin-3 ame: Full= brother of tout-velu	354	2	1.5E-31	50.5%	6	F:acetylglucosaminyltransferase activity; P:heparan sulfate proteoglycan biosynthetic process; C:intracellular membrane-bounded organelle; C:endomembrane system; P:cell surface receptor signaling pathway; C:cytoplasmic part	EC:2.4.1	IPR015338 (PFAM)
KKO99423.1	XYNC_BACSU ame: Full=Glucuronoxylanase ame: Full=Endoxylanase ame: Full=Glucuronoxylan xylanohydrolase Flags: Precursor	465	2	1.5E-12	0.43	10	F:glucosylceramidase activity; P:xylan catabolic process; P:carbohydrate metabolic process; P:polysaccharide catabolic process; P:metabolic process; F:glucuronoarabinoxylan endo-1,4-beta-xylanase activity; C:extracellular region; F:hydrolase activity; P:sphingolipid metabolic process; F:hydrolase activity, acting on glycosyl bonds	-	IPR013781 (G3DSA:3.20.20.GENE3D)
KKO99412.1	AGN1_SCHPO ame: Full=Glucan endo-1,3-alpha-glucosidase agn1 ame: Full=Endo-1,3-alpha-glucanase agn1 Flags: Precursor	605	2	1.5E-42	48.5%	9	P:metabolic process; P:fungal-type cell wall disassembly involved in conjugation with cellular fusion; C:mating projection tip; C:extracellular region; F:glucan endo-1,3-alpha-glucosidase activity; P:cell septum edging catabolic process; F:hydrolase activity; F:hydrolase activity, acting on glycosyl bonds; C:actin fusion focus	-	IPR005197 (PFAM)
KKO99403.1	FAEC_ASPFN ame: Full=Probable feruloyl esterase C ame: Full=Ferulic acid esterase C Flags: Precursor	318	2	6.6E-13	0.42	7	P:xylan catabolic process; P:carbohydrate metabolic process; P:polysaccharide catabolic process; C:extracellular region; F:carboxylic ester hydrolase activity; F:feruloyl esterase activity; F:hydrolase activity	-	IPR029058 (G3DSA:3.40.50.GENE3D)
KKO99401.1	ADH2_GEOSE ame: Full=Alcohol dehydrogenase Short=ADH	325	2	8.7E-30	0.46	9	P:glycerol metabolic process; F:zinc ion binding; C:cytoplasm; F:oxidoreductase activity; F:metal ion binding; P:oxalate metabolic process; P:alcohol metabolic process; P:oxidation-reduction process; F:alcohol dehydrogenase (NAD) activity	-	IPR020843 (SMART)
KKO99381.1	TPS2_YEAST ame: Full=Trehalose-phosphatase ame: Full=Trehalose synthase complex catalytic subunit TPS2 ame: Full=Trehalose-6-phosphate phosphatase Short=TPP	663	2	1.3E-90	0.54	3	C:cytoplasmic part; P:cellular metabolic process; F:hydrolase activity	-	G3DSA:3.40.50.2000 (GENE3D)
KKO99378.1	MALT_SCHPO ame: Full=Alpha-glucosidase ame: Full=Maltase	606	2	0.0E0	68.5%	1	F:hydrolase activity	-	IPR006047 (SMART)
KKO99376.1	ALG12_YEAST ame: Full=Dol-P-Man:Man(7) c(2)-PP-Dol alpha-1,6-mannosyltransferase ame: Full=Asparagine-linked glycosylation 12 ame: Full=Dolichyl-P-Man:Man(7) c(2)-PP-dolichyl-alpha-1,6-mannosyltransferase ame: Full=Extracellular mutant 39 ame: Full=Mannosyltransferase ALG12	557	2	1.7E-59	0.51	5	P:glycosylation; F:mannosyltransferase activity; P:single-organism cellular process; P:carbohydrate derivative biosynthetic process; P:cellular metabolic process	EC:2.4.1	IPR005599 (PFAM)
KKO99307.1	MNN10_YEAST ame: Full=Probable alpha-1,6-mannosyltransferase MNN10 ame: Full=Bud emergence delay 1 ame: Full=Mannan polymerase II complex MNN10 subunit Short=M-Pol II subunit MNN10	601	2	3.3E-106	66.5%	5	P:cell wall mannoprotein biosynthetic process; P:barrier septum assembly; F:alpha-1,6-mannosyltransferase activity; P:protein N-linked glycosylation; C:alpha-1,6-mannosyltransferase complex	EC:2.4.1	IPR008630 (PFAM)
KKO99306.1	YHZ7_SCHPO ame: Full=Probable glycosidase	341	2	1.8E-84	0.57	1	F:hydrolase activity	-	IPR000757 (PFAM)
KKO99273.1	PNBA_BACSU ame: Full=Para-nitrobenzyl esterase ame: Full=Intracellular esterase B ame: Full=PNB carboxy-esterase Short=PNBCE	555	2	2.4E-54	45.5%	4	P:metabolic process; F:carboxylic ester hydrolase activity; F:cholinesterase activity; F:hydrolase activity	-	IPR002018 (PFAM)
KKO99262.1	GUB_BACLI ame: Full=Beta-glucanase ame: Full=1,3-1,4-beta-D-glucan 4-glucanohydrolase ame: Full=Endo-beta-1,3-1,4 glucanase ame: Full=Lichenase Flags: Precursor	221	2	2.8E-15	47.5%	7	P:carbohydrate metabolic process; P:polysaccharide catabolic process; P:metabolic process; F:licheninase activity; F:hydrolase activity, hydrolyzing O-glycosyl compounds; F:hydrolase activity; F:hydrolase activity, acting on glycosyl bonds	-	IPR000757 (PFAM)
KKO99261.1	---NA---	159	0	-	-	-		-	IPR013781 (G3DSA:3.20.20.GENE3D)
KKO99257.1	XYN1_HYPJR ame: Full=Endo-1,4-beta-xylanase 1 Short=EX 1 Short=Xylanase 1 ame: Full=1,4-beta-D-xylan xylanohydrolase 1 ame: Full=Acidic endo-beta-1,4-xylanase Flags: Precursor	230	2	2.2E-140	0.84	2	P:xylan catabolic process; F:endo-1,4-beta-xylanase activity	EC:3.2.1.8	IPR001137 (PRINTS)
KKO99256.1	PGLR_NEOFI ame: Full=Probable endopolygalacturonase NFIA_008150 ame: Full=Pectinase NFIA_008150 ame: Full=Polygalacturonase NFIA_008150 Flags: Precursor	376	2	1.2E-160	83.5%	4	P:pectin catabolic process; F:polygalacturonase activity; P:cell wall organization; C:extracellular region	EC:3.2.1.15	IPR006626 (SMART)
KKO99254.1	GYG1_CAEEL ame: Full=Glycogenin-1 Short=GN	542	2	9.7E-54	0.58	1	C:striated muscle dense body	-	IPR002495 (PFAM)
KKO99233.1	ALG11_NEUCR ame: Full=GDP-Man:Man(3) c(2)-PP-Dol alpha-1,2-mannosyltransferase ame: Full=Alpha-1,2-mannosyltransferase alg-11 ame: Full=Asparagine-linked glycosylation 11 ame: Full=Glycolipid 2-alpha-mannosyltransferase	549	2	0.0E0	71.5%	6	C:endoplasmic reticulum membrane; P:mannosylation; C:integral component of membrane; P:protein glycosylation; P:oligosaccharide biosynthetic process; F:GDP-Man:Man3GlcNAc2-PP-Dol alpha-1,2-mannosyltransferase activity	EC:2.4.1; EC:2.4.1.131	IPR031814 (PFAM)
KKO99216.1	PHSG_YEAST ame: Full=Glycogen phosphorylase	885	2	0.0E0	0.74	4	F:glycogen phosphorylase activity; F:pyridoxal phosphate binding; C:cytoplasm; P:glycogen catabolic process	EC:2.4.1.1	IPR000811 (PIRSF)
KKO99151.1	EGLX_EMENI ame: Full=Endo-1,3(4)-beta-glucanase xgeA ame: Full=Mixed-linked glucanase xgeA Flags: Precursor	763	2	2.1E-72	0.56	2	P:glucan catabolic process; F:licheninase activity	EC:3.2.1.73	IPR002889 (SMART)
KKO99128.1	FAEC_ASPTN ame: Full=Probable feruloyl esterase C ame: Full=Ferulic acid esterase C Flags: Precursor	331	2	2.5E-72	0.62	7	P:xylan catabolic process; P:carbohydrate metabolic process; P:polysaccharide catabolic process; C:extracellular region; F:carboxylic ester hydrolase activity; F:feruloyl esterase activity; F:hydrolase activity	-	IPR029058 (G3DSA:3.40.50.GENE3D)
KKO99041.1	CRH12_ARTBC ame: Full=Probable extracellular glycosidase ARB_03382 ame: Full=Allergen Asp f 9 homolog Flags: Precursor	458	2	1.2E-74	59.5%	3	C:fungal-type cell wall; C:membrane; F:IgE binding	-	IPR013320 (G3DSA:2.60.120.GENE3D)
KKO99033.1	XYN1_HYPJR ame: Full=Endo-1,4-beta-xylanase 1 Short=EX 1 Short=Xylanase 1 ame: Full=1,4-beta-D-xylan xylanohydrolase 1 ame: Full=Acidic endo-beta-1,4-xylanase Flags: Precursor	226	2	1.7E-94	72.5%	2	P:xylan catabolic process; F:endo-1,4-beta-xylanase activity	EC:3.2.1.8	IPR001137 (PRINTS)
KKO99012.1	---NA---	258	0	-	-	-		-	IPR025975 (PFAM)
KKO99004.1	GUX1_TRIHA ame: Full=Exoglucanase 1 ame: Full=1,4-beta-cellobiohydrolase ame: Full=Exocellobiohydrolase I Short=CBHI ame: Full=Exoglucanase I Flags: Precursor	504	2	0.0E0	91.5%	4	F:cellulose 1,4-beta-cellobiosidase activity; C:extracellular region; P:cellulose catabolic process; F:cellulose binding	EC:3.2.1.91	IPR001722 (PRINTS)
KKO98969.1	ALG13_ASPFU ame: Full=UDP-N-acetylglucosamine transferase subunit alg13 ame: Full=Asparagine-linked glycosylation 13	200	2	2.0E-22	47.5%	6	F:transferase activity, transferring glycosyl groups; F:transferase activity, transferring hexosyl groups; P:metabolic process; C:endoplasmic reticulum; F:transferase activity; F:N-acetylglucosaminyldiphosphodolichol N-acetylglucosaminyltransferase activity	-	G3DSA:3.40.50.2000 (GENE3D)
KKO98959.1	GUN5_HYPJE ame: Full=Endoglucanase-5 ame: Full=Cellulase V ame: Full=Endo-1,4-beta-glucanase V Short=EG V ame: Full=Endoglucanase V Flags: Precursor	247	2	1.3E-91	0.75	4	C:extracellular region; P:cellulose catabolic process; F:cellulase activity; F:cellulose binding	EC:3.2.1.4	IPR000254 (SMART)
KKO98890.1	ALG1_ARTBC ame: Full=Chitobiosyldiphosphodolichol beta-mannosyltransferase	473	2	9.8E-95	57.5%	9	C:endoplasmic reticulum membrane; F:chitobiosyldiphosphodolichol beta-mannosyltransferase activity; F:transferase activity, transferring glycosyl groups; P:mannosylation; C:membrane; C:integral component of membrane; P:protein glycosylation; C:endoplasmic reticulum; F:transferase activity	-	IPR026051 (PANTHER)
KKO98821.1	PMT1_YEAST ame: Full=Dolichyl-phosphate-mannose-- mannosyltransferase 1	940	2	0.0E0	0.58	17	P:cellular response to drug; P:filamentous growth of a population of unicellular organisms in response to starvation; P:regulation of endoplasmic reticulum unfolded protein response; P:negative regulation of proteolysis; P:cellular response to starvation; P:growth of symbiont in host; P:pathogenesis; C:plasma membrane; C:dolichyl-phosphate-mannose-protein mannosyltransferase Pmt1p-Pmt2p dimer com…	EC:2.4.1.109; EC:2.4.1	IPR016093 (SMART)
KKO98808.1	ASL1_SCHPO ame: Full=Alkali-sensitive linkage 1 Flags: Precursor	321	1	1.6E-14	0.42	-		-	IPR024655 (PFAM)
KKO98750.1	U84A1_ARATH ame: Full=UDP-glycosyltransferase 84A1 ame: Full=Hydroxycinnamate glucosyltransferase 2 Short= 2	490	2	3.9E-9	41.5%	1	F:UDP-glucosyltransferase activity	EC:2.4.1	IPR002213 (PFAM)
KKO98690.1	GPI3_SCHPO ame: Full=Phosphatidylinositol N-acetylglucosaminyltransferase gpi3 subunit ame: Full= c-PI synthesis	499	2	0.0E0	70.5%	-		-	G3DSA:3.40.50.2000 (GENE3D)
KKO98678.1	BETA_STAS1 ame: Full=Oxygen-dependent choline dehydrogenase Short=CDH Short=CHD ame: Full=Betaine aldehyde dehydrogenase Short=BADH	595	2	1.8E-38	0.49	7	F:oxidoreductase activity, acting on CH-OH group of donors; F:betaine-aldehyde dehydrogenase activity; P:glycine betaine biosynthetic process from choline; F:oxidoreductase activity; F:flavin adenine dinucleotide binding; P:oxidation-reduction process; F:choline dehydrogenase activity	-	IPR012132 (PIRSF)
KKO98643.1	GAS1_ARTBC ame: Full=1,3-beta-glucanosyltransferase ARB_07487 ame: Full=Glycolipid-anchored surface ARB_07487 Flags: Precursor	541	2	5.8E-172	68.5%	2	C:membrane; C:cell periphery	-	IPR012946 (SMART)
KKO98641.1	CHI1_APHAL ame: Full=Chitinase 1 Flags: Precursor	357	2	8.6E-60	51.5%	2	P:macromolecule catabolic process; F:hydrolase activity, hydrolyzing O-glycosyl compounds	-	IPR000677 (PRINTS)
KKO98619.1	ENLYS_BPPH2 ame: Full=Endolysin ame: Full=Gene product 15 Short=gp15 ame: Full=Lysozyme ame: Full=Morphogenesis 2 ame: Full=Muramidase ame: Full= p15	267	2	5.6E-19	0.54	1	F:hydrolase activity, acting on glycosyl bonds	-	IPR023347 (G3DSA:1.10.530.GENE3D)
KKO98574.1	---NA---	455	0	-	-	-		-	IPR013781 (G3DSA:3.20.20.GENE3D)
KKO98572.1	LIP3_ARTBC ame: Full=Probable secreted lipase ARB_02369 Flags: Precursor	544	2	1.5E-53	45.5%	5	P:lipid metabolic process; P:lipid catabolic process; F:triglyceride lipase activity; C:extracellular region; F:hydrolase activity	-	IPR029058 (G3DSA:3.40.50.GENE3D)
KKO98539.1	E13B_TRIHA ame: Full=Glucan endo-1,3-beta-glucosidase ame: Full=(1-	759	2	0.0E0	0.61	1	F:beta-glucosidase activity	EC:3.2.1.21; EC:3.2.1	IPR012334 (G3DSA:2.160.20.GENE3D)
KKO98536.1	MANBA_ASPNC ame: Full=Beta-mannosidase A ame: Full=Mannanase A Short=Mannase A Flags: Precursor	942	2	0.0E0	73.5%	2	P:carbohydrate metabolic process; F:hydrolase activity, hydrolyzing O-glycosyl compounds	-	IPR013781 (G3DSA:3.20.20.GENE3D)
KKO98512.1	CHI3_METRA ame: Full=Endochitinase 3 ame: Full=Chitinase 3 Flags: Precursor	412	2	8.6E-149	81.5%	6	F:chitinase activity; F:chitin binding; P:polysaccharide catabolic process; P:chitin catabolic process; C:extracellular region; P:pathogenesis	EC:3.2.1.14	IPR013781 (G3DSA:3.20.20.GENE3D)
KKO98503.1	EGLX_ARTBC ame: Full=Endo-1,3(4)-beta-glucanase ARB_04519 Flags: Precursor	359	2	7.3E-64	53.5%	1	F:glucan endo-1,3-beta-glucanase activity, C-3 substituted reducing group	EC:3.2.1.6; EC:3.2.1	IPR013320 (G3DSA:2.60.120.GENE3D)
KKO98491.1	CSN_ASPFU ame: Full=Endo-chitosanase Flags: Precursor	278	2	5.3E-80	0.69	2	F:chitosanase activity; P:metabolic process	EC:3.2.1.132	IPR009939 (PFAM)
KKO98433.1	MU71A_PENCW ame: Full=Mutanase Pc12g07500 ame: Full=Endo-1,3-alpha-glucanase Pc12g07500 ame: Full=Glucan endo-1,3-alpha-glucosidas Pc12g07500 Flags: Precursor	425	2	0.0E0	0.64	4	P:metabolic process; C:mating projection tip; P:single-organism cellular process; F:hydrolase activity, acting on glycosyl bonds	-	IPR005197 (PFAM)
KKO98273.1	GOX_PENAG ame: Full=Glucose oxidase ame: Full=Beta-D-glucose:oxygen 1-oxido-reductase ame: Full=Glucose oxyhydrase Short=GOD	617	2	4.6E-57	46.5%	6	F:oxidoreductase activity, acting on CH-OH group of donors; F:oxidoreductase activity; F:flavin adenine dinucleotide binding; F:glucose oxidase activity; P:oxidation-reduction process; C:extracellular region	-	IPR012132 (PIRSF)
KKO98215.1	MALT_CANAX ame: Full=Alpha-glucosidase ame: Full=Maltase	598	2	0.0E0	0.63	6	P:sucrose catabolic process; F:glucan 1,4-alpha-maltotriohydrolase activity; F:maltose alpha-glucosidase activity; F:sucrose alpha-glucosidase activity; C:plasma membrane; P:maltose catabolic process	EC:3.2.1.116; EC:3.2.1.20; EC:3.2.1.26; EC:3.2.1; EC:3.2.1.48	IPR006047 (SMART)
KKO98211.1	AMYA1_ASPOR ame: Full=Alpha-amylase A type-1 2 ame: Full=1,4-alpha-D-glucan glucanohydrolase ame: Full=Taka-amylase A Short=TAA Flags: Precursor	463	2	3.5E-126	0.62	8	F:alpha-amylase activity; C:cell septum; C:fungal-type cell wall; P:carbohydrate catabolic process; C:hyphal septin band; C:cell wall-bounded periplasmic space; C:extracellular region; C:spitzenkorper	EC:3.2.1.1; EC:3.2.1	IPR006046 (PRINTS)
KKO98192.1	NAGZ_BACSU ame: Full=Beta-hexosaminidase ame: Full=Beta-N-acetylhexosaminidase ame: Full=N-acetyl-beta-glucosaminidase ame: Full=N-acetylglucosaminidase ame: Full=ORF1 Flags: Precursor	929	2	5.3E-43	0.48	17	P:regulation of cell shape; P:peptidoglycan turnover; P:peptidoglycan biosynthetic process; P:metabolic process; F:hydrolase activity, hydrolyzing O-glycosyl compounds; C:extracellular region; F:beta-N-acetylhexosaminidase activity; P:cell cycle; C:plasma membrane; P:cell division; P:carbohydrate metabolic process; C:cytoplasm; C:cell wall; C:membrane; P:cell wall organization; F:hydrolase activi…	-	IPR002772 (G3DSA:3.40.50.GENE3D)
KKO98175.1	GUN2_HYPJE ame: Full=Endoglucanase EG-II Short=EGLII ame: Full=Cellulase ame: Full=Endo-1,4-beta-glucanase Flags: Precursor	425	2	0.0E0	0.72	4	C:extracellular region; P:cellulose catabolic process; F:cellulase activity; F:cellulose binding	EC:3.2.1.4	IPR000254 (SMART)
KKO98147.1	MNS1_CANAX ame: Full=Mannosyl-oligosaccharide 1,2-alpha-mannosidase ame: Full=Man(9)-alpha-mannosidase	688	2	4.1E-172	0.64	-		-	IPR001382 (PRINTS)
KKO98142.1	PMT4_CANAL ame: Full=Dolichyl-phosphate-mannose-- mannosyltransferase 4 Short= mannosyltransferase 4	771	2	0.0E0	64.5%	12	P:fungal-type cell wall organization; P:filamentous growth of a population of unicellular organisms in response to neutral pH; P:cellular response to neutral pH; C:dolichyl-phosphate-mannose-protein mannosyltransferase Pmt4p homodimer complex; P:cellular response to drug; P:single-species biofilm formation on inanimate substrate; P:regulation of endoplasmic reticulum unfolded protein response; P:…	EC:2.4.1.109; EC:2.4.1	IPR016093 (SMART)
KKO98141.1	CMT1_CRYNJ ame: Full=Alpha-1,3-mannosyltransferase CMT1	415	1	1.0E-5	0.42	7	F:transferase activity, transferring glycosyl groups; C:membrane; C:integral component of membrane; P:protein glycosylation; C:Golgi apparatus; C:Golgi membrane; F:transferase activity	-	IPR021047 (PFAM)
KKO98108.1	PALH_ERWRD ame: Full=Alpha-glucosidase	432	2	3.8E-156	55.5%	4	P:carbohydrate metabolic process; F:ion binding; F:hydrolase activity, hydrolyzing O-glycosyl compounds; P:single-organism metabolic process	-	IPR001088 (PRINTS)
KKO98105.1	BGL1B_PHACH ame: Full=Beta-glucosidase 1B ame: Full=Cellobiase 1B	622	2	7.6E-67	0.49	2	P:polysaccharide catabolic process; F:beta-glucosidase activity	EC:3.2.1.21; EC:3.2.1	IPR001360 (PRINTS)
KKO98075.1	GCS1_SCHPO ame: Full=Probable mannosyl-oligosaccharide glucosidase ame: Full=Processing A-glucosidase I	893	2	0.0E0	0.56	7	P:fungal-type cell wall biogenesis; C:endoplasmic reticulum; P:single-organism cellular process; C:membrane part; F:hydrolase activity, acting on glycosyl bonds; P:cellular macromolecule biosynthetic process; P:single-organism carbohydrate metabolic process	-	IPR031631 (PFAM)
KKO98033.1	CHOX_ARTGO ame: Full=Choline oxidase	543	2	1.1E-116	0.53	9	F:nucleotide binding; F:oxidoreductase activity, acting on CH-OH group of donors; P:glycine betaine biosynthetic process from choline; F:oxidoreductase activity; F:flavin adenine dinucleotide binding; C:membrane; P:oxidation-reduction process; F:choline:oxygen 1-oxidoreductase activity; C:plasma membrane	-	IPR012132 (PIRSF)
KKO97970.1	YVDP_BACSU ame: Full=Uncharacterized FAD-linked oxidoreductase ame: Full=Spore coat	473	2	1.4E-23	0.44	10	C:spore wall; F:oxidoreductase activity, acting on CH-OH group of donors; C:cytoplasm; F:flavin adenine dinucleotide binding; F:oxidoreductase activity; F:catalytic activity; F:electron carrier activity; P:oxidation-reduction process; P:cellular response to hypoxia; P:sporulation resulting in formation of a cellular spore	-	IPR006094 (PFAM)
KKO97950.1	SUR1_YEAST ame: Full=Mannosyl phosphorylinositol ceramide synthase SUR1	299	2	8.4E-32	55.5%	4	F:mannosyltransferase activity; C:fungal-type vacuole membrane; P:glycosphingolipid biosynthetic process; P:mannosyl-inositol phosphorylceramide metabolic process	EC:2.4.1	IPR007577 (PFAM)
KKO97949.1	OCH1_SCHPO ame: Full=Initiation-specific alpha-1,6-mannosyltransferase	432	2	3.7E-25	0.43	6	P:glycoprotein biosynthetic process; C:intracellular membrane-bounded organelle; C:endomembrane system; C:cytoplasmic part; P:single-organism process; P:response to stimulus	-	IPR007577 (PFAM)
KKO97938.1	BETA_PECCP ame: Full=Oxygen-dependent choline dehydrogenase Short=CDH Short=CHD ame: Full=Betaine aldehyde dehydrogenase Short=BADH	605	2	1.2E-63	45.5%	7	F:oxidoreductase activity, acting on CH-OH group of donors; F:betaine-aldehyde dehydrogenase activity; P:glycine betaine biosynthetic process from choline; F:flavin adenine dinucleotide binding; F:oxidoreductase activity; P:oxidation-reduction process; F:choline dehydrogenase activity	-	IPR012132 (PIRSF)
KKO97937.1	GUNX_CLOTM ame: Full= endoglucanase X Short=EGX ame: Full=Cellulase ame: Full=Endo-1,4-beta-glucanase	166	2	8.8E-6	45.5%	8	P:carbohydrate metabolic process; P:polysaccharide catabolic process; P:metabolic process; F:hydrolase activity, hydrolyzing O-glycosyl compounds; P:cellulose catabolic process; F:cellulase activity; F:hydrolase activity; F:hydrolase activity, acting on glycosyl bonds	-	IPR013830 (G3DSA:3.40.50.GENE3D)
KKO97910.1	CXT1_CRYNJ ame: Full=Beta-1,2-xylosyltransferase 1 Short=Cxt1p	989	1	7.3E-21	0.39	10	F:transferase activity, transferring glycosyl groups; F:UDP-xylosyltransferase activity; C:membrane; C:integral component of membrane; C:endomembrane system; F:transferase activity; F:glucosyltransferase activity; P:glycosphingolipid biosynthetic process; P:pathogenesis; P:capsule polysaccharide biosynthetic process	-	PTHR12203:SF20 (PANTHER)
KKO97863.1	EGLD_ASPTN ame: Full=Probable endo-beta-1,4-glucanase D Short=Endoglucanase D ame: Full=Carboxymethylcellulase D ame: Full=Cellulase D Flags: Precursor	370	2	2.2E-33	51.5%	10	P:carbohydrate metabolic process; P:polysaccharide catabolic process; P:metabolic process; F:hydrolase activity, hydrolyzing O-glycosyl compounds; C:extracellular region; P:cellulose catabolic process; F:cellulase activity; F:cellulose binding; F:hydrolase activity, acting on glycosyl bonds; F:hydrolase activity	-	IPR005103 (PFAM)
KKO97805.1	CHI37_TRIHA ame: Full=Endochitinase 37 ame: Full=37 kDa endochitinase ame: Full=Chitinase 37 Flags: Precursor	342	2	0.0E0	0.94	6	F:chitinase activity; F:chitin binding; P:polysaccharide catabolic process; P:chitin catabolic process; C:extracellular region; P:pathogenesis	EC:3.2.1.14	IPR011583 (SMART)
KKO97791.1	NAGA_HUMAN ame: Full=N-acetylglucosamine-6-phosphate deacetylase Short= c 6-P deacetylase ame: Full=Amidohydrolase domain-containing 2	437	2	1.5E-87	57.5%	6	C:nucleus; F:protein binding; P:amino sugar catabolic process; P:primary metabolic process; F:N-acetylglucosamine-6-phosphate deacetylase activity; P:cellular metabolic process	EC:3.5.1.25	IPR003764 (PIRSF)
KKO97789.1	NAGB_BACV8 ame: Full=Glucosamine-6-phosphate deaminase ame: Full= 6P deaminase Short=GNPDA ame: Full=Glucosamine-6-phosphate isomerase	357	2	3.9E-127	77.5%	8	P:carbohydrate metabolic process; P:generation of precursor metabolites and energy; C:extracellular exosome; C:cytoplasm; P:glucosamine catabolic process; F:glucosamine-6-phosphate deaminase activity; P:N-acetylglucosamine metabolic process; F:hydrolase activity	EC:3.5.99.6	IPR004547 (TIGRFAM)
KKO97781.1	GUN7_HYPJQ ame: Full=Endoglucanase-7 ame: Full=Cellulase-61B Short=Cel61B ame: Full=Endo-1,4-beta-glucanase VII Short=EGVII ame: Full=Endoglucanase VII ame: Full=Endoglucanase-61B Flags: Precursor	248	2	5.9E-131	77.5%	4	F:metal ion binding; C:extracellular region; P:cellulose catabolic process; F:cellulase activity	EC:3.2.1.4	IPR005103 (PFAM)
KKO97774.1	HYAS2_RAT ame: Full=Hyaluronan synthase 2 ame: Full=Hyaluronate synthase 2 ame: Full=Hyaluronic acid synthase 2 Short=HA synthase 2	604	2	1.2E-32	0.44	3	P:positive regulation of cellular process; P:cellular response to stimulus; P:animal organ development	-	IPR001173 (PFAM)
KKO97773.1	---NA---	510	0	-	-	-		-	IPR003378 (PFAM)
KKO97768.1	ALG3_NEUCR ame: Full=Dol-P-Man:Man(5) c(2)-PP-Dol alpha-1,3-mannosyltransferase ame: Full=Asparagine-linked glycosylation 6 ame: Full=Dol-P-Man-dependent alpha(1-3)-mannosyltransferase ame: Full=Dolichyl-P-Man:Man(5) c(2)-PP-dolichyl mannosyltransferase	419	2	6.7E-155	73.5%	4	P:glycosylation; F:transferase activity, transferring hexosyl groups; C:endoplasmic reticulum; C:membrane part	-	IPR007873 (PFAM)
KKO97742.1	---NA---	565	0	-	-	-		-	IPR006593 (SMART)
KKO97738.1	3)-beta-glucan endohydrolase Short=(1-	444	2	3.0E-15	42.5%	7	P:metabolic process; C:periplasmic space; P:cell wall organization; F:carbohydrate binding; F:glucan endo-1,3-beta-D-glucosidase activity; F:hydrolase activity; F:hydrolase activity, acting on glycosyl bonds	-	IPR032477 (PFAM)
KKO97705.1	BGLI_ASPFU ame: Full=Probable beta-glucosidase I ame: Full=Beta-D-glucoside glucohydrolase I ame: Full=Cellobiase I ame: Full=Gentiobiase I	835	2	0.0E0	0.69	2	P:carbohydrate metabolic process; F:hydrolase activity, acting on glycosyl bonds	-	IPR001764 (PRINTS)
KKO97664.1	ATG26_PICPG ame: Full=Sterol 3-beta-glucosyltransferase ame: Full=Autophagy-related 26 ame: Full=Peroxisome degradation 3 ame: Full=Pexophagy zeocin-resistant mutant 4 ame: Full=UDP-glycosyltransferase 51	512	2	4.5E-6	0.6	16	F:transferase activity, transferring glycosyl groups; F:transferase activity, transferring hexosyl groups; P:metabolic process; P:protein transport; F:sterol 3-beta-glucosyltransferase activity; P:steroid metabolic process; P:steroid biosynthetic process; P:transport; P:carbohydrate metabolic process; C:cytoplasm; P:autophagy; C:membrane; P:lipid metabolic process; F:transferase activity; P:stero…	-	G3DSA:3.40.50.2000 (GENE3D)
KKO97625.1	BTGC_ASPOR ame: Full=Probable glucan endo-1,3-beta-glucosidase btgC ame: Full=Endo-1,3-beta-glucanase btgC ame: Full=Laminarinase btgC	704	2	2.9E-141	74.5%	3	P:carbohydrate metabolic process; C:membrane; F:hydrolase activity	-	IPR013781 (G3DSA:3.20.20.GENE3D)
KKO97602.1	ASO_TOBAC ame: Full=L-ascorbate oxidase Short=ASO Short=Ascorbase Flags: Precursor	538	2	2.1E-38	38.5%	8	P:lignin catabolic process; F:copper ion binding; F:metal ion binding; F:oxidoreductase activity; P:oxidation-reduction process; F:hydroquinone:oxygen oxidoreductase activity; C:extracellular region; F:L-ascorbate oxidase activity	-	IPR008972 (G3DSA:2.60.40.GENE3D)
KKO97596.1	REBG_NOCAE ame: Full=4 -demethylrebeccamycin synthase ame: Full=Arcyriaflavin A N-glycosyltransferase	434	2	4.7E-35	0.49	1	F:catalytic activity	-	G3DSA:3.40.50.2000 (GENE3D)
KKO97558.1	GPI18_GIBZE ame: Full=GPI mannosyltransferase 2 ame: Full=GPI mannosyltransferase II Short=GPI-MT-II ame: Full=Glycosylphosphatidylinositol-anchor biosynthesis 18	437	2	2.0E-155	0.66	6	C:endoplasmic reticulum membrane; F:mannosyltransferase activity; C:integral component of membrane; P:primary metabolic process; P:single-organism metabolic process; P:organic substance metabolic process	EC:2.4.1	IPR007315 (PFAM)
KKO97554.1	MNS1B_ASPPH ame: Full=Mannosyl-oligosaccharide alpha-1,2-mannosidase 1B ame: Full=Class I alpha-mannosidase 1B ame: Full=Man(9)-alpha-mannosidase 1B Flags: Precursor	515	2	1.9E-178	68.5%	2	P:metabolic process; F:hydrolase activity	-	IPR001382 (PRINTS)
KKO97503.1	MALT_SCHPO ame: Full=Alpha-glucosidase ame: Full=Maltase	605	2	0.0E0	0.66	1	F:hydrolase activity	-	IPR006047 (SMART)
KKO97502.1	EGLD_NEOFI ame: Full=Probable endo-beta-1,4-glucanase D Short=Endoglucanase D ame: Full=Carboxymethylcellulase D ame: Full=Cellulase D Flags: Precursor	179	2	4.3E-21	0.52	1	P:metabolic process	-	IPR005103 (PFAM)
KKO97501.1	DEXT_PENMI ame: Full=Dextranase ame: Full=Alpha-1,6-glucan-6-glucanohydrolase Flags: Precursor	602	2	0.0E0	69.5%	3	F:dextranase activity; P:metabolic process; C:extracellular region	EC:3.2.1.11	IPR012334 (G3DSA:2.160.20.GENE3D)
KKO97459.1	KDUD_BACSU ame: Full=2-dehydro-3-deoxy-D-gluconate 5-dehydrogenase ame: Full=2-keto-3-deoxygluconate 5-dehydrogenase ame: Full=2-keto-3-deoxygluconate oxidoreductase Short=KDG oxidoreductase	259	2	4.9E-80	61.5%	3	F:steroid dehydrogenase activity, acting on the CH-OH group of donors, NAD or NADP as acceptor; P:D-galacturonate catabolic process; P:D-glucuronate catabolic process	EC:1.1.1	IPR002347 (PRINTS)
KKO97447.1	CUTI_PYRBR ame: Full=Cutinase ame: Full=Cutin hydrolase Flags: Precursor	248	2	7.5E-56	66.5%	1	F:hydrolase activity	-	IPR011150 (PRINTS)
KKO97443.1	EXG1_COCCA ame: Full=Glucan 1,3-beta-glucosidase ame: Full=1,3-beta-D-glucanohydrolase ame: Full=Exo-beta 1,3 glucanase Flags: Precursor	800	2	6.9E-115	52.5%	7	F:glucan exo-1,3-beta-glucosidase activity; P:metabolic process; P:cell wall organization; C:extracellular region; F:glucan endo-1,3-beta-D-glucosidase activity; F:hydrolase activity; F:hydrolase activity, acting on glycosyl bonds	-	IPR012334 (G3DSA:2.160.20.GENE3D)
KKO97391.1	KTXA_KLULA ame: Full=Killer toxin subunits alpha beta ame: Full=RF2 Contains: ame: Full=Killer toxin subunit alpha Contains: ame: Full=Killer toxin subunit beta ame: Full=Endochitinase Flags: Precursor	806	2	2.7E-49	0.54	10	F:chitinase activity; P:carbohydrate metabolic process; F:chitin binding; P:polysaccharide catabolic process; P:chitin catabolic process; P:metabolic process; C:extracellular region; F:hydrolase activity, hydrolyzing O-glycosyl compounds; F:hydrolase activity, acting on glycosyl bonds; F:hydrolase activity	-	IPR011583 (SMART)
KKO97330.1	LAC2_BOTFU ame: Full=Laccase-2 ame: Full=Benzenediol:oxygen oxidoreductase 2 ame: Full=Diphenol oxidase 2 ame: Full=Urishiol oxidase 2 Flags: Precursor	474	2	7.3E-69	0.57	7	P:lignin catabolic process; F:copper ion binding; F:metal ion binding; F:oxidoreductase activity; P:oxidation-reduction process; F:hydroquinone:oxygen oxidoreductase activity; C:extracellular region	-	IPR011707 (PFAM)
KKO97265.1	OCH1_SCHPO ame: Full=Initiation-specific alpha-1,6-mannosyltransferase	409	2	2.0E-37	0.5	6	P:glycosylation; P:filamentous growth; P:glycoprotein biosynthetic process; C:Golgi apparatus; P:single-organism cellular process; P:response to stress	-	IPR007577 (PFAM)
KKO97237.1	GUN2_HYPJE ame: Full=Endoglucanase EG-II Short=EGLII ame: Full=Cellulase ame: Full=Endo-1,4-beta-glucanase Flags: Precursor	440	2	8.3E-122	0.64	2	P:carbohydrate metabolic process; F:hydrolase activity, acting on glycosyl bonds	-	IPR013781 (G3DSA:3.20.20.GENE3D)
KKO97198.1	TREA_DICDI ame: Full=Trehalase ame: Full=Alpha,alpha-trehalase ame: Full=Alpha,alpha-trehalose glucohydrolase Flags: Precursor	686	2	4.7E-109	50.5%	1	F:catalytic activity	-	IPR001661 (PRINTS)
KKO97196.1	MGAT3_HUMAN ame: Full=Beta-1,4-mannosyl-glyco 4-beta-N-acetylglucosaminyltransferase ame: Full=N-glycosyl-oligosaccharide-glyco N-acetylglucosaminyltransferase III Short=GNT-III Short= c-T III Short=N-acetylglucosaminyltransferase III	373	2	9.1E-5	38.5%	9	F:beta-1,4-mannosylglycoprotein 4-beta-N-acetylglucosaminyltransferase activity; F:transferase activity, transferring glycosyl groups; C:membrane; C:integral component of membrane; P:protein glycosylation; P:protein N-linked glycosylation; C:Golgi membrane; C:Golgi apparatus; F:transferase activity	-	IPR006813 (PFAM)
KKO97128.1	ALYA_KLEPN ame: Full=Alginate lyase ame: Full=Poly(beta-D-mannuronate) lyase ame: Full=Poly(mana) alginate lyase Flags: Precursor	250	1	4.1E-9	0.38	4	P:metabolic process; F:lyase activity; F:poly(beta-D-mannuronate) lyase activity; C:extracellular region	-	IPR014895 (PFAM)
KKO97125.1	BGLE_ASPFU ame: Full=Probable beta-glucosidase E ame: Full=Beta-D-glucoside glucohydrolase E ame: Full=Cellobiase E ame: Full=Gentiobiase E	955	2	0.0E0	70.5%	3	P:polysaccharide catabolic process; C:membrane; F:hydrolase activity, hydrolyzing O-glycosyl compounds	-	IPR001764 (PRINTS)
KKO97102.1	ASL1_SCHPO ame: Full=Alkali-sensitive linkage 1 Flags: Precursor	292	1	7.9E-18	0.49	-		-	IPR013781 (G3DSA:3.20.20.GENE3D)
KKO97043.1	BGLM_ASPNC ame: Full=Probable beta-glucosidase M ame: Full=Beta-D-glucoside glucohydrolase M ame: Full=Cellobiase M ame: Full=Gentiobiase M Flags: Precursor	781	2	0.0E0	0.72	2	P:polysaccharide catabolic process; F:hydrolase activity, hydrolyzing O-glycosyl compounds	-	IPR001764 (PRINTS)
KKO96981.1	INUE_ASPNC ame: Full=Extracellular exo-inulinase inuE Flags: Precursor	634	2	6.6E-109	0.66	2	F:inulinase activity; P:metabolic process	EC:3.2.1.7	IPR001362 (SMART)
KKO96960.1	GNT1_GIBZE ame: Full=Glucose N-acetyltransferase 1 ame: Full=N-acetylglucosaminyltransferase	325	2	8.8E-75	0.59	3	C:intracellular membrane-bounded organelle; C:membrane; C:cytoplasmic part	-	IPR029044 (G3DSA:3.90.550.GENE3D)
KKO96872.1	---NA---	256	0	-	-	-		-	no IPS match
KKO96871.1	BGAL_THEP3 ame: Full=Beta-galactosidase Short=Beta-gal ame: Full=Lactase	615	2	4.0E-23	0.44	6	P:carbohydrate metabolic process; P:metabolic process; F:hydrolase activity, hydrolyzing O-glycosyl compounds; F:beta-galactosidase activity; F:hydrolase activity, acting on glycosyl bonds; F:hydrolase activity	-	IPR008979 (G3DSA:2.60.120.GENE3D)
KKO96869.1	ALG5_SCHPO ame: Full=Dolichyl-phosphate beta-glucosyltransferase Short= -glucosyltransferase ame: Full=Asparagine-linked glycosylation 5	413	2	6.8E-80	56.5%	4	F:transferase activity, transferring hexosyl groups; P:protein glycosylation; C:endoplasmic reticulum; C:membrane part	-	IPR001173 (PFAM)
KKO96827.1	CMT1_CRYNJ ame: Full=Alpha-1,3-mannosyltransferase CMT1	421	1	3.0E-47	0.5	7	F:transferase activity, transferring glycosyl groups; C:membrane; C:integral component of membrane; P:protein glycosylation; C:Golgi apparatus; C:Golgi membrane; F:transferase activity	-	IPR021047 (PFAM)
KKO96819.1	HYAS3_HUMAN ame: Full=Hyaluronan synthase 3 ame: Full=Hyaluronate synthase 3 ame: Full=Hyaluronic acid synthase 3 Short=HA synthase 3	529	2	5.2E-8	0.45	5	C:membrane; C:cell part; F:transferase activity; P:single-organism process; P:organic substance metabolic process	-	IPR029044 (G3DSA:3.90.550.GENE3D)
KKO96815.1	FAEC2_ASPCL ame: Full=Probable feruloyl esterase C ame: Full=Ferulic acid esterase C-2 Flags: Precursor	303	2	8.6E-17	0.39	8	P:xylan catabolic process; P:carbohydrate metabolic process; P:polysaccharide catabolic process; C:extracellular region; C:cellular_component; F:carboxylic ester hydrolase activity; F:feruloyl esterase activity; F:hydrolase activity	-	IPR029058 (G3DSA:3.40.50.GENE3D)
KKO96812.1	FET3_KLULA ame: Full=Iron transport multicopper oxidase FET3 Flags: Precursor	615	2	0.0E0	0.65	7	C:high-affinity iron permease complex; F:iron ion transmembrane transporter activity; P:arsenate ion transmembrane transport; P:high-affinity iron ion transmembrane transport; P:response to copper ion; F:ferroxidase activity; P:iron assimilation by reduction and transport	EC:1.16.3.1; EC:1.16.3	IPR011706 (PFAM)
KKO96786.1	TPS2_YEAST ame: Full=Trehalose-phosphatase ame: Full=Trehalose synthase complex catalytic subunit TPS2 ame: Full=Trehalose-6-phosphate phosphatase Short=TPP	874	2	0.0E0	0.59	5	P:cellular response to heat; C:alpha,alpha-trehalose-phosphate synthase complex (UDP-forming); F:trehalose-phosphatase activity; C:mitochondrion; P:trehalose biosynthetic process	EC:3.1; EC:3.1.3.12; EC:3.1.3.41	IPR006379 (TIGRFAM)
KKO96672.1	AGAL3_HYPJE ame: Full=Alpha-galactosidase 3 ame: Full=Alpha-D-galactoside galactohydrolase 3 ame: Full=Melibiase 3 Flags: Precursor	494	2	5.6E-108	0.58	1	F:alpha-galactosidase activity	EC:3.2.1.22; EC:3.2.1	IPR013785 (G3DSA:3.20.20.GENE3D)
KKO96622.1	GCE_HYPJQ ame: Full=4-O-methyl-glucuronoyl methylesterase ame: Full=Glucuronoyl esterase Short=GE Flags: Precursor	318	2	8.7E-174	0.79	6	P:carbohydrate metabolic process; P:lignin catabolic process; C:extracellular region; F:hydrolase activity, hydrolyzing O-glycosyl compounds; F:cellulose binding; F:carboxylic ester hydrolase activity	EC:3.1.1.1	IPR000254 (SMART)
KKO96621.1	XYNC_BACIU ame: Full=Glucuronoxylanase ame: Full=Endoxylanase ame: Full=Glucuronoxylan xylanohydrolase Flags: Precursor	458	2	2.8E-5	39.5%	10	F:glucosylceramidase activity; P:xylan catabolic process; P:carbohydrate metabolic process; P:polysaccharide catabolic process; P:metabolic process; F:glucuronoarabinoxylan endo-1,4-beta-xylanase activity; C:extracellular region; F:hydrolase activity; P:sphingolipid metabolic process; F:hydrolase activity, acting on glycosyl bonds	-	IPR013780 (G3DSA:2.60.40.GENE3D)
KKO96592.1	BETA_VIBVU ame: Full=Oxygen-dependent choline dehydrogenase Short=CDH Short=CHD ame: Full=Betaine aldehyde dehydrogenase Short=BADH	655	2	7.7E-41	0.4	7	F:oxidoreductase activity, acting on CH-OH group of donors; F:betaine-aldehyde dehydrogenase activity; P:glycine betaine biosynthetic process from choline; F:oxidoreductase activity; F:flavin adenine dinucleotide binding; P:oxidation-reduction process; F:choline dehydrogenase activity	-	IPR012132 (PIRSF)
KKO96516.1	CESA_RUMFL ame: Full=Multidomain esterase Includes: ame: Full=Acetylxylan esterase Includes: ame: Full=4-O-methyl-glucuronoyl methylesterase ame: Full=Glucuronoyl esterase Short=GE Flags: Precursor	951	1	2.4E-15	0.5	-		-	IPR013830 (G3DSA:3.40.50.GENE3D)
KKO96495.1	OCH1_SCHPO ame: Full=Initiation-specific alpha-1,6-mannosyltransferase	352	2	1.4E-34	0.5	6	P:glycosylation; P:filamentous growth; P:glycoprotein biosynthetic process; C:Golgi apparatus; P:single-organism cellular process; P:response to stress	-	IPR007577 (PFAM)
KKO96455.1	MNN9_YEAST ame: Full=Mannan polymerase complexes subunit MNN9 Short=M-pol I subunit MNN9 ame: Full=M-Pol II subunit MNN9	372	2	2.0E-118	67.5%	11	P:fungal-type cell wall organization; P:cell wall mannoprotein biosynthetic process; P:filamentous growth of a population of unicellular organisms in response to heat; C:cis-Golgi network; P:cellular response to heat; P:cellular response to drug; F:alpha-1,6-mannosyltransferase activity; P:filamentous growth of a population of unicellular organisms in response to biotic stimulus; P:protein N-link…	EC:2.4.1	PF03452 (PFAM)
KKO96430.1	IMT3_SCHPO ame: Full=Inositol phosphoceramide mannosyltransferase 3 ame: Full=IPC mannosyltransferase 3	361	2	7.2E-35	0.49	-		-	IPR007577 (PFAM)
